# Supplementary material for: Transcriptome-constrained genome-scale metabolic modeling reveals central carbon and amino acid metabolic reprogramming underlying colistin-sulbactam synergy in Acinetobacter baumannii
Source: Antimicrob Agents Chemother. 2026 May 5;70(6):e01848-25. doi: 10.1128/aac.01848-25 (PMC13231871; doi:10.1128/aac.01848-25)
Supplement: Table S1 — 2206 reactions of model LB163560_final. [file aac.01848-25-s0002.xlsx]

## Sheet: Reactions
	Table S1 2206 Reactions of model LB163560_final
Reaction ID	Reaction Name	Reaction Formula (IDs)	Reaction Formula (Detailed)	Substrates	Products	Stoichiometries (species_id:coeff)	Subcellular Compartments	GPR
R_12DGR141tipp	1,2 diacylglycerol transport via flipping (periplasm to cytoplasm, n-C14:1)	M_12dgr141_p -> M_12dgr141_c	M_12dgr141_p (1,2-Diacyl-sn-glycerol (ditetradec-7-enoyl, n-C14:1))[periplasm] -> M_12dgr141_c (1,2-Diacyl-sn-glycerol (ditetradec-7-enoyl, n-C14:1))[cytosol]	M_12dgr141_p (1,2-Diacyl-sn-glycerol (ditetradec-7-enoyl, n-C14:1))[periplasm]	M_12dgr141_c (1,2-Diacyl-sn-glycerol (ditetradec-7-enoyl, n-C14:1))[cytosol]	M_12dgr141_c:1; M_12dgr141_p:-1	cytosol, periplasm
R_12DGR161tipp	1,2 diacylglycerol transport via flipping (periplasm to cytoplasm, n-C16:1)	M_12dgr161_p -> M_12dgr161_c	M_12dgr161_p (1,2-Diacyl-sn-glycerol (dihexadec-9-enoyl, n-C16:1))[periplasm] -> M_12dgr161_c (1,2-Diacyl-sn-glycerol (dihexadec-9-enoyl, n-C16:1))[cytosol]	M_12dgr161_p (1,2-Diacyl-sn-glycerol (dihexadec-9-enoyl, n-C16:1))[periplasm]	M_12dgr161_c (1,2-Diacyl-sn-glycerol (dihexadec-9-enoyl, n-C16:1))[cytosol]	M_12dgr161_c:1; M_12dgr161_p:-1	cytosol, periplasm
R_12DGR181tipp	1,2 diacylglycerol transport via flipping (periplasm to cytoplasm, n-C18:1)	M_12dgr181_p -> M_12dgr181_c	M_12dgr181_p (1,2-Diacyl-sn-glycerol (dioctadec-11-enoyl, n-C18:1))[periplasm] -> M_12dgr181_c (1,2-Diacyl-sn-glycerol (dioctadec-11-enoyl, n-C18:1))[cytosol]	M_12dgr181_p (1,2-Diacyl-sn-glycerol (dioctadec-11-enoyl, n-C18:1))[periplasm]	M_12dgr181_c (1,2-Diacyl-sn-glycerol (dioctadec-11-enoyl, n-C18:1))[cytosol]	M_12dgr181_c:1; M_12dgr181_p:-1	cytosol, periplasm
R_1PPDCRc	1PPDCRc	M_h_c + M_nadph_c + M_1pipdn2c_c -> M_nadp_c + M_Lpipecol_c	M_h_c (H+)[cytosol] + M_nadph_c (Nicotinamide adenine dinucleotide phosphate - reduced)[cytosol] + M_1pipdn2c_c (Delta1-Piperideine-2-carboxylate)[cytosol] -> M_nadp_c (Nicotinamide adenine dinucleotide phosphate)[cytosol] + M_Lpipecol_c (L-Pipecolate)[cytosol]	M_1pipdn2c_c (Delta1-Piperideine-2-carboxylate)[cytosol]; M_h_c (H+)[cytosol]; M_nadph_c (Nicotinamide adenine dinucleotide phosphate - reduced)[cytosol]	M_Lpipecol_c (L-Pipecolate)[cytosol]; M_nadp_c (Nicotinamide adenine dinucleotide phosphate)[cytosol]	M_1pipdn2c_c:-1; M_Lpipecol_c:1; M_h_c:-1; M_nadp_c:1; M_nadph_c:-1	cytosol
R_2AGPE120tipp	2-Acyl-sn-glycero-3-phosphoethanolamine (n-C12:0) transporter via facilitated diffusion (periplasm)	M_2agpe120_p -> M_2agpe120_c	M_2agpe120_p (2-Acyl-sn-glycero-3-phosphoethanolamine (n-C12:0))[periplasm] -> M_2agpe120_c (2-Acyl-sn-glycero-3-phosphoethanolamine (n-C12:0))[cytosol]	M_2agpe120_p (2-Acyl-sn-glycero-3-phosphoethanolamine (n-C12:0))[periplasm]	M_2agpe120_c (2-Acyl-sn-glycero-3-phosphoethanolamine (n-C12:0))[cytosol]	M_2agpe120_c:1; M_2agpe120_p:-1	cytosol, periplasm
R_2AGPE140tipp	2-Acyl-sn-glycero-3-phosphoethanolamine (n-C14:0) transporter via facilitated diffusion (periplasm)	M_2agpe140_p -> M_2agpe140_c	M_2agpe140_p (2-Acyl-sn-glycero-3-phosphoethanolamine (n-C14:0))[periplasm] -> M_2agpe140_c (2-Acyl-sn-glycero-3-phosphoethanolamine (n-C14:0))[cytosol]	M_2agpe140_p (2-Acyl-sn-glycero-3-phosphoethanolamine (n-C14:0))[periplasm]	M_2agpe140_c (2-Acyl-sn-glycero-3-phosphoethanolamine (n-C14:0))[cytosol]	M_2agpe140_c:1; M_2agpe140_p:-1	cytosol, periplasm
R_2AGPE141tipp	2-Acyl-sn-glycero-3-phosphoethanolamine (n-C14:1) transporter via facilitated diffusion (periplasm)	M_2agpe141_p -> M_2agpe141_c	M_2agpe141_p (2-Acyl-sn-glycero-3-phosphoethanolamine (n-C14:1))[periplasm] -> M_2agpe141_c (2-Acyl-sn-glycero-3-phosphoethanolamine (n-C14:1))[cytosol]	M_2agpe141_p (2-Acyl-sn-glycero-3-phosphoethanolamine (n-C14:1))[periplasm]	M_2agpe141_c (2-Acyl-sn-glycero-3-phosphoethanolamine (n-C14:1))[cytosol]	M_2agpe141_c:1; M_2agpe141_p:-1	cytosol, periplasm
R_2AGPE160tipp	2-Acyl-sn-glycero-3-phosphoethanolamine (n-C16:0) transporter via facilitated diffusion (periplasm)	M_2agpe160_p -> M_2agpe160_c	M_2agpe160_p (2-Acyl-sn-glycero-3-phosphoethanolamine (n-C16:0))[periplasm] -> M_2agpe160_c (2-Acyl-sn-glycero-3-phosphoethanolamine (n-C16:0))[cytosol]	M_2agpe160_p (2-Acyl-sn-glycero-3-phosphoethanolamine (n-C16:0))[periplasm]	M_2agpe160_c (2-Acyl-sn-glycero-3-phosphoethanolamine (n-C16:0))[cytosol]	M_2agpe160_c:1; M_2agpe160_p:-1	cytosol, periplasm
R_2AGPE161tipp	2-Acyl-sn-glycero-3-phosphoethanolamine (n-C16:1) transporter via facilitated diffusion (periplasm)	M_2agpe161_p -> M_2agpe161_c	M_2agpe161_p (2-Acyl-sn-glycero-3-phosphoethanolamine (n-C16:1))[periplasm] -> M_2agpe161_c (2-Acyl-sn-glycero-3-phosphoethanolamine (n-C16:1))[cytosol]	M_2agpe161_p (2-Acyl-sn-glycero-3-phosphoethanolamine (n-C16:1))[periplasm]	M_2agpe161_c (2-Acyl-sn-glycero-3-phosphoethanolamine (n-C16:1))[cytosol]	M_2agpe161_c:1; M_2agpe161_p:-1	cytosol, periplasm
R_2AGPE180tipp	2-Acyl-sn-glycero-3-phosphoethanolamine (n-C18:0) transporter via facilitated diffusion (periplasm)	M_2agpe180_p -> M_2agpe180_c	M_2agpe180_p (2-Acyl-sn-glycero-3-phosphoethanolamine (n-C18:0))[periplasm] -> M_2agpe180_c (2-Acyl-sn-glycero-3-phosphoethanolamine (n-C18:0))[cytosol]	M_2agpe180_p (2-Acyl-sn-glycero-3-phosphoethanolamine (n-C18:0))[periplasm]	M_2agpe180_c (2-Acyl-sn-glycero-3-phosphoethanolamine (n-C18:0))[cytosol]	M_2agpe180_c:1; M_2agpe180_p:-1	cytosol, periplasm
R_2AGPE181tipp	2-Acyl-sn-glycero-3-phosphoethanolamine (n-C18:1) transporter via facilitated diffusion (periplasm)	M_2agpe181_p -> M_2agpe181_c	M_2agpe181_p (2-Acyl-sn-glycero-3-phosphoethanolamine (n-C18:1))[periplasm] -> M_2agpe181_c (2-Acyl-sn-glycero-3-phosphoethanolamine (n-C18:1))[cytosol]	M_2agpe181_p (2-Acyl-sn-glycero-3-phosphoethanolamine (n-C18:1))[periplasm]	M_2agpe181_c (2-Acyl-sn-glycero-3-phosphoethanolamine (n-C18:1))[cytosol]	M_2agpe181_c:1; M_2agpe181_p:-1	cytosol, periplasm
R_2AGPEAT120	2-acyl-glycerophospho-ethanolamine acyltransferase (n-C12:0)	M_2agpe120_c + M_atp_c + M_ddca_c -> M_amp_c + M_pe120_c + M_ppi_c	M_2agpe120_c (2-Acyl-sn-glycero-3-phosphoethanolamine (n-C12:0))[cytosol] + M_atp_c (ATP)[cytosol] + M_ddca_c (Dodecanoate (n-C12:0))[cytosol] -> M_amp_c (AMP)[cytosol] + M_pe120_c (Phosphatidylethanolamine (didodecanoyl, n-C12:0))[cytosol] + M_ppi_c (Diphosphate)[cytosol]	M_2agpe120_c (2-Acyl-sn-glycero-3-phosphoethanolamine (n-C12:0))[cytosol]; M_atp_c (ATP)[cytosol]; M_ddca_c (Dodecanoate (n-C12:0))[cytosol]	M_amp_c (AMP)[cytosol]; M_pe120_c (Phosphatidylethanolamine (didodecanoyl, n-C12:0))[cytosol]; M_ppi_c (Diphosphate)[cytosol]	M_2agpe120_c:-1; M_amp_c:1; M_atp_c:-1; M_ddca_c:-1; M_pe120_c:1; M_ppi_c:1	cytosol	G_WP_000977584_1
R_2AGPEAT140	2-acyl-glycerophospho-ethanolamine acyltransferase (n-C14:0)	M_2agpe140_c + M_atp_c + M_ttdca_c -> M_amp_c + M_pe140_c + M_ppi_c	M_2agpe140_c (2-Acyl-sn-glycero-3-phosphoethanolamine (n-C14:0))[cytosol] + M_atp_c (ATP)[cytosol] + M_ttdca_c (Tetradecanoate (n-C14:0))[cytosol] -> M_amp_c (AMP)[cytosol] + M_pe140_c (Phosphatidylethanolamine (ditetradecanoyl, n-C14:0))[cytosol] + M_ppi_c (Diphosphate)[cytosol]	M_2agpe140_c (2-Acyl-sn-glycero-3-phosphoethanolamine (n-C14:0))[cytosol]; M_atp_c (ATP)[cytosol]; M_ttdca_c (Tetradecanoate (n-C14:0))[cytosol]	M_amp_c (AMP)[cytosol]; M_pe140_c (Phosphatidylethanolamine (ditetradecanoyl, n-C14:0))[cytosol]; M_ppi_c (Diphosphate)[cytosol]	M_2agpe140_c:-1; M_amp_c:1; M_atp_c:-1; M_pe140_c:1; M_ppi_c:1; M_ttdca_c:-1	cytosol	G_WP_000977584_1
R_2AGPEAT141	2-acyl-glycerophospho-ethanolamine acyltransferase (n-C14:1)	M_2agpe141_c + M_atp_c + M_ttdcea_c -> M_amp_c + M_pe141_c + M_ppi_c	M_2agpe141_c (2-Acyl-sn-glycero-3-phosphoethanolamine (n-C14:1))[cytosol] + M_atp_c (ATP)[cytosol] + M_ttdcea_c (Tetradecenoate (n-C14:1))[cytosol] -> M_amp_c (AMP)[cytosol] + M_pe141_c (Phosphatidylethanolamine (ditetradec-7-enoyl, n-C14:1))[cytosol] + M_ppi_c (Diphosphate)[cytosol]	M_2agpe141_c (2-Acyl-sn-glycero-3-phosphoethanolamine (n-C14:1))[cytosol]; M_atp_c (ATP)[cytosol]; M_ttdcea_c (Tetradecenoate (n-C14:1))[cytosol]	M_amp_c (AMP)[cytosol]; M_pe141_c (Phosphatidylethanolamine (ditetradec-7-enoyl, n-C14:1))[cytosol]; M_ppi_c (Diphosphate)[cytosol]	M_2agpe141_c:-1; M_amp_c:1; M_atp_c:-1; M_pe141_c:1; M_ppi_c:1; M_ttdcea_c:-1	cytosol	G_WP_000977584_1
R_2AGPEAT160	2-acyl-glycerophospho-ethanolamine acyltransferase (n-C16:0)	M_2agpe160_c + M_atp_c + M_hdca_c -> M_amp_c + M_pe160_c + M_ppi_c	M_2agpe160_c (2-Acyl-sn-glycero-3-phosphoethanolamine (n-C16:0))[cytosol] + M_atp_c (ATP)[cytosol] + M_hdca_c (Hexadecanoate (n-C16:0))[cytosol] -> M_amp_c (AMP)[cytosol] + M_pe160_c (Phosphatidylethanolamine (dihexadecanoyl, n-C16:0))[cytosol] + M_ppi_c (Diphosphate)[cytosol]	M_2agpe160_c (2-Acyl-sn-glycero-3-phosphoethanolamine (n-C16:0))[cytosol]; M_atp_c (ATP)[cytosol]; M_hdca_c (Hexadecanoate (n-C16:0))[cytosol]	M_amp_c (AMP)[cytosol]; M_pe160_c (Phosphatidylethanolamine (dihexadecanoyl, n-C16:0))[cytosol]; M_ppi_c (Diphosphate)[cytosol]	M_2agpe160_c:-1; M_amp_c:1; M_atp_c:-1; M_hdca_c:-1; M_pe160_c:1; M_ppi_c:1	cytosol	G_WP_000977584_1
R_2AGPEAT161	2-acyl-glycerophospho-ethanolamine acyltransferase (n-C16:1)	M_2agpe161_c + M_atp_c + M_hdcea_c -> M_amp_c + M_pe161_c + M_ppi_c	M_2agpe161_c (2-Acyl-sn-glycero-3-phosphoethanolamine (n-C16:1))[cytosol] + M_atp_c (ATP)[cytosol] + M_hdcea_c (Hexadecenoate (n-C16:1))[cytosol] -> M_amp_c (AMP)[cytosol] + M_pe161_c (Phosphatidylethanolamine (dihexadec-9enoyl, n-C16:1))[cytosol] + M_ppi_c (Diphosphate)[cytosol]	M_2agpe161_c (2-Acyl-sn-glycero-3-phosphoethanolamine (n-C16:1))[cytosol]; M_atp_c (ATP)[cytosol]; M_hdcea_c (Hexadecenoate (n-C16:1))[cytosol]	M_amp_c (AMP)[cytosol]; M_pe161_c (Phosphatidylethanolamine (dihexadec-9enoyl, n-C16:1))[cytosol]; M_ppi_c (Diphosphate)[cytosol]	M_2agpe161_c:-1; M_amp_c:1; M_atp_c:-1; M_hdcea_c:-1; M_pe161_c:1; M_ppi_c:1	cytosol	G_WP_000977584_1
R_2AGPEAT180	2-acyl-glycerophospho-ethanolamine acyltransferase (n-C18:0)	M_2agpe180_c + M_atp_c + M_ocdca_c -> M_amp_c + M_pe180_c + M_ppi_c	M_2agpe180_c (2-Acyl-sn-glycero-3-phosphoethanolamine (n-C18:0))[cytosol] + M_atp_c (ATP)[cytosol] + M_ocdca_c (Octadecanoate (n-C18:0))[cytosol] -> M_amp_c (AMP)[cytosol] + M_pe180_c (Phosphatidylethanolamine (dioctadecanoyl, n-C18:0))[cytosol] + M_ppi_c (Diphosphate)[cytosol]	M_2agpe180_c (2-Acyl-sn-glycero-3-phosphoethanolamine (n-C18:0))[cytosol]; M_atp_c (ATP)[cytosol]; M_ocdca_c (Octadecanoate (n-C18:0))[cytosol]	M_amp_c (AMP)[cytosol]; M_pe180_c (Phosphatidylethanolamine (dioctadecanoyl, n-C18:0))[cytosol]; M_ppi_c (Diphosphate)[cytosol]	M_2agpe180_c:-1; M_amp_c:1; M_atp_c:-1; M_ocdca_c:-1; M_pe180_c:1; M_ppi_c:1	cytosol	G_WP_000977584_1
R_2AGPEAT181	2-acyl-glycerophospho-ethanolamine acyltransferase (n-C18:1)	M_2agpe181_c + M_atp_c + M_ocdcea_c -> M_amp_c + M_pe181_c + M_ppi_c	M_2agpe181_c (2-Acyl-sn-glycero-3-phosphoethanolamine (n-C18:1))[cytosol] + M_atp_c (ATP)[cytosol] + M_ocdcea_c (Octadecenoate (n-C18:1))[cytosol] -> M_amp_c (AMP)[cytosol] + M_pe181_c (Phosphatidylethanolamine (dioctadec-11-enoyl, n-C18:1))[cytosol] + M_ppi_c (Diphosphate)[cytosol]	M_2agpe181_c (2-Acyl-sn-glycero-3-phosphoethanolamine (n-C18:1))[cytosol]; M_atp_c (ATP)[cytosol]; M_ocdcea_c (Octadecenoate (n-C18:1))[cytosol]	M_amp_c (AMP)[cytosol]; M_pe181_c (Phosphatidylethanolamine (dioctadec-11-enoyl, n-C18:1))[cytosol]; M_ppi_c (Diphosphate)[cytosol]	M_2agpe181_c:-1; M_amp_c:1; M_atp_c:-1; M_ocdcea_c:-1; M_pe181_c:1; M_ppi_c:1	cytosol	G_WP_000977584_1
R_2AGPG120tipp	2-Acyl-sn-glycero-3-phosphoglycerol (n-C12:0) transporter via facilitated diffusion (periplasm)	M_2agpg120_p -> M_2agpg120_c	M_2agpg120_p (2-Acyl-sn-glycero-3-phosphoglycerol (n-C12:0))[periplasm] -> M_2agpg120_c (2-Acyl-sn-glycero-3-phosphoglycerol (n-C12:0))[cytosol]	M_2agpg120_p (2-Acyl-sn-glycero-3-phosphoglycerol (n-C12:0))[periplasm]	M_2agpg120_c (2-Acyl-sn-glycero-3-phosphoglycerol (n-C12:0))[cytosol]	M_2agpg120_c:1; M_2agpg120_p:-1	cytosol, periplasm
R_2AGPG140tipp	2-Acyl-sn-glycero-3-phosphoglycerol (n-C14:0) transporter via facilitated diffusion (periplasm)	M_2agpg140_p -> M_2agpg140_c	M_2agpg140_p (2-Acyl-sn-glycero-3-phosphoglycerol (n-C14:0))[periplasm] -> M_2agpg140_c (2-Acyl-sn-glycero-3-phosphoglycerol (n-C14:0))[cytosol]	M_2agpg140_p (2-Acyl-sn-glycero-3-phosphoglycerol (n-C14:0))[periplasm]	M_2agpg140_c (2-Acyl-sn-glycero-3-phosphoglycerol (n-C14:0))[cytosol]	M_2agpg140_c:1; M_2agpg140_p:-1	cytosol, periplasm
R_2AGPG141tipp	2-Acyl-sn-glycero-3-phosphoglycerol (n-C14:1) transporter via facilitated diffusion (periplasm)	M_2agpg141_p -> M_2agpg141_c	M_2agpg141_p (2-Acyl-sn-glycero-3-phosphoglycerol (n-C14:1))[periplasm] -> M_2agpg141_c (2-Acyl-sn-glycero-3-phosphoglycerol (n-C14:1))[cytosol]	M_2agpg141_p (2-Acyl-sn-glycero-3-phosphoglycerol (n-C14:1))[periplasm]	M_2agpg141_c (2-Acyl-sn-glycero-3-phosphoglycerol (n-C14:1))[cytosol]	M_2agpg141_c:1; M_2agpg141_p:-1	cytosol, periplasm
R_2AGPG160tipp	2-Acyl-sn-glycero-3-phosphoglycerol (n-C16:0) transporter via facilitated diffusion (periplasm)	M_2agpg160_p -> M_2agpg160_c	M_2agpg160_p (2-Acyl-sn-glycero-3-phosphoglycerol (n-C16:0))[periplasm] -> M_2agpg160_c (2-Acyl-sn-glycero-3-phosphoglycerol (n-C16:0))[cytosol]	M_2agpg160_p (2-Acyl-sn-glycero-3-phosphoglycerol (n-C16:0))[periplasm]	M_2agpg160_c (2-Acyl-sn-glycero-3-phosphoglycerol (n-C16:0))[cytosol]	M_2agpg160_c:1; M_2agpg160_p:-1	cytosol, periplasm
R_2AGPG161tipp	2-Acyl-sn-glycero-3-phosphoglycerol (n-C16:1) transporter via facilitated diffusion (periplasm)	M_2agpg161_p -> M_2agpg161_c	M_2agpg161_p (2-Acyl-sn-glycero-3-phosphoglycerol (n-C16:1))[periplasm] -> M_2agpg161_c (2-Acyl-sn-glycero-3-phosphoglycerol (n-C16:1))[cytosol]	M_2agpg161_p (2-Acyl-sn-glycero-3-phosphoglycerol (n-C16:1))[periplasm]	M_2agpg161_c (2-Acyl-sn-glycero-3-phosphoglycerol (n-C16:1))[cytosol]	M_2agpg161_c:1; M_2agpg161_p:-1	cytosol, periplasm
R_2AGPG180tipp	2-Acyl-sn-glycero-3-phosphoglycerol (n-C18:0) transporter via facilitated diffusion (periplasm)	M_2agpg180_p -> M_2agpg180_c	M_2agpg180_p (2-Acyl-sn-glycero-3-phosphoglycerol (n-C18:0))[periplasm] -> M_2agpg180_c (2-Acyl-sn-glycero-3-phosphoglycerol (n-C18:0))[cytosol]	M_2agpg180_p (2-Acyl-sn-glycero-3-phosphoglycerol (n-C18:0))[periplasm]	M_2agpg180_c (2-Acyl-sn-glycero-3-phosphoglycerol (n-C18:0))[cytosol]	M_2agpg180_c:1; M_2agpg180_p:-1	cytosol, periplasm
R_2AGPG181tipp	2-Acyl-sn-glycero-3-phosphoglycerol (n-C18:1) transporter via facilitated diffusion (periplasm)	M_2agpg181_p -> M_2agpg181_c	M_2agpg181_p (2-Acyl-sn-glycero-3-phosphoglycerol (n-C18:1))[periplasm] -> M_2agpg181_c (2-Acyl-sn-glycero-3-phosphoglycerol (n-C18:1))[cytosol]	M_2agpg181_p (2-Acyl-sn-glycero-3-phosphoglycerol (n-C18:1))[periplasm]	M_2agpg181_c (2-Acyl-sn-glycero-3-phosphoglycerol (n-C18:1))[cytosol]	M_2agpg181_c:1; M_2agpg181_p:-1	cytosol, periplasm
R_2AGPGAT120	2-acyl-glycerophospho-glycerol acyltransferase (n-C12:0)	M_2agpg120_c + M_atp_c + M_ddca_c -> M_amp_c + M_pg120_c + M_ppi_c	M_2agpg120_c (2-Acyl-sn-glycero-3-phosphoglycerol (n-C12:0))[cytosol] + M_atp_c (ATP)[cytosol] + M_ddca_c (Dodecanoate (n-C12:0))[cytosol] -> M_amp_c (AMP)[cytosol] + M_pg120_c (Phosphatidylglycerol (didodecanoyl, n-C12:0))[cytosol] + M_ppi_c (Diphosphate)[cytosol]	M_2agpg120_c (2-Acyl-sn-glycero-3-phosphoglycerol (n-C12:0))[cytosol]; M_atp_c (ATP)[cytosol]; M_ddca_c (Dodecanoate (n-C12:0))[cytosol]	M_amp_c (AMP)[cytosol]; M_pg120_c (Phosphatidylglycerol (didodecanoyl, n-C12:0))[cytosol]; M_ppi_c (Diphosphate)[cytosol]	M_2agpg120_c:-1; M_amp_c:1; M_atp_c:-1; M_ddca_c:-1; M_pg120_c:1; M_ppi_c:1	cytosol	G_WP_000977584_1
R_2AGPGAT140	2-acyl-glycerophospho-glycerol acyltransferase (n-C14:0)	M_2agpg140_c + M_atp_c + M_ttdca_c -> M_amp_c + M_pg140_c + M_ppi_c	M_2agpg140_c (2-Acyl-sn-glycero-3-phosphoglycerol (n-C14:0))[cytosol] + M_atp_c (ATP)[cytosol] + M_ttdca_c (Tetradecanoate (n-C14:0))[cytosol] -> M_amp_c (AMP)[cytosol] + M_pg140_c (Phosphatidylglycerol (ditetradecanoyl, n-C14:0))[cytosol] + M_ppi_c (Diphosphate)[cytosol]	M_2agpg140_c (2-Acyl-sn-glycero-3-phosphoglycerol (n-C14:0))[cytosol]; M_atp_c (ATP)[cytosol]; M_ttdca_c (Tetradecanoate (n-C14:0))[cytosol]	M_amp_c (AMP)[cytosol]; M_pg140_c (Phosphatidylglycerol (ditetradecanoyl, n-C14:0))[cytosol]; M_ppi_c (Diphosphate)[cytosol]	M_2agpg140_c:-1; M_amp_c:1; M_atp_c:-1; M_pg140_c:1; M_ppi_c:1; M_ttdca_c:-1	cytosol	G_WP_000977584_1
R_2AGPGAT141	2-acyl-glycerophospho-glycerol acyltransferase (n-C14:1)	M_2agpg141_c + M_atp_c + M_ttdcea_c -> M_amp_c + M_pg141_c + M_ppi_c	M_2agpg141_c (2-Acyl-sn-glycero-3-phosphoglycerol (n-C14:1))[cytosol] + M_atp_c (ATP)[cytosol] + M_ttdcea_c (Tetradecenoate (n-C14:1))[cytosol] -> M_amp_c (AMP)[cytosol] + M_pg141_c (Phosphatidylglycerol (ditetradec-7-enoyl, n-C14:1))[cytosol] + M_ppi_c (Diphosphate)[cytosol]	M_2agpg141_c (2-Acyl-sn-glycero-3-phosphoglycerol (n-C14:1))[cytosol]; M_atp_c (ATP)[cytosol]; M_ttdcea_c (Tetradecenoate (n-C14:1))[cytosol]	M_amp_c (AMP)[cytosol]; M_pg141_c (Phosphatidylglycerol (ditetradec-7-enoyl, n-C14:1))[cytosol]; M_ppi_c (Diphosphate)[cytosol]	M_2agpg141_c:-1; M_amp_c:1; M_atp_c:-1; M_pg141_c:1; M_ppi_c:1; M_ttdcea_c:-1	cytosol	G_WP_000977584_1
R_2AGPGAT160	2-acyl-glycerophospho-glycerol acyltransferase (n-C16:0)	M_2agpg160_c + M_atp_c + M_hdca_c -> M_amp_c + M_pg160_c + M_ppi_c	M_2agpg160_c (2-Acyl-sn-glycero-3-phosphoglycerol (n-C16:0))[cytosol] + M_atp_c (ATP)[cytosol] + M_hdca_c (Hexadecanoate (n-C16:0))[cytosol] -> M_amp_c (AMP)[cytosol] + M_pg160_c (Phosphatidylglycerol (dihexadecanoyl, n-C16:0))[cytosol] + M_ppi_c (Diphosphate)[cytosol]	M_2agpg160_c (2-Acyl-sn-glycero-3-phosphoglycerol (n-C16:0))[cytosol]; M_atp_c (ATP)[cytosol]; M_hdca_c (Hexadecanoate (n-C16:0))[cytosol]	M_amp_c (AMP)[cytosol]; M_pg160_c (Phosphatidylglycerol (dihexadecanoyl, n-C16:0))[cytosol]; M_ppi_c (Diphosphate)[cytosol]	M_2agpg160_c:-1; M_amp_c:1; M_atp_c:-1; M_hdca_c:-1; M_pg160_c:1; M_ppi_c:1	cytosol	G_WP_000977584_1
R_2AGPGAT161	2-acyl-glycerophospho-glycerol acyltransferase (n-C16:1)	M_2agpg161_c + M_atp_c + M_hdcea_c -> M_amp_c + M_pg161_c + M_ppi_c	M_2agpg161_c (2-Acyl-sn-glycero-3-phosphoglycerol (n-C16:1))[cytosol] + M_atp_c (ATP)[cytosol] + M_hdcea_c (Hexadecenoate (n-C16:1))[cytosol] -> M_amp_c (AMP)[cytosol] + M_pg161_c (Phosphatidylglycerol (dihexadec-9-enoyl, n-C16:1))[cytosol] + M_ppi_c (Diphosphate)[cytosol]	M_2agpg161_c (2-Acyl-sn-glycero-3-phosphoglycerol (n-C16:1))[cytosol]; M_atp_c (ATP)[cytosol]; M_hdcea_c (Hexadecenoate (n-C16:1))[cytosol]	M_amp_c (AMP)[cytosol]; M_pg161_c (Phosphatidylglycerol (dihexadec-9-enoyl, n-C16:1))[cytosol]; M_ppi_c (Diphosphate)[cytosol]	M_2agpg161_c:-1; M_amp_c:1; M_atp_c:-1; M_hdcea_c:-1; M_pg161_c:1; M_ppi_c:1	cytosol	G_WP_000977584_1
R_2AGPGAT180	2-acyl-glycerophospho-glycerol acyltransferase (n-C18:0)	M_2agpg180_c + M_atp_c + M_ocdca_c -> M_amp_c + M_pg180_c + M_ppi_c	M_2agpg180_c (2-Acyl-sn-glycero-3-phosphoglycerol (n-C18:0))[cytosol] + M_atp_c (ATP)[cytosol] + M_ocdca_c (Octadecanoate (n-C18:0))[cytosol] -> M_amp_c (AMP)[cytosol] + M_pg180_c (Phosphatidylglycerol (dioctadecanoyl, n-C18:0))[cytosol] + M_ppi_c (Diphosphate)[cytosol]	M_2agpg180_c (2-Acyl-sn-glycero-3-phosphoglycerol (n-C18:0))[cytosol]; M_atp_c (ATP)[cytosol]; M_ocdca_c (Octadecanoate (n-C18:0))[cytosol]	M_amp_c (AMP)[cytosol]; M_pg180_c (Phosphatidylglycerol (dioctadecanoyl, n-C18:0))[cytosol]; M_ppi_c (Diphosphate)[cytosol]	M_2agpg180_c:-1; M_amp_c:1; M_atp_c:-1; M_ocdca_c:-1; M_pg180_c:1; M_ppi_c:1	cytosol	G_WP_000977584_1
R_2AGPGAT181	2-acyl-glycerophospho-glycerol acyltransferase (n-C18:1)	M_2agpg181_c + M_atp_c + M_ocdcea_c -> M_amp_c + M_pg181_c + M_ppi_c	M_2agpg181_c (2-Acyl-sn-glycero-3-phosphoglycerol (n-C18:1))[cytosol] + M_atp_c (ATP)[cytosol] + M_ocdcea_c (Octadecenoate (n-C18:1))[cytosol] -> M_amp_c (AMP)[cytosol] + M_pg181_c (Phosphatidylglycerol (dioctadec-11-enoyl, n-C18:1))[cytosol] + M_ppi_c (Diphosphate)[cytosol]	M_2agpg181_c (2-Acyl-sn-glycero-3-phosphoglycerol (n-C18:1))[cytosol]; M_atp_c (ATP)[cytosol]; M_ocdcea_c (Octadecenoate (n-C18:1))[cytosol]	M_amp_c (AMP)[cytosol]; M_pg181_c (Phosphatidylglycerol (dioctadec-11-enoyl, n-C18:1))[cytosol]; M_ppi_c (Diphosphate)[cytosol]	M_2agpg181_c:-1; M_amp_c:1; M_atp_c:-1; M_ocdcea_c:-1; M_pg181_c:1; M_ppi_c:1	cytosol	G_WP_000977584_1
R_2DGLCNRx	2-dehydro-D-gluconate reductase (NADH)	M_h_c + M_nadh_c + M_2dhglcn_c -> M_glcn_c + M_nad_c	M_h_c (H+)[cytosol] + M_nadh_c (Nicotinamide adenine dinucleotide - reduced)[cytosol] + M_2dhglcn_c (2-Dehydro-D-gluconate)[cytosol] -> M_glcn_c (D-Gluconate)[cytosol] + M_nad_c (Nicotinamide adenine dinucleotide)[cytosol]	M_2dhglcn_c (2-Dehydro-D-gluconate)[cytosol]; M_h_c (H+)[cytosol]; M_nadh_c (Nicotinamide adenine dinucleotide - reduced)[cytosol]	M_glcn_c (D-Gluconate)[cytosol]; M_nad_c (Nicotinamide adenine dinucleotide)[cytosol]	M_2dhglcn_c:-1; M_glcn_c:1; M_h_c:-1; M_nad_c:1; M_nadh_c:-1	cytosol	G_WP_000758326_1
R_2DGLCNRy	2-dehydro-D-gluconate reductase (NADPH)	M_h_c + M_nadph_c + M_2dhglcn_c -> M_glcn_c + M_nadp_c	M_h_c (H+)[cytosol] + M_nadph_c (Nicotinamide adenine dinucleotide phosphate - reduced)[cytosol] + M_2dhglcn_c (2-Dehydro-D-gluconate)[cytosol] -> M_glcn_c (D-Gluconate)[cytosol] + M_nadp_c (Nicotinamide adenine dinucleotide phosphate)[cytosol]	M_2dhglcn_c (2-Dehydro-D-gluconate)[cytosol]; M_h_c (H+)[cytosol]; M_nadph_c (Nicotinamide adenine dinucleotide phosphate - reduced)[cytosol]	M_glcn_c (D-Gluconate)[cytosol]; M_nadp_c (Nicotinamide adenine dinucleotide phosphate)[cytosol]	M_2dhglcn_c:-1; M_glcn_c:1; M_h_c:-1; M_nadp_c:1; M_nadph_c:-1	cytosol	G_WP_000758326_1
R_2DHGLCK	2DHGLCK	M_atp_c + 2 M_h_c + M_2dhglcn_c -> M_adp_c + M_6p2dhglcn_c	M_atp_c (ATP)[cytosol] + 2 M_h_c (H+)[cytosol] + M_2dhglcn_c (2-Dehydro-D-gluconate)[cytosol] -> M_adp_c (ADP)[cytosol] + M_6p2dhglcn_c (6-Phospho-2-dehydro-D-gluconate)[cytosol]	M_2dhglcn_c (2-Dehydro-D-gluconate)[cytosol]; M_atp_c (ATP)[cytosol]; 2 M_h_c (H+)[cytosol]	M_6p2dhglcn_c (6-Phospho-2-dehydro-D-gluconate)[cytosol]; M_adp_c (ADP)[cytosol]	M_2dhglcn_c:-1; M_6p2dhglcn_c:1; M_adp_c:1; M_atp_c:-1; M_h_c:-2	cytosol
R_2DHGLCNkt_tpp	2DHGLCNkt tpp	M_h_p + M_2dhglcn_p -> M_h_c + M_2dhglcn_c	M_h_p (H+)[periplasm] + M_2dhglcn_p (2-Dehydro-D-gluconate)[periplasm] -> M_h_c (H+)[cytosol] + M_2dhglcn_c (2-Dehydro-D-gluconate)[cytosol]	M_2dhglcn_p (2-Dehydro-D-gluconate)[periplasm]; M_h_p (H+)[periplasm]	M_2dhglcn_c (2-Dehydro-D-gluconate)[cytosol]; M_h_c (H+)[cytosol]	M_2dhglcn_c:1; M_2dhglcn_p:-1; M_h_c:1; M_h_p:-1	cytosol, periplasm
R_2DHGLCNtex	2DHGLCNtex	M_2dhglcn_e <=> M_2dhglcn_p	M_2dhglcn_e (2-Dehydro-D-gluconate)[extracellular space] <=> M_2dhglcn_p (2-Dehydro-D-gluconate)[periplasm]	M_2dhglcn_e (2-Dehydro-D-gluconate)[extracellular space]	M_2dhglcn_p (2-Dehydro-D-gluconate)[periplasm]	M_2dhglcn_e:-1; M_2dhglcn_p:1	extracellular space, periplasm
R_2HH24DDH	2hh24dd hydratase	M_h2o_c + M_2hh24dd_c -> M_4h2kpi_c	M_h2o_c (H2O)[cytosol] + M_2hh24dd_c (2-Hydroxyhepta-2-4-dienedioate)[cytosol] -> M_4h2kpi_c (4-Hydroxy-2-ketopimelate)[cytosol]	M_2hh24dd_c (2-Hydroxyhepta-2-4-dienedioate)[cytosol]; M_h2o_c (H2O)[cytosol]	M_4h2kpi_c (4-Hydroxy-2-ketopimelate)[cytosol]	M_2hh24dd_c:-1; M_4h2kpi_c:1; M_h2o_c:-1	cytosol
R_2HXMPt6	2 hydroxymethyl phenol transport inout via proton symport	M_h_e + M_2hxmp_e <=> M_h_c + M_2hxmp_c	M_h_e (H+)[extracellular space] + M_2hxmp_e (2 Hydroxymethyl phenol C7H8O2)[extracellular space] <=> M_h_c (H+)[cytosol] + M_2hxmp_c (2 Hydroxymethyl phenol C7H8O2)[cytosol]	M_2hxmp_e (2 Hydroxymethyl phenol C7H8O2)[extracellular space]; M_h_e (H+)[extracellular space]	M_2hxmp_c (2 Hydroxymethyl phenol C7H8O2)[cytosol]; M_h_c (H+)[cytosol]	M_2hxmp_c:1; M_2hxmp_e:-1; M_h_c:1; M_h_e:-1	cytosol, extracellular space
R_2MAHMP	2-Methyl-4-amino-5-hydroxymethylpyrimidine diphosphatase	M_2mahmp_c + M_h2o_c -> M_4ampm_c + M_h_c + M_pi_c	M_2mahmp_c (2-Methyl-4-amino-5-hydroxymethylpyrimidine diphosphate)[cytosol] + M_h2o_c (H2O)[cytosol] -> M_4ampm_c (4-Amino-2-methyl-5-phosphomethylpyrimidine)[cytosol] + M_h_c (H+)[cytosol] + M_pi_c (Phosphate)[cytosol]	M_2mahmp_c (2-Methyl-4-amino-5-hydroxymethylpyrimidine diphosphate)[cytosol]; M_h2o_c (H2O)[cytosol]	M_4ampm_c (4-Amino-2-methyl-5-phosphomethylpyrimidine)[cytosol]; M_h_c (H+)[cytosol]; M_pi_c (Phosphate)[cytosol]	M_2mahmp_c:-1; M_4ampm_c:1; M_h2o_c:-1; M_h_c:1; M_pi_c:1	cytosol	G_WP_000741964_1
R_2PGLYCt6	2 Phosphoglycolate transport inout via proton symport	M_h_e + M_2pglyc_e <=> M_2pglyc_c + M_h_c	M_h_e (H+)[extracellular space] + M_2pglyc_e (2-Phosphoglycolate)[extracellular space] <=> M_2pglyc_c (2-Phosphoglycolate)[cytosol] + M_h_c (H+)[cytosol]	M_2pglyc_e (2-Phosphoglycolate)[extracellular space]; M_h_e (H+)[extracellular space]	M_2pglyc_c (2-Phosphoglycolate)[cytosol]; M_h_c (H+)[cytosol]	M_2pglyc_c:1; M_2pglyc_e:-1; M_h_c:1; M_h_e:-1	cytosol, extracellular space
R_34HPPOR	4 Hydroxyphenylpyruvateoxygen oxidoreductase	M_34hpp_c + M_o2_c -> M_co2_c + M_hgentis_c	M_34hpp_c (3-(4-Hydroxyphenyl)pyruvate)[cytosol] + M_o2_c (O2)[cytosol] -> M_co2_c (CO2)[cytosol] + M_hgentis_c (Homogentisate C8H7O4)[cytosol]	M_34hpp_c (3-(4-Hydroxyphenyl)pyruvate)[cytosol]; M_o2_c (O2)[cytosol]	M_co2_c (CO2)[cytosol]; M_hgentis_c (Homogentisate C8H7O4)[cytosol]	M_34hpp_c:-1; M_co2_c:1; M_hgentis_c:1; M_o2_c:-1	cytosol	G_WP_000353164_1
R_34dhpactex	Dihydroxyphenylacetaldehyde transport via diffusion (extracellular to periplasm)	M_34dhpac_e <=> M_34dhpac_p	M_34dhpac_e (3,4-Dihydroxyphenylacetaldehyde)[extracellular space] <=> M_34dhpac_p (3,4-Dihydroxyphenylacetaldehyde)[periplasm]	M_34dhpac_e (3,4-Dihydroxyphenylacetaldehyde)[extracellular space]	M_34dhpac_p (3,4-Dihydroxyphenylacetaldehyde)[periplasm]	M_34dhpac_e:-1; M_34dhpac_p:1	extracellular space, periplasm
R_3AMACHYD	3-aminoacrylate hydrolase	M_3amac_c + M_h_c + M_h2o_c -> M_msa_c + M_nh4_c	M_3amac_c (3-Aminoacrylate)[cytosol] + M_h_c (H+)[cytosol] + M_h2o_c (H2O)[cytosol] -> M_msa_c (Malonate semialdehyde)[cytosol] + M_nh4_c (Ammonium)[cytosol]	M_3amac_c (3-Aminoacrylate)[cytosol]; M_h2o_c (H2O)[cytosol]; M_h_c (H+)[cytosol]	M_msa_c (Malonate semialdehyde)[cytosol]; M_nh4_c (Ammonium)[cytosol]	M_3amac_c:-1; M_h2o_c:-1; M_h_c:-1; M_msa_c:1; M_nh4_c:1	cytosol	G_WP_000988614_1
R_3HAD100	3-hydroxyacyl-[acyl-carrier-protein] dehydratase (n-C10:0)	M_3hdecACP_c -> M_h2o_c + M_tdec2eACP_c	M_3hdecACP_c ((R)-3-Hydroxydecanoyl-[acyl-carrier protein])[cytosol] -> M_h2o_c (H2O)[cytosol] + M_tdec2eACP_c (Trans-Dec-2-enoyl-[acyl-carrier protein])[cytosol]	M_3hdecACP_c ((R)-3-Hydroxydecanoyl-[acyl-carrier protein])[cytosol]	M_h2o_c (H2O)[cytosol]; M_tdec2eACP_c (Trans-Dec-2-enoyl-[acyl-carrier protein])[cytosol]	M_3hdecACP_c:-1; M_h2o_c:1; M_tdec2eACP_c:1	cytosol	G_WP_000140523_1
R_3HAD120	3-hydroxyacyl-[acyl-carrier-protein] dehydratase (n-C12:0)	M_3hddecACP_c -> M_h2o_c + M_tddec2eACP_c	M_3hddecACP_c ((R)-3-Hydroxydodecanoyl-[acyl-carrier protein])[cytosol] -> M_h2o_c (H2O)[cytosol] + M_tddec2eACP_c (Trans-Dodec-2-enoyl-[acyl-carrier protein])[cytosol]	M_3hddecACP_c ((R)-3-Hydroxydodecanoyl-[acyl-carrier protein])[cytosol]	M_h2o_c (H2O)[cytosol]; M_tddec2eACP_c (Trans-Dodec-2-enoyl-[acyl-carrier protein])[cytosol]	M_3hddecACP_c:-1; M_h2o_c:1; M_tddec2eACP_c:1	cytosol	G_WP_000140523_1
R_3HAD121	3-hydroxyacyl-[acyl-carrier-protein] dehydratase (n-C12:1)	M_3hcddec5eACP_c -> M_h2o_c + M_t3c5ddeceACP_c	M_3hcddec5eACP_c ((R)-3-hydroxy-cis-dodec-5-enoyl-[acyl-carrier protein])[cytosol] -> M_h2o_c (H2O)[cytosol] + M_t3c5ddeceACP_c (Trans-3-cis-5-dodecenoyl-[acyl-carrier protein])[cytosol]	M_3hcddec5eACP_c ((R)-3-hydroxy-cis-dodec-5-enoyl-[acyl-carrier protein])[cytosol]	M_h2o_c (H2O)[cytosol]; M_t3c5ddeceACP_c (Trans-3-cis-5-dodecenoyl-[acyl-carrier protein])[cytosol]	M_3hcddec5eACP_c:-1; M_h2o_c:1; M_t3c5ddeceACP_c:1	cytosol	G_WP_000140523_1
R_3HAD140	3-hydroxyacyl-[acyl-carrier-protein] dehydratase (n-C14:0)	M_3hmrsACP_c -> M_h2o_c + M_tmrs2eACP_c	M_3hmrsACP_c ((R)-3-Hydroxytetradecanoyl-[acyl-carrier protein])[cytosol] -> M_h2o_c (H2O)[cytosol] + M_tmrs2eACP_c (Trans-Tetradec-2-enoyl-[acyl-carrier protein])[cytosol]	M_3hmrsACP_c ((R)-3-Hydroxytetradecanoyl-[acyl-carrier protein])[cytosol]	M_h2o_c (H2O)[cytosol]; M_tmrs2eACP_c (Trans-Tetradec-2-enoyl-[acyl-carrier protein])[cytosol]	M_3hmrsACP_c:-1; M_h2o_c:1; M_tmrs2eACP_c:1	cytosol	G_WP_000140523_1
R_3HAD141	3-hydroxyacyl-[acyl-carrier-protein] dehydratase (n-C14:1)	M_3hcmrs7eACP_c -> M_h2o_c + M_t3c7mrseACP_c	M_3hcmrs7eACP_c ((R)-3-hydroxy-cis-myristol-7-eoyl-[acyl-carrier protein])[cytosol] -> M_h2o_c (H2O)[cytosol] + M_t3c7mrseACP_c (Trans-3-cis-7-myristoleoyl-[acyl-carrier protein])[cytosol]	M_3hcmrs7eACP_c ((R)-3-hydroxy-cis-myristol-7-eoyl-[acyl-carrier protein])[cytosol]	M_h2o_c (H2O)[cytosol]; M_t3c7mrseACP_c (Trans-3-cis-7-myristoleoyl-[acyl-carrier protein])[cytosol]	M_3hcmrs7eACP_c:-1; M_h2o_c:1; M_t3c7mrseACP_c:1	cytosol	G_WP_000140523_1
R_3HAD160	3-hydroxyacyl-[acyl-carrier-protein] dehydratase (n-C16:0)	M_3hpalmACP_c -> M_h2o_c + M_tpalm2eACP_c	M_3hpalmACP_c (R-3-hydroxypalmitoyl-[acyl-carrier protein])[cytosol] -> M_h2o_c (H2O)[cytosol] + M_tpalm2eACP_c (Trans-Hexadec-2-enoyl-[acyl-carrier protein])[cytosol]	M_3hpalmACP_c (R-3-hydroxypalmitoyl-[acyl-carrier protein])[cytosol]	M_h2o_c (H2O)[cytosol]; M_tpalm2eACP_c (Trans-Hexadec-2-enoyl-[acyl-carrier protein])[cytosol]	M_3hpalmACP_c:-1; M_h2o_c:1; M_tpalm2eACP_c:1	cytosol	G_WP_000140523_1
R_3HAD161	3-hydroxyacyl-[acyl-carrier-protein] dehydratase (n-C16:1)	M_3hcpalm9eACP_c -> M_h2o_c + M_t3c9palmeACP_c	M_3hcpalm9eACP_c ((R)-3-hydroxy-cis-palm-9-eoyl-[acyl-carrier protein])[cytosol] -> M_h2o_c (H2O)[cytosol] + M_t3c9palmeACP_c (Trans-3-cis-9-palmitoleoyl-[acyl-carrier protein])[cytosol]	M_3hcpalm9eACP_c ((R)-3-hydroxy-cis-palm-9-eoyl-[acyl-carrier protein])[cytosol]	M_h2o_c (H2O)[cytosol]; M_t3c9palmeACP_c (Trans-3-cis-9-palmitoleoyl-[acyl-carrier protein])[cytosol]	M_3hcpalm9eACP_c:-1; M_h2o_c:1; M_t3c9palmeACP_c:1	cytosol	G_WP_000140523_1
R_3HAD180	3-hydroxyacyl-[acyl-carrier-protein] dehydratase (n-C18:0)	M_3hoctaACP_c -> M_h2o_c + M_toctd2eACP_c	M_3hoctaACP_c ((R)-3-Hydroxyoctadecanoyl-[acyl-carrier protein])[cytosol] -> M_h2o_c (H2O)[cytosol] + M_toctd2eACP_c (Trans-octadec-2-enoyl-[acyl-carrier protein])[cytosol]	M_3hoctaACP_c ((R)-3-Hydroxyoctadecanoyl-[acyl-carrier protein])[cytosol]	M_h2o_c (H2O)[cytosol]; M_toctd2eACP_c (Trans-octadec-2-enoyl-[acyl-carrier protein])[cytosol]	M_3hoctaACP_c:-1; M_h2o_c:1; M_toctd2eACP_c:1	cytosol	G_WP_000140523_1
R_3HAD181	3-hydroxyacyl-[acyl-carrier-protein] dehydratase (n-C18:1)	M_3hcvac11eACP_c -> M_h2o_c + M_t3c11vaceACP_c	M_3hcvac11eACP_c ((R)-3-hydroxy-cis-vacc-11-enoyl-[acyl-carrier protein])[cytosol] -> M_h2o_c (H2O)[cytosol] + M_t3c11vaceACP_c (Trans-3-cis-11-vacceoyl-[acyl-carrier protein])[cytosol]	M_3hcvac11eACP_c ((R)-3-hydroxy-cis-vacc-11-enoyl-[acyl-carrier protein])[cytosol]	M_h2o_c (H2O)[cytosol]; M_t3c11vaceACP_c (Trans-3-cis-11-vacceoyl-[acyl-carrier protein])[cytosol]	M_3hcvac11eACP_c:-1; M_h2o_c:1; M_t3c11vaceACP_c:1	cytosol	G_WP_000140523_1
R_3HAD40	3-hydroxyacyl-[acyl-carrier-protein] dehydratase (n-C4:0)	M_3haACP_c -> M_but2eACP_c + M_h2o_c	M_3haACP_c ((3R)-3-Hydroxyacyl-[acyl-carrier protein])[cytosol] -> M_but2eACP_c (But-2-enoyl-[acyl-carrier protein])[cytosol] + M_h2o_c (H2O)[cytosol]	M_3haACP_c ((3R)-3-Hydroxyacyl-[acyl-carrier protein])[cytosol]	M_but2eACP_c (But-2-enoyl-[acyl-carrier protein])[cytosol]; M_h2o_c (H2O)[cytosol]	M_3haACP_c:-1; M_but2eACP_c:1; M_h2o_c:1	cytosol	G_WP_000140523_1
R_3HAD60	3-hydroxyacyl-[acyl-carrier-protein] dehydratase (n-C6:0)	M_3hhexACP_c -> M_h2o_c + M_thex2eACP_c	M_3hhexACP_c ((R)-3-Hydroxyhexanoyl-[acyl-carrier protein])[cytosol] -> M_h2o_c (H2O)[cytosol] + M_thex2eACP_c (Trans-Hex-2-enoyl-[acyl-carrier protein])[cytosol]	M_3hhexACP_c ((R)-3-Hydroxyhexanoyl-[acyl-carrier protein])[cytosol]	M_h2o_c (H2O)[cytosol]; M_thex2eACP_c (Trans-Hex-2-enoyl-[acyl-carrier protein])[cytosol]	M_3hhexACP_c:-1; M_h2o_c:1; M_thex2eACP_c:1	cytosol	G_WP_000140523_1
R_3HAD80	3-hydroxyacyl-[acyl-carrier-protein] dehydratase (n-C8:0)	M_3hoctACP_c -> M_h2o_c + M_toct2eACP_c	M_3hoctACP_c ((R)-3-Hydroxyoctanoyl-[acyl-carrier protein])[cytosol] -> M_h2o_c (H2O)[cytosol] + M_toct2eACP_c (Trans-Oct-2-enoyl-[acyl-carrier protein])[cytosol]	M_3hoctACP_c ((R)-3-Hydroxyoctanoyl-[acyl-carrier protein])[cytosol]	M_h2o_c (H2O)[cytosol]; M_toct2eACP_c (Trans-Oct-2-enoyl-[acyl-carrier protein])[cytosol]	M_3hoctACP_c:-1; M_h2o_c:1; M_toct2eACP_c:1	cytosol	G_WP_000140523_1
R_3HBCOAHL	3-hydroxyisobutyryl-CoA hydrolase	M_h2o_c + M_3hibutcoa_c -> M_coa_c + M_h_c + M_3hmp_c	M_h2o_c (H2O)[cytosol] + M_3hibutcoa_c ((S)-3-Hydroxyisobutyryl-CoA)[cytosol] -> M_coa_c (Coenzyme A)[cytosol] + M_h_c (H+)[cytosol] + M_3hmp_c (3-Hydroxy-2-methylpropanoate)[cytosol]	M_3hibutcoa_c ((S)-3-Hydroxyisobutyryl-CoA)[cytosol]; M_h2o_c (H2O)[cytosol]	M_3hmp_c (3-Hydroxy-2-methylpropanoate)[cytosol]; M_coa_c (Coenzyme A)[cytosol]; M_h_c (H+)[cytosol]	M_3hibutcoa_c:-1; M_3hmp_c:1; M_coa_c:1; M_h2o_c:-1; M_h_c:1	cytosol	G_WP_001196725_1
R_3HOXPACt2pp	HPA permease	M_h_p + M_3hoxpac_p -> M_h_c + M_3hoxpac_c	M_h_p (H+)[periplasm] + M_3hoxpac_p (3 Hydroxyphenylacetic acid C8H8O3)[periplasm] -> M_h_c (H+)[cytosol] + M_3hoxpac_c (3 Hydroxyphenylacetic acid C8H8O3)[cytosol]	M_3hoxpac_p (3 Hydroxyphenylacetic acid C8H8O3)[periplasm]; M_h_p (H+)[periplasm]	M_3hoxpac_c (3 Hydroxyphenylacetic acid C8H8O3)[cytosol]; M_h_c (H+)[cytosol]	M_3hoxpac_c:1; M_3hoxpac_p:-1; M_h_c:1; M_h_p:-1	cytosol, periplasm	(G_WP_000102825_1 or G_WP_188199097_1)
R_3HPAOX	HPA monooxygenase	M_h_c + M_nadh_c + M_o2_c + M_3hoxpac_c -> M_h2o_c + M_nad_c + M_34dhpha_c	M_h_c (H+)[cytosol] + M_nadh_c (Nicotinamide adenine dinucleotide - reduced)[cytosol] + M_o2_c (O2)[cytosol] + M_3hoxpac_c (3 Hydroxyphenylacetic acid C8H8O3)[cytosol] -> M_h2o_c (H2O)[cytosol] + M_nad_c (Nicotinamide adenine dinucleotide)[cytosol] + M_34dhpha_c (3-4-Dihydroxyphenylacetate)[cytosol]	M_3hoxpac_c (3 Hydroxyphenylacetic acid C8H8O3)[cytosol]; M_h_c (H+)[cytosol]; M_nadh_c (Nicotinamide adenine dinucleotide - reduced)[cytosol]; M_o2_c (O2)[cytosol]	M_34dhpha_c (3-4-Dihydroxyphenylacetate)[cytosol]; M_h2o_c (H2O)[cytosol]; M_nad_c (Nicotinamide adenine dinucleotide)[cytosol]	M_34dhpha_c:1; M_3hoxpac_c:-1; M_h2o_c:1; M_h_c:-1; M_nad_c:1; M_nadh_c:-1; M_o2_c:-1	cytosol	G_WP_000204864_1
R_3HPPtex	3-hydroxypropionate transport via diffusion (extracellular to periplasm)	M_3hpp_e <=> M_3hpp_p	M_3hpp_e (3-Hydroxypropanoate)[extracellular space] <=> M_3hpp_p (3-Hydroxypropanoate)[periplasm]	M_3hpp_e (3-Hydroxypropanoate)[extracellular space]	M_3hpp_p (3-Hydroxypropanoate)[periplasm]	M_3hpp_e:-1; M_3hpp_p:1	extracellular space, periplasm
R_3HPPtpp	3-hydroxypropionate transport via proton symport (periplasm)	M_3hpp_c + M_h_c -> M_3hpp_p + M_h_p	M_3hpp_c (3-Hydroxypropanoate)[cytosol] + M_h_c (H+)[cytosol] -> M_3hpp_p (3-Hydroxypropanoate)[periplasm] + M_h_p (H+)[periplasm]	M_3hpp_c (3-Hydroxypropanoate)[cytosol]; M_h_c (H+)[cytosol]	M_3hpp_p (3-Hydroxypropanoate)[periplasm]; M_h_p (H+)[periplasm]	M_3hpp_c:-1; M_3hpp_p:1; M_h_c:-1; M_h_p:1	cytosol, periplasm
R_3MBtex	3-methylbutanoic acid transport via diffusion (extracellular to periplasm)	M_3mb_e <=> M_3mb_p	M_3mb_e (3-Methylbutanoic acid)[extracellular space] <=> M_3mb_p (3-Methylbutanoic acid)[periplasm]	M_3mb_e (3-Methylbutanoic acid)[extracellular space]	M_3mb_p (3-Methylbutanoic acid)[periplasm]	M_3mb_e:-1; M_3mb_p:1	extracellular space, periplasm	(G_WP_000026482_1 or G_WP_001044116_1)
R_3OADPCOAT	3OADPCOAT	M_succoa_c + M_3oxoadp_c -> M_oxadpcoa_c + M_succ_c	M_succoa_c (Succinyl-CoA)[cytosol] + M_3oxoadp_c (3-Oxoadipate)[cytosol] -> M_oxadpcoa_c (3-Oxoadipyl-CoA)[cytosol] + M_succ_c (Succinate)[cytosol]	M_3oxoadp_c (3-Oxoadipate)[cytosol]; M_succoa_c (Succinyl-CoA)[cytosol]	M_oxadpcoa_c (3-Oxoadipyl-CoA)[cytosol]; M_succ_c (Succinate)[cytosol]	M_3oxoadp_c:-1; M_oxadpcoa_c:1; M_succ_c:1; M_succoa_c:-1	cytosol	((G_WP_000121776_1 and G_WP_000565989_1) or (G_WP_000121776_1 and G_WP_000566012_1))
R_3OAR100	3-oxoacyl-[acyl-carrier-protein] reductase (n-C10:0)	M_3odecACP_c + M_h_c + M_nadph_c <=> M_3hdecACP_c + M_nadp_c	M_3odecACP_c (3-Oxodecanoyl-[acyl-carrier protein])[cytosol] + M_h_c (H+)[cytosol] + M_nadph_c (Nicotinamide adenine dinucleotide phosphate - reduced)[cytosol] <=> M_3hdecACP_c ((R)-3-Hydroxydecanoyl-[acyl-carrier protein])[cytosol] + M_nadp_c (Nicotinamide adenine dinucleotide phosphate)[cytosol]	M_3odecACP_c (3-Oxodecanoyl-[acyl-carrier protein])[cytosol]; M_h_c (H+)[cytosol]; M_nadph_c (Nicotinamide adenine dinucleotide phosphate - reduced)[cytosol]	M_3hdecACP_c ((R)-3-Hydroxydecanoyl-[acyl-carrier protein])[cytosol]; M_nadp_c (Nicotinamide adenine dinucleotide phosphate)[cytosol]	M_3hdecACP_c:1; M_3odecACP_c:-1; M_h_c:-1; M_nadp_c:1; M_nadph_c:-1	cytosol	(G_WP_000049721_1 or G_WP_000191300_1 or G_WP_000926498_1 or G_WP_001019900_1 or G_WP_188199112_1)
R_3OAR120	3-oxoacyl-[acyl-carrier-protein] reductase (n-C12:0)	M_3oddecACP_c + M_h_c + M_nadph_c <=> M_3hddecACP_c + M_nadp_c	M_3oddecACP_c (3-Oxododecanoyl-[acyl-carrier protein])[cytosol] + M_h_c (H+)[cytosol] + M_nadph_c (Nicotinamide adenine dinucleotide phosphate - reduced)[cytosol] <=> M_3hddecACP_c ((R)-3-Hydroxydodecanoyl-[acyl-carrier protein])[cytosol] + M_nadp_c (Nicotinamide adenine dinucleotide phosphate)[cytosol]	M_3oddecACP_c (3-Oxododecanoyl-[acyl-carrier protein])[cytosol]; M_h_c (H+)[cytosol]; M_nadph_c (Nicotinamide adenine dinucleotide phosphate - reduced)[cytosol]	M_3hddecACP_c ((R)-3-Hydroxydodecanoyl-[acyl-carrier protein])[cytosol]; M_nadp_c (Nicotinamide adenine dinucleotide phosphate)[cytosol]	M_3hddecACP_c:1; M_3oddecACP_c:-1; M_h_c:-1; M_nadp_c:1; M_nadph_c:-1	cytosol	(G_WP_000049721_1 or G_WP_000191300_1 or G_WP_000926498_1 or G_WP_001019900_1 or G_WP_188199112_1)
R_3OAR121	3-oxoacyl-[acyl-carrier-protein] reductase (n-C12:1)	M_3ocddec5eACP_c + M_h_c + M_nadph_c -> M_3hcddec5eACP_c + M_nadp_c	M_3ocddec5eACP_c (3-oxo-cis-dodec-5-enoyl-[acyl-carrier protein])[cytosol] + M_h_c (H+)[cytosol] + M_nadph_c (Nicotinamide adenine dinucleotide phosphate - reduced)[cytosol] -> M_3hcddec5eACP_c ((R)-3-hydroxy-cis-dodec-5-enoyl-[acyl-carrier protein])[cytosol] + M_nadp_c (Nicotinamide adenine dinucleotide phosphate)[cytosol]	M_3ocddec5eACP_c (3-oxo-cis-dodec-5-enoyl-[acyl-carrier protein])[cytosol]; M_h_c (H+)[cytosol]; M_nadph_c (Nicotinamide adenine dinucleotide phosphate - reduced)[cytosol]	M_3hcddec5eACP_c ((R)-3-hydroxy-cis-dodec-5-enoyl-[acyl-carrier protein])[cytosol]; M_nadp_c (Nicotinamide adenine dinucleotide phosphate)[cytosol]	M_3hcddec5eACP_c:1; M_3ocddec5eACP_c:-1; M_h_c:-1; M_nadp_c:1; M_nadph_c:-1	cytosol	(G_WP_000049721_1 or G_WP_000191300_1 or G_WP_000926498_1 or G_WP_001019900_1 or G_WP_188199112_1)
R_3OAR140	3-oxoacyl-[acyl-carrier-protein] reductase (n-C14:0)	M_3omrsACP_c + M_h_c + M_nadph_c <=> M_3hmrsACP_c + M_nadp_c	M_3omrsACP_c (3-Oxotetradecanoyl-[acyl-carrier protein])[cytosol] + M_h_c (H+)[cytosol] + M_nadph_c (Nicotinamide adenine dinucleotide phosphate - reduced)[cytosol] <=> M_3hmrsACP_c ((R)-3-Hydroxytetradecanoyl-[acyl-carrier protein])[cytosol] + M_nadp_c (Nicotinamide adenine dinucleotide phosphate)[cytosol]	M_3omrsACP_c (3-Oxotetradecanoyl-[acyl-carrier protein])[cytosol]; M_h_c (H+)[cytosol]; M_nadph_c (Nicotinamide adenine dinucleotide phosphate - reduced)[cytosol]	M_3hmrsACP_c ((R)-3-Hydroxytetradecanoyl-[acyl-carrier protein])[cytosol]; M_nadp_c (Nicotinamide adenine dinucleotide phosphate)[cytosol]	M_3hmrsACP_c:1; M_3omrsACP_c:-1; M_h_c:-1; M_nadp_c:1; M_nadph_c:-1	cytosol	(G_WP_000049721_1 or G_WP_000191300_1 or G_WP_000926498_1 or G_WP_001019900_1 or G_WP_188199112_1)
R_3OAR141	3-oxoacyl-[acyl-carrier-protein] reductase (n-C14:1)	M_3ocmrs7eACP_c + M_h_c + M_nadph_c -> M_3hcmrs7eACP_c + M_nadp_c	M_3ocmrs7eACP_c (3-oxo-cis-myristol-7-eoyl-[acyl-carrier protein])[cytosol] + M_h_c (H+)[cytosol] + M_nadph_c (Nicotinamide adenine dinucleotide phosphate - reduced)[cytosol] -> M_3hcmrs7eACP_c ((R)-3-hydroxy-cis-myristol-7-eoyl-[acyl-carrier protein])[cytosol] + M_nadp_c (Nicotinamide adenine dinucleotide phosphate)[cytosol]	M_3ocmrs7eACP_c (3-oxo-cis-myristol-7-eoyl-[acyl-carrier protein])[cytosol]; M_h_c (H+)[cytosol]; M_nadph_c (Nicotinamide adenine dinucleotide phosphate - reduced)[cytosol]	M_3hcmrs7eACP_c ((R)-3-hydroxy-cis-myristol-7-eoyl-[acyl-carrier protein])[cytosol]; M_nadp_c (Nicotinamide adenine dinucleotide phosphate)[cytosol]	M_3hcmrs7eACP_c:1; M_3ocmrs7eACP_c:-1; M_h_c:-1; M_nadp_c:1; M_nadph_c:-1	cytosol	(G_WP_000049721_1 or G_WP_000191300_1 or G_WP_000926498_1 or G_WP_001019900_1 or G_WP_188199112_1)
R_3OAR160	3-oxoacyl-[acyl-carrier-protein] reductase (n-C16:0)	M_3opalmACP_c + M_h_c + M_nadph_c <=> M_3hpalmACP_c + M_nadp_c	M_3opalmACP_c (3-Oxohexadecanoyl-[acyl-carrier protein])[cytosol] + M_h_c (H+)[cytosol] + M_nadph_c (Nicotinamide adenine dinucleotide phosphate - reduced)[cytosol] <=> M_3hpalmACP_c (R-3-hydroxypalmitoyl-[acyl-carrier protein])[cytosol] + M_nadp_c (Nicotinamide adenine dinucleotide phosphate)[cytosol]	M_3opalmACP_c (3-Oxohexadecanoyl-[acyl-carrier protein])[cytosol]; M_h_c (H+)[cytosol]; M_nadph_c (Nicotinamide adenine dinucleotide phosphate - reduced)[cytosol]	M_3hpalmACP_c (R-3-hydroxypalmitoyl-[acyl-carrier protein])[cytosol]; M_nadp_c (Nicotinamide adenine dinucleotide phosphate)[cytosol]	M_3hpalmACP_c:1; M_3opalmACP_c:-1; M_h_c:-1; M_nadp_c:1; M_nadph_c:-1	cytosol	(G_WP_000049721_1 or G_WP_000191300_1 or G_WP_000926498_1 or G_WP_001019900_1 or G_WP_188199112_1)
R_3OAR161	3-oxoacyl-[acyl-carrier-protein] reductase (n-C16:1)	M_3ocpalm9eACP_c + M_h_c + M_nadph_c -> M_3hcpalm9eACP_c + M_nadp_c	M_3ocpalm9eACP_c (3-oxo-cis-palm-9-eoyl-[acyl-carrier protein])[cytosol] + M_h_c (H+)[cytosol] + M_nadph_c (Nicotinamide adenine dinucleotide phosphate - reduced)[cytosol] -> M_3hcpalm9eACP_c ((R)-3-hydroxy-cis-palm-9-eoyl-[acyl-carrier protein])[cytosol] + M_nadp_c (Nicotinamide adenine dinucleotide phosphate)[cytosol]	M_3ocpalm9eACP_c (3-oxo-cis-palm-9-eoyl-[acyl-carrier protein])[cytosol]; M_h_c (H+)[cytosol]; M_nadph_c (Nicotinamide adenine dinucleotide phosphate - reduced)[cytosol]	M_3hcpalm9eACP_c ((R)-3-hydroxy-cis-palm-9-eoyl-[acyl-carrier protein])[cytosol]; M_nadp_c (Nicotinamide adenine dinucleotide phosphate)[cytosol]	M_3hcpalm9eACP_c:1; M_3ocpalm9eACP_c:-1; M_h_c:-1; M_nadp_c:1; M_nadph_c:-1	cytosol	(G_WP_000049721_1 or G_WP_000191300_1 or G_WP_000926498_1 or G_WP_001019900_1 or G_WP_188199112_1)
R_3OAR180	3-oxoacyl-[acyl-carrier-protein] reductase (n-C18:0)	M_3ooctdACP_c + M_h_c + M_nadph_c <=> M_3hoctaACP_c + M_nadp_c	M_3ooctdACP_c (3-Oxooctadecanoyl-[acyl-carrier protein])[cytosol] + M_h_c (H+)[cytosol] + M_nadph_c (Nicotinamide adenine dinucleotide phosphate - reduced)[cytosol] <=> M_3hoctaACP_c ((R)-3-Hydroxyoctadecanoyl-[acyl-carrier protein])[cytosol] + M_nadp_c (Nicotinamide adenine dinucleotide phosphate)[cytosol]	M_3ooctdACP_c (3-Oxooctadecanoyl-[acyl-carrier protein])[cytosol]; M_h_c (H+)[cytosol]; M_nadph_c (Nicotinamide adenine dinucleotide phosphate - reduced)[cytosol]	M_3hoctaACP_c ((R)-3-Hydroxyoctadecanoyl-[acyl-carrier protein])[cytosol]; M_nadp_c (Nicotinamide adenine dinucleotide phosphate)[cytosol]	M_3hoctaACP_c:1; M_3ooctdACP_c:-1; M_h_c:-1; M_nadp_c:1; M_nadph_c:-1	cytosol	(G_WP_000049721_1 or G_WP_000191300_1 or G_WP_000926498_1 or G_WP_001019900_1 or G_WP_188199112_1)
R_3OAR181	3-oxoacyl-[acyl-carrier-protein] reductase (n-C18:1)	M_3ocvac11eACP_c + M_h_c + M_nadph_c -> M_3hcvac11eACP_c + M_nadp_c	M_3ocvac11eACP_c (3-oxo-cis-vacc-11-enoyl-[acyl-carrier protein])[cytosol] + M_h_c (H+)[cytosol] + M_nadph_c (Nicotinamide adenine dinucleotide phosphate - reduced)[cytosol] -> M_3hcvac11eACP_c ((R)-3-hydroxy-cis-vacc-11-enoyl-[acyl-carrier protein])[cytosol] + M_nadp_c (Nicotinamide adenine dinucleotide phosphate)[cytosol]	M_3ocvac11eACP_c (3-oxo-cis-vacc-11-enoyl-[acyl-carrier protein])[cytosol]; M_h_c (H+)[cytosol]; M_nadph_c (Nicotinamide adenine dinucleotide phosphate - reduced)[cytosol]	M_3hcvac11eACP_c ((R)-3-hydroxy-cis-vacc-11-enoyl-[acyl-carrier protein])[cytosol]; M_nadp_c (Nicotinamide adenine dinucleotide phosphate)[cytosol]	M_3hcvac11eACP_c:1; M_3ocvac11eACP_c:-1; M_h_c:-1; M_nadp_c:1; M_nadph_c:-1	cytosol	(G_WP_000049721_1 or G_WP_000191300_1 or G_WP_000926498_1 or G_WP_001019900_1 or G_WP_188199112_1)
R_3OAR40	3-oxoacyl-[acyl-carrier-protein] reductase (n-C4:0)	M_actACP_c + M_h_c + M_nadph_c <=> M_3haACP_c + M_nadp_c	M_actACP_c (Acetoacetyl-ACP)[cytosol] + M_h_c (H+)[cytosol] + M_nadph_c (Nicotinamide adenine dinucleotide phosphate - reduced)[cytosol] <=> M_3haACP_c ((3R)-3-Hydroxyacyl-[acyl-carrier protein])[cytosol] + M_nadp_c (Nicotinamide adenine dinucleotide phosphate)[cytosol]	M_actACP_c (Acetoacetyl-ACP)[cytosol]; M_h_c (H+)[cytosol]; M_nadph_c (Nicotinamide adenine dinucleotide phosphate - reduced)[cytosol]	M_3haACP_c ((3R)-3-Hydroxyacyl-[acyl-carrier protein])[cytosol]; M_nadp_c (Nicotinamide adenine dinucleotide phosphate)[cytosol]	M_3haACP_c:1; M_actACP_c:-1; M_h_c:-1; M_nadp_c:1; M_nadph_c:-1	cytosol	(G_WP_000049721_1 or G_WP_000191300_1 or G_WP_000926498_1 or G_WP_001019900_1 or G_WP_188199112_1)
R_3OAR60	3-oxoacyl-[acyl-carrier-protein] reductase (n-C6:0)	M_3ohexACP_c + M_h_c + M_nadph_c <=> M_3hhexACP_c + M_nadp_c	M_3ohexACP_c (3-Oxohexanoyl-[acyl-carrier protein])[cytosol] + M_h_c (H+)[cytosol] + M_nadph_c (Nicotinamide adenine dinucleotide phosphate - reduced)[cytosol] <=> M_3hhexACP_c ((R)-3-Hydroxyhexanoyl-[acyl-carrier protein])[cytosol] + M_nadp_c (Nicotinamide adenine dinucleotide phosphate)[cytosol]	M_3ohexACP_c (3-Oxohexanoyl-[acyl-carrier protein])[cytosol]; M_h_c (H+)[cytosol]; M_nadph_c (Nicotinamide adenine dinucleotide phosphate - reduced)[cytosol]	M_3hhexACP_c ((R)-3-Hydroxyhexanoyl-[acyl-carrier protein])[cytosol]; M_nadp_c (Nicotinamide adenine dinucleotide phosphate)[cytosol]	M_3hhexACP_c:1; M_3ohexACP_c:-1; M_h_c:-1; M_nadp_c:1; M_nadph_c:-1	cytosol	(G_WP_000049721_1 or G_WP_000191300_1 or G_WP_000926498_1 or G_WP_001019900_1 or G_WP_188199112_1)
R_3OAR80	3-oxoacyl-[acyl-carrier-protein] reductase (n-C8:0)	M_3ooctACP_c + M_h_c + M_nadph_c <=> M_3hoctACP_c + M_nadp_c	M_3ooctACP_c (3-Oxooctanoyl-[acyl-carrier protein])[cytosol] + M_h_c (H+)[cytosol] + M_nadph_c (Nicotinamide adenine dinucleotide phosphate - reduced)[cytosol] <=> M_3hoctACP_c ((R)-3-Hydroxyoctanoyl-[acyl-carrier protein])[cytosol] + M_nadp_c (Nicotinamide adenine dinucleotide phosphate)[cytosol]	M_3ooctACP_c (3-Oxooctanoyl-[acyl-carrier protein])[cytosol]; M_h_c (H+)[cytosol]; M_nadph_c (Nicotinamide adenine dinucleotide phosphate - reduced)[cytosol]	M_3hoctACP_c ((R)-3-Hydroxyoctanoyl-[acyl-carrier protein])[cytosol]; M_nadp_c (Nicotinamide adenine dinucleotide phosphate)[cytosol]	M_3hoctACP_c:1; M_3ooctACP_c:-1; M_h_c:-1; M_nadp_c:1; M_nadph_c:-1	cytosol	(G_WP_000049721_1 or G_WP_000191300_1 or G_WP_000926498_1 or G_WP_001019900_1 or G_WP_188199112_1)
R_3OAS100	3-oxoacyl-[acyl-carrier-protein] synthase (n-C10:0)	M_h_c + M_malACP_c + M_ocACP_c -> M_3odecACP_c + M_ACP_c + M_co2_c	M_h_c (H+)[cytosol] + M_malACP_c (Malonyl-[acyl-carrier protein])[cytosol] + M_ocACP_c (Octanoyl-ACP (n-C8:0ACP))[cytosol] -> M_3odecACP_c (3-Oxodecanoyl-[acyl-carrier protein])[cytosol] + M_ACP_c (Acyl carrier protein)[cytosol] + M_co2_c (CO2)[cytosol]	M_h_c (H+)[cytosol]; M_malACP_c (Malonyl-[acyl-carrier protein])[cytosol]; M_ocACP_c (Octanoyl-ACP (n-C8:0ACP))[cytosol]	M_3odecACP_c (3-Oxodecanoyl-[acyl-carrier protein])[cytosol]; M_ACP_c (Acyl carrier protein)[cytosol]; M_co2_c (CO2)[cytosol]	M_3odecACP_c:1; M_ACP_c:1; M_co2_c:1; M_h_c:-1; M_malACP_c:-1; M_ocACP_c:-1	cytosol	(G_WP_000512836_1 or G_WP_000681797_1 or G_WP_000832710_1 or G_WP_000832751_1)
R_3OAS120	3-oxoacyl-[acyl-carrier-protein] synthase (n-C12:0)	M_dcaACP_c + M_h_c + M_malACP_c -> M_3oddecACP_c + M_ACP_c + M_co2_c	M_dcaACP_c (Decanoyl-ACP (n-C10:0ACP))[cytosol] + M_h_c (H+)[cytosol] + M_malACP_c (Malonyl-[acyl-carrier protein])[cytosol] -> M_3oddecACP_c (3-Oxododecanoyl-[acyl-carrier protein])[cytosol] + M_ACP_c (Acyl carrier protein)[cytosol] + M_co2_c (CO2)[cytosol]	M_dcaACP_c (Decanoyl-ACP (n-C10:0ACP))[cytosol]; M_h_c (H+)[cytosol]; M_malACP_c (Malonyl-[acyl-carrier protein])[cytosol]	M_3oddecACP_c (3-Oxododecanoyl-[acyl-carrier protein])[cytosol]; M_ACP_c (Acyl carrier protein)[cytosol]; M_co2_c (CO2)[cytosol]	M_3oddecACP_c:1; M_ACP_c:1; M_co2_c:1; M_dcaACP_c:-1; M_h_c:-1; M_malACP_c:-1	cytosol	(G_WP_000512836_1 or G_WP_000681797_1 or G_WP_000832710_1 or G_WP_000832751_1)
R_3OAS121	3-oxoacyl-[acyl-carrier-protein] synthase (n-C12:1)	M_cdec3eACP_c + M_h_c + M_malACP_c -> M_3ocddec5eACP_c + M_ACP_c + M_co2_c	M_cdec3eACP_c (Cis-dec-3-enoyl-[acyl-carrier protein] (n-C10:1))[cytosol] + M_h_c (H+)[cytosol] + M_malACP_c (Malonyl-[acyl-carrier protein])[cytosol] -> M_3ocddec5eACP_c (3-oxo-cis-dodec-5-enoyl-[acyl-carrier protein])[cytosol] + M_ACP_c (Acyl carrier protein)[cytosol] + M_co2_c (CO2)[cytosol]	M_cdec3eACP_c (Cis-dec-3-enoyl-[acyl-carrier protein] (n-C10:1))[cytosol]; M_h_c (H+)[cytosol]; M_malACP_c (Malonyl-[acyl-carrier protein])[cytosol]	M_3ocddec5eACP_c (3-oxo-cis-dodec-5-enoyl-[acyl-carrier protein])[cytosol]; M_ACP_c (Acyl carrier protein)[cytosol]; M_co2_c (CO2)[cytosol]	M_3ocddec5eACP_c:1; M_ACP_c:1; M_cdec3eACP_c:-1; M_co2_c:1; M_h_c:-1; M_malACP_c:-1	cytosol	(G_WP_000512836_1 or G_WP_000681797_1 or G_WP_000832710_1 or G_WP_000832751_1)
R_3OAS140	3-oxoacyl-[acyl-carrier-protein] synthase (n-C14:0)	M_ddcaACP_c + M_h_c + M_malACP_c -> M_3omrsACP_c + M_ACP_c + M_co2_c	M_ddcaACP_c (Dodecanoyl-ACP (n-C12:0ACP))[cytosol] + M_h_c (H+)[cytosol] + M_malACP_c (Malonyl-[acyl-carrier protein])[cytosol] -> M_3omrsACP_c (3-Oxotetradecanoyl-[acyl-carrier protein])[cytosol] + M_ACP_c (Acyl carrier protein)[cytosol] + M_co2_c (CO2)[cytosol]	M_ddcaACP_c (Dodecanoyl-ACP (n-C12:0ACP))[cytosol]; M_h_c (H+)[cytosol]; M_malACP_c (Malonyl-[acyl-carrier protein])[cytosol]	M_3omrsACP_c (3-Oxotetradecanoyl-[acyl-carrier protein])[cytosol]; M_ACP_c (Acyl carrier protein)[cytosol]; M_co2_c (CO2)[cytosol]	M_3omrsACP_c:1; M_ACP_c:1; M_co2_c:1; M_ddcaACP_c:-1; M_h_c:-1; M_malACP_c:-1	cytosol	(G_WP_000512836_1 or G_WP_000681797_1 or G_WP_000832710_1 or G_WP_000832751_1)
R_3OAS141	3-oxoacyl-[acyl-carrier-protein] synthase (n-C14:1)	M_cddec5eACP_c + M_h_c + M_malACP_c -> M_3ocmrs7eACP_c + M_ACP_c + M_co2_c	M_cddec5eACP_c (Cis-dodec-5-enoyl-[acyl-carrier protein] (n-C12:1))[cytosol] + M_h_c (H+)[cytosol] + M_malACP_c (Malonyl-[acyl-carrier protein])[cytosol] -> M_3ocmrs7eACP_c (3-oxo-cis-myristol-7-eoyl-[acyl-carrier protein])[cytosol] + M_ACP_c (Acyl carrier protein)[cytosol] + M_co2_c (CO2)[cytosol]	M_cddec5eACP_c (Cis-dodec-5-enoyl-[acyl-carrier protein] (n-C12:1))[cytosol]; M_h_c (H+)[cytosol]; M_malACP_c (Malonyl-[acyl-carrier protein])[cytosol]	M_3ocmrs7eACP_c (3-oxo-cis-myristol-7-eoyl-[acyl-carrier protein])[cytosol]; M_ACP_c (Acyl carrier protein)[cytosol]; M_co2_c (CO2)[cytosol]	M_3ocmrs7eACP_c:1; M_ACP_c:1; M_cddec5eACP_c:-1; M_co2_c:1; M_h_c:-1; M_malACP_c:-1	cytosol	(G_WP_000512836_1 or G_WP_000681797_1 or G_WP_000832710_1 or G_WP_000832751_1)
R_3OAS160	3-oxoacyl-[acyl-carrier-protein] synthase (n-C16:0)	M_h_c + M_malACP_c + M_myrsACP_c -> M_3opalmACP_c + M_ACP_c + M_co2_c	M_h_c (H+)[cytosol] + M_malACP_c (Malonyl-[acyl-carrier protein])[cytosol] + M_myrsACP_c (Myristoyl-ACP (n-C14:0ACP))[cytosol] -> M_3opalmACP_c (3-Oxohexadecanoyl-[acyl-carrier protein])[cytosol] + M_ACP_c (Acyl carrier protein)[cytosol] + M_co2_c (CO2)[cytosol]	M_h_c (H+)[cytosol]; M_malACP_c (Malonyl-[acyl-carrier protein])[cytosol]; M_myrsACP_c (Myristoyl-ACP (n-C14:0ACP))[cytosol]	M_3opalmACP_c (3-Oxohexadecanoyl-[acyl-carrier protein])[cytosol]; M_ACP_c (Acyl carrier protein)[cytosol]; M_co2_c (CO2)[cytosol]	M_3opalmACP_c:1; M_ACP_c:1; M_co2_c:1; M_h_c:-1; M_malACP_c:-1; M_myrsACP_c:-1	cytosol	(G_WP_000512836_1 or G_WP_000681797_1 or G_WP_000832710_1 or G_WP_000832751_1)
R_3OAS161	3-oxoacyl-[acyl-carrier-protein] synthase (n-C16:1)	M_h_c + M_malACP_c + M_tdeACP_c -> M_3ocpalm9eACP_c + M_ACP_c + M_co2_c	M_h_c (H+)[cytosol] + M_malACP_c (Malonyl-[acyl-carrier protein])[cytosol] + M_tdeACP_c (Cis-tetradec-7-enoyl-[acyl-carrier protein] (n-C14:1))[cytosol] -> M_3ocpalm9eACP_c (3-oxo-cis-palm-9-eoyl-[acyl-carrier protein])[cytosol] + M_ACP_c (Acyl carrier protein)[cytosol] + M_co2_c (CO2)[cytosol]	M_h_c (H+)[cytosol]; M_malACP_c (Malonyl-[acyl-carrier protein])[cytosol]; M_tdeACP_c (Cis-tetradec-7-enoyl-[acyl-carrier protein] (n-C14:1))[cytosol]	M_3ocpalm9eACP_c (3-oxo-cis-palm-9-eoyl-[acyl-carrier protein])[cytosol]; M_ACP_c (Acyl carrier protein)[cytosol]; M_co2_c (CO2)[cytosol]	M_3ocpalm9eACP_c:1; M_ACP_c:1; M_co2_c:1; M_h_c:-1; M_malACP_c:-1; M_tdeACP_c:-1	cytosol	(G_WP_000512836_1 or G_WP_000681797_1 or G_WP_000832710_1 or G_WP_000832751_1)
R_3OAS180	3-oxoacyl-[acyl-carrier-protein] synthase (n-C18:0)	M_h_c + M_malACP_c + M_palmACP_c -> M_3ooctdACP_c + M_ACP_c + M_co2_c	M_h_c (H+)[cytosol] + M_malACP_c (Malonyl-[acyl-carrier protein])[cytosol] + M_palmACP_c (Palmitoyl-ACP (n-C16:0ACP))[cytosol] -> M_3ooctdACP_c (3-Oxooctadecanoyl-[acyl-carrier protein])[cytosol] + M_ACP_c (Acyl carrier protein)[cytosol] + M_co2_c (CO2)[cytosol]	M_h_c (H+)[cytosol]; M_malACP_c (Malonyl-[acyl-carrier protein])[cytosol]; M_palmACP_c (Palmitoyl-ACP (n-C16:0ACP))[cytosol]	M_3ooctdACP_c (3-Oxooctadecanoyl-[acyl-carrier protein])[cytosol]; M_ACP_c (Acyl carrier protein)[cytosol]; M_co2_c (CO2)[cytosol]	M_3ooctdACP_c:1; M_ACP_c:1; M_co2_c:1; M_h_c:-1; M_malACP_c:-1; M_palmACP_c:-1	cytosol	(G_WP_000512836_1 or G_WP_000681797_1 or G_WP_000832710_1 or G_WP_000832751_1)
R_3OAS181	3-oxoacyl-[acyl-carrier-protein] synthase (n-C18:1)	M_h_c + M_hdeACP_c + M_malACP_c -> M_3ocvac11eACP_c + M_ACP_c + M_co2_c	M_h_c (H+)[cytosol] + M_hdeACP_c (Cis-hexadec-9-enoyl-[acyl-carrier protein] (n-C16:1))[cytosol] + M_malACP_c (Malonyl-[acyl-carrier protein])[cytosol] -> M_3ocvac11eACP_c (3-oxo-cis-vacc-11-enoyl-[acyl-carrier protein])[cytosol] + M_ACP_c (Acyl carrier protein)[cytosol] + M_co2_c (CO2)[cytosol]	M_h_c (H+)[cytosol]; M_hdeACP_c (Cis-hexadec-9-enoyl-[acyl-carrier protein] (n-C16:1))[cytosol]; M_malACP_c (Malonyl-[acyl-carrier protein])[cytosol]	M_3ocvac11eACP_c (3-oxo-cis-vacc-11-enoyl-[acyl-carrier protein])[cytosol]; M_ACP_c (Acyl carrier protein)[cytosol]; M_co2_c (CO2)[cytosol]	M_3ocvac11eACP_c:1; M_ACP_c:1; M_co2_c:1; M_h_c:-1; M_hdeACP_c:-1; M_malACP_c:-1	cytosol	(G_WP_000512836_1 or G_WP_000681797_1 or G_WP_000832710_1 or G_WP_000832751_1)
R_3OAS60	3-oxoacyl-[acyl-carrier-protein] synthase (n-C6:0)	M_butACP_c + M_h_c + M_malACP_c -> M_3ohexACP_c + M_ACP_c + M_co2_c	M_butACP_c (Butyryl-ACP (n-C4:0ACP))[cytosol] + M_h_c (H+)[cytosol] + M_malACP_c (Malonyl-[acyl-carrier protein])[cytosol] -> M_3ohexACP_c (3-Oxohexanoyl-[acyl-carrier protein])[cytosol] + M_ACP_c (Acyl carrier protein)[cytosol] + M_co2_c (CO2)[cytosol]	M_butACP_c (Butyryl-ACP (n-C4:0ACP))[cytosol]; M_h_c (H+)[cytosol]; M_malACP_c (Malonyl-[acyl-carrier protein])[cytosol]	M_3ohexACP_c (3-Oxohexanoyl-[acyl-carrier protein])[cytosol]; M_ACP_c (Acyl carrier protein)[cytosol]; M_co2_c (CO2)[cytosol]	M_3ohexACP_c:1; M_ACP_c:1; M_butACP_c:-1; M_co2_c:1; M_h_c:-1; M_malACP_c:-1	cytosol	(G_WP_000512836_1 or G_WP_000681797_1 or G_WP_000832710_1 or G_WP_000832751_1)
R_3OAS80	3-oxoacyl-[acyl-carrier-protein] synthase (n-C8:0)	M_h_c + M_hexACP_c + M_malACP_c -> M_3ooctACP_c + M_ACP_c + M_co2_c	M_h_c (H+)[cytosol] + M_hexACP_c (Hexanoyl-ACP (n-C6:0ACP))[cytosol] + M_malACP_c (Malonyl-[acyl-carrier protein])[cytosol] -> M_3ooctACP_c (3-Oxooctanoyl-[acyl-carrier protein])[cytosol] + M_ACP_c (Acyl carrier protein)[cytosol] + M_co2_c (CO2)[cytosol]	M_h_c (H+)[cytosol]; M_hexACP_c (Hexanoyl-ACP (n-C6:0ACP))[cytosol]; M_malACP_c (Malonyl-[acyl-carrier protein])[cytosol]	M_3ooctACP_c (3-Oxooctanoyl-[acyl-carrier protein])[cytosol]; M_ACP_c (Acyl carrier protein)[cytosol]; M_co2_c (CO2)[cytosol]	M_3ooctACP_c:1; M_ACP_c:1; M_co2_c:1; M_h_c:-1; M_hexACP_c:-1; M_malACP_c:-1	cytosol	(G_WP_000512836_1 or G_WP_000681797_1 or G_WP_000832710_1 or G_WP_000832751_1)
R_3OXCOAT	3-oxoadipyl-CoA thiolase	M_coa_c + M_oxadpcoa_c -> M_accoa_c + M_succoa_c	M_coa_c (Coenzyme A)[cytosol] + M_oxadpcoa_c (3-Oxoadipyl-CoA)[cytosol] -> M_accoa_c (Acetyl-CoA)[cytosol] + M_succoa_c (Succinyl-CoA)[cytosol]	M_coa_c (Coenzyme A)[cytosol]; M_oxadpcoa_c (3-Oxoadipyl-CoA)[cytosol]	M_accoa_c (Acetyl-CoA)[cytosol]; M_succoa_c (Succinyl-CoA)[cytosol]	M_accoa_c:1; M_coa_c:-1; M_oxadpcoa_c:-1; M_succoa_c:1	cytosol	(G_WP_000172918_1 or G_WP_000390391_1)
R_3OXOADPt_pp	3OXOADPt LPAREN pp RPAREN	M_h_p + M_3oxoadp_p <=> M_h_c + M_3oxoadp_c	M_h_p (H+)[periplasm] + M_3oxoadp_p (3-Oxoadipate)[periplasm] <=> M_h_c (H+)[cytosol] + M_3oxoadp_c (3-Oxoadipate)[cytosol]	M_3oxoadp_p (3-Oxoadipate)[periplasm]; M_h_p (H+)[periplasm]	M_3oxoadp_c (3-Oxoadipate)[cytosol]; M_h_c (H+)[cytosol]	M_3oxoadp_c:1; M_3oxoadp_p:-1; M_h_c:1; M_h_p:-1	cytosol, periplasm	G_WP_000222732_1
R_3PEPTabcpp	Tripeptide (LalaDgluMdap) transport via ABC system (periplasm)	M_atp_c + M_h2o_c + M_LalaDgluMdap_p -> M_LalaDgluMdap_c + M_adp_c + M_h_c + M_pi_c	M_atp_c (ATP)[cytosol] + M_h2o_c (H2O)[cytosol] + M_LalaDgluMdap_p (L-alanine-D-glutamate-meso-2,6-diaminoheptanedioate)[periplasm] -> M_LalaDgluMdap_c (L-alanine-D-glutamate-meso-2,6-diaminoheptanedioate)[cytosol] + M_adp_c (ADP)[cytosol] + M_h_c (H+)[cytosol] + M_pi_c (Phosphate)[cytosol]	M_LalaDgluMdap_p (L-alanine-D-glutamate-meso-2,6-diaminoheptanedioate)[periplasm]; M_atp_c (ATP)[cytosol]; M_h2o_c (H2O)[cytosol]	M_LalaDgluMdap_c (L-alanine-D-glutamate-meso-2,6-diaminoheptanedioate)[cytosol]; M_adp_c (ADP)[cytosol]; M_h_c (H+)[cytosol]; M_pi_c (Phosphate)[cytosol]	M_LalaDgluMdap_c:1; M_LalaDgluMdap_p:-1; M_adp_c:1; M_atp_c:-1; M_h2o_c:-1; M_h_c:1; M_pi_c:1	cytosol, periplasm	(G_WP_000008523_1 or (G_WP_000008523_1 and G_WP_000536107_1))
R_3_4DHBZ1t_pp	3,4DHBZ1t LPAREN pp RPAREN	M_h_p + M_34dhbz_p <=> M_h_c + M_34dhbz_c	M_h_p (H+)[periplasm] + M_34dhbz_p (3,4-Dihydroxybenzoate)[periplasm] <=> M_h_c (H+)[cytosol] + M_34dhbz_c (3,4-Dihydroxybenzoate)[cytosol]	M_34dhbz_p (3,4-Dihydroxybenzoate)[periplasm]; M_h_p (H+)[periplasm]	M_34dhbz_c (3,4-Dihydroxybenzoate)[cytosol]; M_h_c (H+)[cytosol]	M_34dhbz_c:1; M_34dhbz_p:-1; M_h_c:1; M_h_p:-1	cytosol, periplasm	G_WP_000168125_1
R_3_4DHBZt2	3,4DHBZt2	M_34dhbz_e <=> M_34dhbz_p	M_34dhbz_e (3,4-Dihydroxybenzoate)[extracellular space] <=> M_34dhbz_p (3,4-Dihydroxybenzoate)[periplasm]	M_34dhbz_e (3,4-Dihydroxybenzoate)[extracellular space]	M_34dhbz_p (3,4-Dihydroxybenzoate)[periplasm]	M_34dhbz_e:-1; M_34dhbz_p:1	extracellular space, periplasm	G_WP_000067187_1
R_3hoxpactex	3 hydroxyphenylacetic acid transport via diffusion extracellular to periplasm	M_3hoxpac_e <=> M_3hoxpac_p	M_3hoxpac_e (3 Hydroxyphenylacetic acid C8H8O3)[extracellular space] <=> M_3hoxpac_p (3 Hydroxyphenylacetic acid C8H8O3)[periplasm]	M_3hoxpac_e (3 Hydroxyphenylacetic acid C8H8O3)[extracellular space]	M_3hoxpac_p (3 Hydroxyphenylacetic acid C8H8O3)[periplasm]	M_3hoxpac_e:-1; M_3hoxpac_p:1	extracellular space, periplasm
R_42A12BOOXpp	4-(2-Aminoethyl)-1,2-benzenediol:oxygen oxidoreductase(deaminating)(flavin-containing)	M_dopa_p + M_h2o_p + M_o2_p -> M_34dhpac_p + M_h2o2_p + M_nh4_p	M_dopa_p (Dopamine)[periplasm] + M_h2o_p (H2O)[periplasm] + M_o2_p (O2)[periplasm] -> M_34dhpac_p (3,4-Dihydroxyphenylacetaldehyde)[periplasm] + M_h2o2_p (Hydrogen peroxide)[periplasm] + M_nh4_p (Ammonium)[periplasm]	M_dopa_p (Dopamine)[periplasm]; M_h2o_p (H2O)[periplasm]; M_o2_p (O2)[periplasm]	M_34dhpac_p (3,4-Dihydroxyphenylacetaldehyde)[periplasm]; M_h2o2_p (Hydrogen peroxide)[periplasm]; M_nh4_p (Ammonium)[periplasm]	M_34dhpac_p:1; M_dopa_p:-1; M_h2o2_p:1; M_h2o_p:-1; M_nh4_p:1; M_o2_p:-1	periplasm	G_WP_002000896_1
R_4ABUTD	4-Aminobutyraldehyde:NAD+ oxidoreductase	M_4abutn_c + M_h2o_c + M_nadp_c -> M_4abut_c + 2 M_h_c + M_nadph_c	M_4abutn_c (4-Aminobutanal)[cytosol] + M_h2o_c (H2O)[cytosol] + M_nadp_c (Nicotinamide adenine dinucleotide phosphate)[cytosol] -> M_4abut_c (4-Aminobutanoate)[cytosol] + 2 M_h_c (H+)[cytosol] + M_nadph_c (Nicotinamide adenine dinucleotide phosphate - reduced)[cytosol]	M_4abutn_c (4-Aminobutanal)[cytosol]; M_h2o_c (H2O)[cytosol]; M_nadp_c (Nicotinamide adenine dinucleotide phosphate)[cytosol]	M_4abut_c (4-Aminobutanoate)[cytosol]; 2 M_h_c (H+)[cytosol]; M_nadph_c (Nicotinamide adenine dinucleotide phosphate - reduced)[cytosol]	M_4abut_c:1; M_4abutn_c:-1; M_h2o_c:-1; M_h_c:2; M_nadp_c:-1; M_nadph_c:1	cytosol	G_WP_001269054_1
R_4CMLCL_kt	4CMLCL kt	M_h_c + M_4cml_c -> M_co2_c + M_5odhf2a_c	M_h_c (H+)[cytosol] + M_4cml_c (4-Carboxymuconolactone)[cytosol] -> M_co2_c (CO2)[cytosol] + M_5odhf2a_c (5-Oxo-4,5-dihydrofuran-2-acetate)[cytosol]	M_4cml_c (4-Carboxymuconolactone)[cytosol]; M_h_c (H+)[cytosol]	M_5odhf2a_c (5-Oxo-4,5-dihydrofuran-2-acetate)[cytosol]; M_co2_c (CO2)[cytosol]	M_4cml_c:-1; M_5odhf2a_c:1; M_co2_c:1; M_h_c:-1	cytosol	G_WP_000997505_1
R_4H2KPILY	4h2kpi Lyase	M_4h2kpi_c -> M_pyr_c + M_sucsal_c	M_4h2kpi_c (4-Hydroxy-2-ketopimelate)[cytosol] -> M_pyr_c (Pyruvate)[cytosol] + M_sucsal_c (Succinic semialdehyde)[cytosol]	M_4h2kpi_c (4-Hydroxy-2-ketopimelate)[cytosol]	M_pyr_c (Pyruvate)[cytosol]; M_sucsal_c (Succinic semialdehyde)[cytosol]	M_4h2kpi_c:-1; M_pyr_c:1; M_sucsal_c:1	cytosol
R_4HBALDtex	4-hydroxybenzaldehyde transport via diffusion (extracellular to periplasm)	M_4hbald_e <=> M_4hbald_p	M_4hbald_e (4-Hydroxybenzaldehyde)[extracellular space] <=> M_4hbald_p (4-Hydroxybenzaldehyde)[periplasm]	M_4hbald_e (4-Hydroxybenzaldehyde)[extracellular space]	M_4hbald_p (4-Hydroxybenzaldehyde)[periplasm]	M_4hbald_e:-1; M_4hbald_p:1	extracellular space, periplasm	(G_WP_000026482_1 or G_WP_001044116_1)
R_4HBAtex	4-hydroxy-benzyl alcohol transport via diffusion (extracellular to periplasm)	M_4hba_e <=> M_4hba_p	M_4hba_e (4-Hydroxy-benzyl alcohol)[extracellular space] <=> M_4hba_p (4-Hydroxy-benzyl alcohol)[periplasm]	M_4hba_e (4-Hydroxy-benzyl alcohol)[extracellular space]	M_4hba_p (4-Hydroxy-benzyl alcohol)[periplasm]	M_4hba_e:-1; M_4hba_p:1	extracellular space, periplasm	(G_WP_000026482_1 or G_WP_001044116_1)
R_4HBHYOX	4HBHYOX	M_4hbz_c + M_h_c + M_nadph_c + M_o2_c -> M_h2o_c + M_nadp_c + M_34dhbz_c	M_4hbz_c (4-Hydroxybenzoate)[cytosol] + M_h_c (H+)[cytosol] + M_nadph_c (Nicotinamide adenine dinucleotide phosphate - reduced)[cytosol] + M_o2_c (O2)[cytosol] -> M_h2o_c (H2O)[cytosol] + M_nadp_c (Nicotinamide adenine dinucleotide phosphate)[cytosol] + M_34dhbz_c (3,4-Dihydroxybenzoate)[cytosol]	M_4hbz_c (4-Hydroxybenzoate)[cytosol]; M_h_c (H+)[cytosol]; M_nadph_c (Nicotinamide adenine dinucleotide phosphate - reduced)[cytosol]; M_o2_c (O2)[cytosol]	M_34dhbz_c (3,4-Dihydroxybenzoate)[cytosol]; M_h2o_c (H2O)[cytosol]; M_nadp_c (Nicotinamide adenine dinucleotide phosphate)[cytosol]	M_34dhbz_c:1; M_4hbz_c:-1; M_h2o_c:1; M_h_c:-1; M_nadp_c:1; M_nadph_c:-1; M_o2_c:-1	cytosol	G_WP_000353520_1
R_4HBZR	4-hydroxybenzoylCoA reducatse	6 M_h_c + M_4hbzcoa_c + M_fdxr_42_c -> M_h2o_c + M_benzcoa_c + M_fdxo_42_c	6 M_h_c (H+)[cytosol] + M_4hbzcoa_c (4 hydroxybenoyl CoA C28H36N7O18P3S)[cytosol] + M_fdxr_42_c (Ferredoxin (reduced form 4:2))[cytosol] -> M_h2o_c (H2O)[cytosol] + M_benzcoa_c (Benzoyl-CoA)[cytosol] + M_fdxo_42_c (Ferredoxin (oxidized form 4:2))[cytosol]	M_4hbzcoa_c (4 hydroxybenoyl CoA C28H36N7O18P3S)[cytosol]; M_fdxr_42_c (Ferredoxin (reduced form 4:2))[cytosol]; 6 M_h_c (H+)[cytosol]	M_benzcoa_c (Benzoyl-CoA)[cytosol]; M_fdxo_42_c (Ferredoxin (oxidized form 4:2))[cytosol]; M_h2o_c (H2O)[cytosol]	M_4hbzcoa_c:-1; M_benzcoa_c:1; M_fdxo_42_c:1; M_fdxr_42_c:-1; M_h2o_c:1; M_h_c:-6	cytosol
R_4HBZtex	4HBZtex	M_4hbz_e <=> M_4hbz_p	M_4hbz_e (4-Hydroxybenzoate)[extracellular space] <=> M_4hbz_p (4-Hydroxybenzoate)[periplasm]	M_4hbz_e (4-Hydroxybenzoate)[extracellular space]	M_4hbz_p (4-Hydroxybenzoate)[periplasm]	M_4hbz_e:-1; M_4hbz_p:1	extracellular space, periplasm	(G_WP_000026482_1 or G_WP_001044116_1)
R_4HOXPACDtex	4-hydroxyphenylacetaldehyde transport via diffusion (extracellular to periplasm)	M_4hoxpacd_e <=> M_4hoxpacd_p	M_4hoxpacd_e (4-Hydroxyphenylacetaldehyde)[extracellular space] <=> M_4hoxpacd_p (4-Hydroxyphenylacetaldehyde)[periplasm]	M_4hoxpacd_e (4-Hydroxyphenylacetaldehyde)[extracellular space]	M_4hoxpacd_p (4-Hydroxyphenylacetaldehyde)[periplasm]	M_4hoxpacd_e:-1; M_4hoxpacd_p:1	extracellular space, periplasm
R_4HOXPACt2pp	4 hydroxyphenylacetate transport in via proton symport periplasm	M_h_p + M_4hphac_p -> M_h_c + M_4hphac_c	M_h_p (H+)[periplasm] + M_4hphac_p (4-Hydroxyphenylacetate)[periplasm] -> M_h_c (H+)[cytosol] + M_4hphac_c (4-Hydroxyphenylacetate)[cytosol]	M_4hphac_p (4-Hydroxyphenylacetate)[periplasm]; M_h_p (H+)[periplasm]	M_4hphac_c (4-Hydroxyphenylacetate)[cytosol]; M_h_c (H+)[cytosol]	M_4hphac_c:1; M_4hphac_p:-1; M_h_c:1; M_h_p:-1	cytosol, periplasm	(G_WP_000053782_1 or G_WP_000102825_1 or G_WP_000345069_1 or G_WP_188199097_1)
R_4HTHRK	4-Hydroxy-L-threonine kinase	M_4hthr_c + M_atp_c -> M_adp_c + M_h_c + M_phthr_c	M_4hthr_c (4-Hydroxy-L-threonine)[cytosol] + M_atp_c (ATP)[cytosol] -> M_adp_c (ADP)[cytosol] + M_h_c (H+)[cytosol] + M_phthr_c (O-Phospho-4-hydroxy-L-threonine)[cytosol]	M_4hthr_c (4-Hydroxy-L-threonine)[cytosol]; M_atp_c (ATP)[cytosol]	M_adp_c (ADP)[cytosol]; M_h_c (H+)[cytosol]; M_phthr_c (O-Phospho-4-hydroxy-L-threonine)[cytosol]	M_4hthr_c:-1; M_adp_c:1; M_atp_c:-1; M_h_c:1; M_phthr_c:1	cytosol
R_4HTHRS	4-Hydroxy-L-threonine synthase	M_h2o_c + M_phthr_c -> M_4hthr_c + M_pi_c	M_h2o_c (H2O)[cytosol] + M_phthr_c (O-Phospho-4-hydroxy-L-threonine)[cytosol] -> M_4hthr_c (4-Hydroxy-L-threonine)[cytosol] + M_pi_c (Phosphate)[cytosol]	M_h2o_c (H2O)[cytosol]; M_phthr_c (O-Phospho-4-hydroxy-L-threonine)[cytosol]	M_4hthr_c (4-Hydroxy-L-threonine)[cytosol]; M_pi_c (Phosphate)[cytosol]	M_4hthr_c:1; M_h2o_c:-1; M_phthr_c:-1; M_pi_c:1	cytosol	G_WP_000063593_1
R_4MBZALDH	4MBZALDH	M_nad_c + M_4mbzalc_c -> M_h_c + M_nadh_c + M_4mbzald_c	M_nad_c (Nicotinamide adenine dinucleotide)[cytosol] + M_4mbzalc_c (4-methylbenzyl alcohol)[cytosol] -> M_h_c (H+)[cytosol] + M_nadh_c (Nicotinamide adenine dinucleotide - reduced)[cytosol] + M_4mbzald_c (P-methylbenzaldehyde)[cytosol]	M_4mbzalc_c (4-methylbenzyl alcohol)[cytosol]; M_nad_c (Nicotinamide adenine dinucleotide)[cytosol]	M_4mbzald_c (P-methylbenzaldehyde)[cytosol]; M_h_c (H+)[cytosol]; M_nadh_c (Nicotinamide adenine dinucleotide - reduced)[cytosol]	M_4mbzalc_c:-1; M_4mbzald_c:1; M_h_c:1; M_nad_c:-1; M_nadh_c:1	cytosol
R_4MBZDH	4MBZDH	M_h2o_c + M_nad_c + M_4mbzald_c -> 2 M_h_c + M_nadh_c + M_p_tol_c	M_h2o_c (H2O)[cytosol] + M_nad_c (Nicotinamide adenine dinucleotide)[cytosol] + M_4mbzald_c (P-methylbenzaldehyde)[cytosol] -> 2 M_h_c (H+)[cytosol] + M_nadh_c (Nicotinamide adenine dinucleotide - reduced)[cytosol] + M_p_tol_c (P-toluate)[cytosol]	M_4mbzald_c (P-methylbenzaldehyde)[cytosol]; M_h2o_c (H2O)[cytosol]; M_nad_c (Nicotinamide adenine dinucleotide)[cytosol]	2 M_h_c (H+)[cytosol]; M_nadh_c (Nicotinamide adenine dinucleotide - reduced)[cytosol]; M_p_tol_c (P-toluate)[cytosol]	M_4mbzald_c:-1; M_h2o_c:-1; M_h_c:2; M_nad_c:-1; M_nadh_c:1; M_p_tol_c:1	cytosol
R_4MCAT23DOX	4MCAT23DOX	M_o2_c + M_4mcat_c -> M_h_c + M_hmccms_c	M_o2_c (O2)[cytosol] + M_4mcat_c (4-Methylcatechol)[cytosol] -> M_h_c (H+)[cytosol] + M_hmccms_c (2-Hydroxy-5-methyl-cis,cis-muconic semialdehyde)[cytosol]	M_4mcat_c (4-Methylcatechol)[cytosol]; M_o2_c (O2)[cytosol]	M_h_c (H+)[cytosol]; M_hmccms_c (2-Hydroxy-5-methyl-cis,cis-muconic semialdehyde)[cytosol]	M_4mcat_c:-1; M_h_c:1; M_hmccms_c:1; M_o2_c:-1	cytosol
R_4PEPTabcpp	Tetrapeptide (LalaDgluMdapDala) transport via ABC system (periplasm)	M_atp_c + M_h2o_c + M_LalaDgluMdapDala_p -> M_LalaDgluMdapDala_c + M_adp_c + M_h_c + M_pi_c	M_atp_c (ATP)[cytosol] + M_h2o_c (H2O)[cytosol] + M_LalaDgluMdapDala_p (L-alanine-D-glutamate-meso-2,6-diaminoheptanedioate-D-alanine)[periplasm] -> M_LalaDgluMdapDala_c (L-alanine-D-glutamate-meso-2,6-diaminoheptanedioate-D-alanine)[cytosol] + M_adp_c (ADP)[cytosol] + M_h_c (H+)[cytosol] + M_pi_c (Phosphate)[cytosol]	M_LalaDgluMdapDala_p (L-alanine-D-glutamate-meso-2,6-diaminoheptanedioate-D-alanine)[periplasm]; M_atp_c (ATP)[cytosol]; M_h2o_c (H2O)[cytosol]	M_LalaDgluMdapDala_c (L-alanine-D-glutamate-meso-2,6-diaminoheptanedioate-D-alanine)[cytosol]; M_adp_c (ADP)[cytosol]; M_h_c (H+)[cytosol]; M_pi_c (Phosphate)[cytosol]	M_LalaDgluMdapDala_c:1; M_LalaDgluMdapDala_p:-1; M_adp_c:1; M_atp_c:-1; M_h2o_c:-1; M_h_c:1; M_pi_c:1	cytosol, periplasm	((G_WP_000008523_1 and G_WP_000536107_1) or (G_WP_000008523_1 and G_WP_002000215_1) or (G_WP_000008523_1 and G_WP_000536107_1 and G_WP_002000215_1))
R_5DGLCNR	5-dehydro-D-gluconate reductase	M_5dglcn_c + M_h_c + M_nadph_c <=> M_glcn_c + M_nadp_c	M_5dglcn_c (5-Dehydro-D-gluconate)[cytosol] + M_h_c (H+)[cytosol] + M_nadph_c (Nicotinamide adenine dinucleotide phosphate - reduced)[cytosol] <=> M_glcn_c (D-Gluconate)[cytosol] + M_nadp_c (Nicotinamide adenine dinucleotide phosphate)[cytosol]	M_5dglcn_c (5-Dehydro-D-gluconate)[cytosol]; M_h_c (H+)[cytosol]; M_nadph_c (Nicotinamide adenine dinucleotide phosphate - reduced)[cytosol]	M_glcn_c (D-Gluconate)[cytosol]; M_nadp_c (Nicotinamide adenine dinucleotide phosphate)[cytosol]	M_5dglcn_c:-1; M_glcn_c:1; M_h_c:-1; M_nadp_c:1; M_nadph_c:-1	cytosol	G_WP_000024374_1
R_5DOAN	5'-deoxyadenosine nuclosidase	M_dad_5_c + M_h2o_c -> M_5drib_c + M_ade_c	M_dad_5_c (5'-Deoxyadenosine)[cytosol] + M_h2o_c (H2O)[cytosol] -> M_5drib_c (5'-deoxyribose)[cytosol] + M_ade_c (Adenine)[cytosol]	M_dad_5_c (5'-Deoxyadenosine)[cytosol]; M_h2o_c (H2O)[cytosol]	M_5drib_c (5'-deoxyribose)[cytosol]; M_ade_c (Adenine)[cytosol]	M_5drib_c:1; M_ade_c:1; M_dad_5_c:-1; M_h2o_c:-1	cytosol	G_WP_001090743_1
R_A5PISO	Arabinose-5-phosphate isomerase	M_ru5p__D_c <=> M_ara5p_c	M_ru5p__D_c (D-Ribulose 5-phosphate)[cytosol] <=> M_ara5p_c (D-Arabinose 5-phosphate)[cytosol]	M_ru5p__D_c (D-Ribulose 5-phosphate)[cytosol]	M_ara5p_c (D-Arabinose 5-phosphate)[cytosol]	M_ara5p_c:1; M_ru5p__D_c:-1	cytosol	G_WP_001133555_1
R_AACPS1	Acyl-[acyl-carrier-protein] synthetase (n-C14:0)	M_ACP_c + M_atp_c + M_ttdca_c -> M_amp_c + M_myrsACP_c + M_ppi_c	M_ACP_c (Acyl carrier protein)[cytosol] + M_atp_c (ATP)[cytosol] + M_ttdca_c (Tetradecanoate (n-C14:0))[cytosol] -> M_amp_c (AMP)[cytosol] + M_myrsACP_c (Myristoyl-ACP (n-C14:0ACP))[cytosol] + M_ppi_c (Diphosphate)[cytosol]	M_ACP_c (Acyl carrier protein)[cytosol]; M_atp_c (ATP)[cytosol]; M_ttdca_c (Tetradecanoate (n-C14:0))[cytosol]	M_amp_c (AMP)[cytosol]; M_myrsACP_c (Myristoyl-ACP (n-C14:0ACP))[cytosol]; M_ppi_c (Diphosphate)[cytosol]	M_ACP_c:-1; M_amp_c:1; M_atp_c:-1; M_myrsACP_c:1; M_ppi_c:1; M_ttdca_c:-1	cytosol	(G_WP_000977584_1 or G_WP_001279871_1)
R_AACPS2	Acyl-[acyl-carrier-protein] synthetase (n-C14:1)	M_ACP_c + M_atp_c + M_ttdcea_c -> M_amp_c + M_ppi_c + M_tdeACP_c	M_ACP_c (Acyl carrier protein)[cytosol] + M_atp_c (ATP)[cytosol] + M_ttdcea_c (Tetradecenoate (n-C14:1))[cytosol] -> M_amp_c (AMP)[cytosol] + M_ppi_c (Diphosphate)[cytosol] + M_tdeACP_c (Cis-tetradec-7-enoyl-[acyl-carrier protein] (n-C14:1))[cytosol]	M_ACP_c (Acyl carrier protein)[cytosol]; M_atp_c (ATP)[cytosol]; M_ttdcea_c (Tetradecenoate (n-C14:1))[cytosol]	M_amp_c (AMP)[cytosol]; M_ppi_c (Diphosphate)[cytosol]; M_tdeACP_c (Cis-tetradec-7-enoyl-[acyl-carrier protein] (n-C14:1))[cytosol]	M_ACP_c:-1; M_amp_c:1; M_atp_c:-1; M_ppi_c:1; M_tdeACP_c:1; M_ttdcea_c:-1	cytosol	(G_WP_000977584_1 or G_WP_001279871_1)
R_AACPS3	Acyl-[acyl-carrier-protein] synthetase (n-C16:0)	M_ACP_c + M_atp_c + M_hdca_c -> M_amp_c + M_palmACP_c + M_ppi_c	M_ACP_c (Acyl carrier protein)[cytosol] + M_atp_c (ATP)[cytosol] + M_hdca_c (Hexadecanoate (n-C16:0))[cytosol] -> M_amp_c (AMP)[cytosol] + M_palmACP_c (Palmitoyl-ACP (n-C16:0ACP))[cytosol] + M_ppi_c (Diphosphate)[cytosol]	M_ACP_c (Acyl carrier protein)[cytosol]; M_atp_c (ATP)[cytosol]; M_hdca_c (Hexadecanoate (n-C16:0))[cytosol]	M_amp_c (AMP)[cytosol]; M_palmACP_c (Palmitoyl-ACP (n-C16:0ACP))[cytosol]; M_ppi_c (Diphosphate)[cytosol]	M_ACP_c:-1; M_amp_c:1; M_atp_c:-1; M_hdca_c:-1; M_palmACP_c:1; M_ppi_c:1	cytosol	(G_WP_000977584_1 or G_WP_001279871_1)
R_AACPS4	Acyl-[acyl-carrier-protein] synthetase (n-C16:1)	M_ACP_c + M_atp_c + M_hdcea_c -> M_amp_c + M_hdeACP_c + M_ppi_c	M_ACP_c (Acyl carrier protein)[cytosol] + M_atp_c (ATP)[cytosol] + M_hdcea_c (Hexadecenoate (n-C16:1))[cytosol] -> M_amp_c (AMP)[cytosol] + M_hdeACP_c (Cis-hexadec-9-enoyl-[acyl-carrier protein] (n-C16:1))[cytosol] + M_ppi_c (Diphosphate)[cytosol]	M_ACP_c (Acyl carrier protein)[cytosol]; M_atp_c (ATP)[cytosol]; M_hdcea_c (Hexadecenoate (n-C16:1))[cytosol]	M_amp_c (AMP)[cytosol]; M_hdeACP_c (Cis-hexadec-9-enoyl-[acyl-carrier protein] (n-C16:1))[cytosol]; M_ppi_c (Diphosphate)[cytosol]	M_ACP_c:-1; M_amp_c:1; M_atp_c:-1; M_hdcea_c:-1; M_hdeACP_c:1; M_ppi_c:1	cytosol	(G_WP_000977584_1 or G_WP_001279871_1)
R_AACPS5	Acyl-[acyl-carrier-protein] synthetase (n-C18:1)	M_ACP_c + M_atp_c + M_ocdcea_c -> M_amp_c + M_octeACP_c + M_ppi_c	M_ACP_c (Acyl carrier protein)[cytosol] + M_atp_c (ATP)[cytosol] + M_ocdcea_c (Octadecenoate (n-C18:1))[cytosol] -> M_amp_c (AMP)[cytosol] + M_octeACP_c (Cis-octadec-11-enoyl-[acyl-carrier protein] (n-C18:1))[cytosol] + M_ppi_c (Diphosphate)[cytosol]	M_ACP_c (Acyl carrier protein)[cytosol]; M_atp_c (ATP)[cytosol]; M_ocdcea_c (Octadecenoate (n-C18:1))[cytosol]	M_amp_c (AMP)[cytosol]; M_octeACP_c (Cis-octadec-11-enoyl-[acyl-carrier protein] (n-C18:1))[cytosol]; M_ppi_c (Diphosphate)[cytosol]	M_ACP_c:-1; M_amp_c:1; M_atp_c:-1; M_ocdcea_c:-1; M_octeACP_c:1; M_ppi_c:1	cytosol	(G_WP_000977584_1 or G_WP_001279871_1)
R_AACPS6	Acyl-[acyl-carrier-protein] synthetase (n-C18:0)	M_ACP_c + M_atp_c + M_ocdca_c -> M_amp_c + M_ocdcaACP_c + M_ppi_c	M_ACP_c (Acyl carrier protein)[cytosol] + M_atp_c (ATP)[cytosol] + M_ocdca_c (Octadecanoate (n-C18:0))[cytosol] -> M_amp_c (AMP)[cytosol] + M_ocdcaACP_c (Octadecanoyl-ACP (n-C18:0ACP))[cytosol] + M_ppi_c (Diphosphate)[cytosol]	M_ACP_c (Acyl carrier protein)[cytosol]; M_atp_c (ATP)[cytosol]; M_ocdca_c (Octadecanoate (n-C18:0))[cytosol]	M_amp_c (AMP)[cytosol]; M_ocdcaACP_c (Octadecanoyl-ACP (n-C18:0ACP))[cytosol]; M_ppi_c (Diphosphate)[cytosol]	M_ACP_c:-1; M_amp_c:1; M_atp_c:-1; M_ocdcaACP_c:1; M_ocdca_c:-1; M_ppi_c:1	cytosol	(G_WP_000977584_1 or G_WP_001279871_1)
R_AACPS7	Acyl-[acyl-carrier-protein] synthetase (n-C12:0)	M_ACP_c + M_atp_c + M_ddca_c -> M_amp_c + M_ddcaACP_c + M_ppi_c	M_ACP_c (Acyl carrier protein)[cytosol] + M_atp_c (ATP)[cytosol] + M_ddca_c (Dodecanoate (n-C12:0))[cytosol] -> M_amp_c (AMP)[cytosol] + M_ddcaACP_c (Dodecanoyl-ACP (n-C12:0ACP))[cytosol] + M_ppi_c (Diphosphate)[cytosol]	M_ACP_c (Acyl carrier protein)[cytosol]; M_atp_c (ATP)[cytosol]; M_ddca_c (Dodecanoate (n-C12:0))[cytosol]	M_amp_c (AMP)[cytosol]; M_ddcaACP_c (Dodecanoyl-ACP (n-C12:0ACP))[cytosol]; M_ppi_c (Diphosphate)[cytosol]	M_ACP_c:-1; M_amp_c:1; M_atp_c:-1; M_ddcaACP_c:1; M_ddca_c:-1; M_ppi_c:1	cytosol	(G_WP_000977584_1 or G_WP_001279871_1)
R_AACPS8	Acyl-[acyl-carrier-protein] synthetase (n-C10:0)	M_ACP_c + M_atp_c + M_dca_c -> M_amp_c + M_dcaACP_c + M_ppi_c	M_ACP_c (Acyl carrier protein)[cytosol] + M_atp_c (ATP)[cytosol] + M_dca_c (Decanoate (n-C10:0))[cytosol] -> M_amp_c (AMP)[cytosol] + M_dcaACP_c (Decanoyl-ACP (n-C10:0ACP))[cytosol] + M_ppi_c (Diphosphate)[cytosol]	M_ACP_c (Acyl carrier protein)[cytosol]; M_atp_c (ATP)[cytosol]; M_dca_c (Decanoate (n-C10:0))[cytosol]	M_amp_c (AMP)[cytosol]; M_dcaACP_c (Decanoyl-ACP (n-C10:0ACP))[cytosol]; M_ppi_c (Diphosphate)[cytosol]	M_ACP_c:-1; M_amp_c:1; M_atp_c:-1; M_dcaACP_c:1; M_dca_c:-1; M_ppi_c:1	cytosol	(G_WP_000977584_1 or G_WP_001279871_1)
R_AACPS9	Acyl-[acyl-carrier-protein] synthetase (n-C8:0)	M_ACP_c + M_atp_c + M_octa_c -> M_amp_c + M_ocACP_c + M_ppi_c	M_ACP_c (Acyl carrier protein)[cytosol] + M_atp_c (ATP)[cytosol] + M_octa_c (Octanoate (n-C8:0))[cytosol] -> M_amp_c (AMP)[cytosol] + M_ocACP_c (Octanoyl-ACP (n-C8:0ACP))[cytosol] + M_ppi_c (Diphosphate)[cytosol]	M_ACP_c (Acyl carrier protein)[cytosol]; M_atp_c (ATP)[cytosol]; M_octa_c (Octanoate (n-C8:0))[cytosol]	M_amp_c (AMP)[cytosol]; M_ocACP_c (Octanoyl-ACP (n-C8:0ACP))[cytosol]; M_ppi_c (Diphosphate)[cytosol]	M_ACP_c:-1; M_amp_c:1; M_atp_c:-1; M_ocACP_c:1; M_octa_c:-1; M_ppi_c:1	cytosol	(G_WP_000977584_1 or G_WP_001279871_1)
R_AADSACYCL	AADSACYCL	M_h_c + M_h2o_c + M_thp2c_c <=> M_L2aadp6sa_c	M_h_c (H+)[cytosol] + M_h2o_c (H2O)[cytosol] + M_thp2c_c (2,3,4,5-Tetrahydropyridine-2-carboxylate)[cytosol] <=> M_L2aadp6sa_c (L 2 Aminoadipate 6 semialdehyde C6H11NO3)[cytosol]	M_h2o_c (H2O)[cytosol]; M_h_c (H+)[cytosol]; M_thp2c_c (2,3,4,5-Tetrahydropyridine-2-carboxylate)[cytosol]	M_L2aadp6sa_c (L 2 Aminoadipate 6 semialdehyde C6H11NO3)[cytosol]	M_L2aadp6sa_c:1; M_h2o_c:-1; M_h_c:-1; M_thp2c_c:-1	cytosol
R_AASAD3	AASAD3	M_h2o_c + M_nad_c + M_L2aadp6sa_c -> 2 M_h_c + M_nadh_c + M_L2aadp_c	M_h2o_c (H2O)[cytosol] + M_nad_c (Nicotinamide adenine dinucleotide)[cytosol] + M_L2aadp6sa_c (L 2 Aminoadipate 6 semialdehyde C6H11NO3)[cytosol] -> 2 M_h_c (H+)[cytosol] + M_nadh_c (Nicotinamide adenine dinucleotide - reduced)[cytosol] + M_L2aadp_c (L 2 Aminoadipate C6H10NO4)[cytosol]	M_L2aadp6sa_c (L 2 Aminoadipate 6 semialdehyde C6H11NO3)[cytosol]; M_h2o_c (H2O)[cytosol]; M_nad_c (Nicotinamide adenine dinucleotide)[cytosol]	M_L2aadp_c (L 2 Aminoadipate C6H10NO4)[cytosol]; 2 M_h_c (H+)[cytosol]; M_nadh_c (Nicotinamide adenine dinucleotide - reduced)[cytosol]	M_L2aadp6sa_c:-1; M_L2aadp_c:1; M_h2o_c:-1; M_h_c:2; M_nad_c:-1; M_nadh_c:1	cytosol
R_AATA	2 aminoadipate transaminase	M_glu__L_c + M_2oxoadp_c <=> M_akg_c + M_L2aadp_c	M_glu__L_c (L-Glutamate)[cytosol] + M_2oxoadp_c (2 Oxoadipate C6H6O5)[cytosol] <=> M_akg_c (2-Oxoglutarate)[cytosol] + M_L2aadp_c (L 2 Aminoadipate C6H10NO4)[cytosol]	M_2oxoadp_c (2 Oxoadipate C6H6O5)[cytosol]; M_glu__L_c (L-Glutamate)[cytosol]	M_L2aadp_c (L 2 Aminoadipate C6H10NO4)[cytosol]; M_akg_c (2-Oxoglutarate)[cytosol]	M_2oxoadp_c:-1; M_L2aadp_c:1; M_akg_c:1; M_glu__L_c:-1	cytosol
R_AB6PGH	Arbutin 6-phosphate glucohydrolase	M_arbt6p_c + M_h2o_c -> M_g6p_c + M_hqn_c	M_arbt6p_c (Arbutin 6-phosphate)[cytosol] + M_h2o_c (H2O)[cytosol] -> M_g6p_c (D-Glucose 6-phosphate)[cytosol] + M_hqn_c (Hydroquinone)[cytosol]	M_arbt6p_c (Arbutin 6-phosphate)[cytosol]; M_h2o_c (H2O)[cytosol]	M_g6p_c (D-Glucose 6-phosphate)[cytosol]; M_hqn_c (Hydroquinone)[cytosol]	M_arbt6p_c:-1; M_g6p_c:1; M_h2o_c:-1; M_hqn_c:1	cytosol
R_ABTA	4-aminobutyrate transaminase	M_4abut_c + M_akg_c -> M_glu__L_c + M_sucsal_c	M_4abut_c (4-Aminobutanoate)[cytosol] + M_akg_c (2-Oxoglutarate)[cytosol] -> M_glu__L_c (L-Glutamate)[cytosol] + M_sucsal_c (Succinic semialdehyde)[cytosol]	M_4abut_c (4-Aminobutanoate)[cytosol]; M_akg_c (2-Oxoglutarate)[cytosol]	M_glu__L_c (L-Glutamate)[cytosol]; M_sucsal_c (Succinic semialdehyde)[cytosol]	M_4abut_c:-1; M_akg_c:-1; M_glu__L_c:1; M_sucsal_c:1	cytosol	(G_WP_000129953_1 or G_WP_000380901_1)
R_ABUTD	Aminobutyraldehyde dehydrogenase	M_4abutn_c + M_h2o_c + M_nad_c -> M_4abut_c + 2 M_h_c + M_nadh_c	M_4abutn_c (4-Aminobutanal)[cytosol] + M_h2o_c (H2O)[cytosol] + M_nad_c (Nicotinamide adenine dinucleotide)[cytosol] -> M_4abut_c (4-Aminobutanoate)[cytosol] + 2 M_h_c (H+)[cytosol] + M_nadh_c (Nicotinamide adenine dinucleotide - reduced)[cytosol]	M_4abutn_c (4-Aminobutanal)[cytosol]; M_h2o_c (H2O)[cytosol]; M_nad_c (Nicotinamide adenine dinucleotide)[cytosol]	M_4abut_c (4-Aminobutanoate)[cytosol]; 2 M_h_c (H+)[cytosol]; M_nadh_c (Nicotinamide adenine dinucleotide - reduced)[cytosol]	M_4abut_c:1; M_4abutn_c:-1; M_h2o_c:-1; M_h_c:2; M_nad_c:-1; M_nadh_c:1	cytosol	(G_WP_000123058_1 or G_WP_001140775_1)
R_ABUTt2pp	4-aminobutyrate transport in via proton symport (periplasm)	M_4abut_p + M_h_p -> M_4abut_c + M_h_c	M_4abut_p (4-Aminobutanoate)[periplasm] + M_h_p (H+)[periplasm] -> M_4abut_c (4-Aminobutanoate)[cytosol] + M_h_c (H+)[cytosol]	M_4abut_p (4-Aminobutanoate)[periplasm]; M_h_p (H+)[periplasm]	M_4abut_c (4-Aminobutanoate)[cytosol]; M_h_c (H+)[cytosol]	M_4abut_c:1; M_4abut_p:-1; M_h_c:1; M_h_p:-1	cytosol, periplasm	G_WP_000718865_1
R_ABUTt2r	4 aminobutyrate reversible transport in via proton symport	M_4abut_e + M_h_e <=> M_4abut_c + M_h_c	M_4abut_e (4-Aminobutanoate)[extracellular space] + M_h_e (H+)[extracellular space] <=> M_4abut_c (4-Aminobutanoate)[cytosol] + M_h_c (H+)[cytosol]	M_4abut_e (4-Aminobutanoate)[extracellular space]; M_h_e (H+)[extracellular space]	M_4abut_c (4-Aminobutanoate)[cytosol]; M_h_c (H+)[cytosol]	M_4abut_c:1; M_4abut_e:-1; M_h_c:1; M_h_e:-1	cytosol, extracellular space	G_WP_000718865_1
R_ACACT1r	Acetyl-CoA C-acetyltransferase	2 M_accoa_c <=> M_aacoa_c + M_coa_c	2 M_accoa_c (Acetyl-CoA)[cytosol] <=> M_aacoa_c (Acetoacetyl-CoA)[cytosol] + M_coa_c (Coenzyme A)[cytosol]	2 M_accoa_c (Acetyl-CoA)[cytosol]	M_aacoa_c (Acetoacetyl-CoA)[cytosol]; M_coa_c (Coenzyme A)[cytosol]	M_aacoa_c:1; M_accoa_c:-2; M_coa_c:1	cytosol	(G_WP_000047932_1 or G_WP_000172918_1 or G_WP_000212712_1 or G_WP_001287654_1)
R_ACACT2r	Acetyl-CoA C-acyltransferase (butanoyl-CoA) (r)	M_accoa_c + M_btcoa_c <=> M_3ohcoa_c + M_coa_c	M_accoa_c (Acetyl-CoA)[cytosol] + M_btcoa_c (Butanoyl-CoA)[cytosol] <=> M_3ohcoa_c (3-Oxohexanoyl-CoA)[cytosol] + M_coa_c (Coenzyme A)[cytosol]	M_accoa_c (Acetyl-CoA)[cytosol]; M_btcoa_c (Butanoyl-CoA)[cytosol]	M_3ohcoa_c (3-Oxohexanoyl-CoA)[cytosol]; M_coa_c (Coenzyme A)[cytosol]	M_3ohcoa_c:1; M_accoa_c:-1; M_btcoa_c:-1; M_coa_c:1	cytosol	(G_WP_000047932_1 or G_WP_000212712_1 or G_WP_001287654_1)
R_ACACT3r	Acetyl-CoA C-acyltransferase (hexanoyl-CoA) (r)	M_accoa_c + M_hxcoa_c <=> M_3oocoa_c + M_coa_c	M_accoa_c (Acetyl-CoA)[cytosol] + M_hxcoa_c (Hexanoyl-CoA (n-C6:0CoA))[cytosol] <=> M_3oocoa_c (3-Oxooctanoyl-CoA)[cytosol] + M_coa_c (Coenzyme A)[cytosol]	M_accoa_c (Acetyl-CoA)[cytosol]; M_hxcoa_c (Hexanoyl-CoA (n-C6:0CoA))[cytosol]	M_3oocoa_c (3-Oxooctanoyl-CoA)[cytosol]; M_coa_c (Coenzyme A)[cytosol]	M_3oocoa_c:1; M_accoa_c:-1; M_coa_c:1; M_hxcoa_c:-1	cytosol	(G_WP_000047932_1 or G_WP_000212712_1 or G_WP_001287654_1)
R_ACACT4r	Acetyl-CoA C-acyltransferase (octanoyl-CoA) (r)	M_accoa_c + M_occoa_c <=> M_3odcoa_c + M_coa_c	M_accoa_c (Acetyl-CoA)[cytosol] + M_occoa_c (Octanoyl-CoA (n-C8:0CoA))[cytosol] <=> M_3odcoa_c (3-Oxodecanoyl-CoA)[cytosol] + M_coa_c (Coenzyme A)[cytosol]	M_accoa_c (Acetyl-CoA)[cytosol]; M_occoa_c (Octanoyl-CoA (n-C8:0CoA))[cytosol]	M_3odcoa_c (3-Oxodecanoyl-CoA)[cytosol]; M_coa_c (Coenzyme A)[cytosol]	M_3odcoa_c:1; M_accoa_c:-1; M_coa_c:1; M_occoa_c:-1	cytosol	(G_WP_000047932_1 or G_WP_000212712_1 or G_WP_001287654_1)
R_ACACT5r	Acetyl-CoA C-acyltransferase (decanoyl-CoA) (r)	M_accoa_c + M_dcacoa_c <=> M_3oddcoa_c + M_coa_c	M_accoa_c (Acetyl-CoA)[cytosol] + M_dcacoa_c (Decanoyl-CoA (n-C10:0CoA))[cytosol] <=> M_3oddcoa_c (3-Oxododecanoyl-CoA)[cytosol] + M_coa_c (Coenzyme A)[cytosol]	M_accoa_c (Acetyl-CoA)[cytosol]; M_dcacoa_c (Decanoyl-CoA (n-C10:0CoA))[cytosol]	M_3oddcoa_c (3-Oxododecanoyl-CoA)[cytosol]; M_coa_c (Coenzyme A)[cytosol]	M_3oddcoa_c:1; M_accoa_c:-1; M_coa_c:1; M_dcacoa_c:-1	cytosol	(G_WP_000047932_1 or G_WP_000212712_1 or G_WP_001287654_1)
R_ACACT6r	Acetyl-CoA C-acyltransferase (dodecanoyl-CoA) (r)	M_accoa_c + M_ddcacoa_c <=> M_3otdcoa_c + M_coa_c	M_accoa_c (Acetyl-CoA)[cytosol] + M_ddcacoa_c (Dodecanoyl-CoA (n-C12:0CoA))[cytosol] <=> M_3otdcoa_c (3-Oxotetradecanoyl-CoA)[cytosol] + M_coa_c (Coenzyme A)[cytosol]	M_accoa_c (Acetyl-CoA)[cytosol]; M_ddcacoa_c (Dodecanoyl-CoA (n-C12:0CoA))[cytosol]	M_3otdcoa_c (3-Oxotetradecanoyl-CoA)[cytosol]; M_coa_c (Coenzyme A)[cytosol]	M_3otdcoa_c:1; M_accoa_c:-1; M_coa_c:1; M_ddcacoa_c:-1	cytosol	(G_WP_000047932_1 or G_WP_000212712_1 or G_WP_001287654_1)
R_ACACT7r	Acetyl-CoA C-acyltransferase (tetradecanoyl-CoA) (r)	M_accoa_c + M_tdcoa_c <=> M_3ohdcoa_c + M_coa_c	M_accoa_c (Acetyl-CoA)[cytosol] + M_tdcoa_c (Tetradecanoyl-CoA (n-C14:0CoA))[cytosol] <=> M_3ohdcoa_c (3-Oxohexadecanoyl-CoA)[cytosol] + M_coa_c (Coenzyme A)[cytosol]	M_accoa_c (Acetyl-CoA)[cytosol]; M_tdcoa_c (Tetradecanoyl-CoA (n-C14:0CoA))[cytosol]	M_3ohdcoa_c (3-Oxohexadecanoyl-CoA)[cytosol]; M_coa_c (Coenzyme A)[cytosol]	M_3ohdcoa_c:1; M_accoa_c:-1; M_coa_c:1; M_tdcoa_c:-1	cytosol	(G_WP_000047932_1 or G_WP_000212712_1 or G_WP_001287654_1)
R_ACACT8r	Acetyl-CoA acyltransferase (hexadecanoyl-CoA), (r)	M_3ohodcoa_c + M_coa_c <=> M_accoa_c + M_pmtcoa_c	M_3ohodcoa_c (3-Oxooctadecanoyl-CoA)[cytosol] + M_coa_c (Coenzyme A)[cytosol] <=> M_accoa_c (Acetyl-CoA)[cytosol] + M_pmtcoa_c (Palmitoyl-CoA (n-C16:0CoA))[cytosol]	M_3ohodcoa_c (3-Oxooctadecanoyl-CoA)[cytosol]; M_coa_c (Coenzyme A)[cytosol]	M_accoa_c (Acetyl-CoA)[cytosol]; M_pmtcoa_c (Palmitoyl-CoA (n-C16:0CoA))[cytosol]	M_3ohodcoa_c:-1; M_accoa_c:1; M_coa_c:-1; M_pmtcoa_c:1	cytosol	(G_WP_000047932_1 or G_WP_000212712_1 or G_WP_001287654_1)
R_ACACt2	ACACt2	M_acac_e + M_h_e <=> M_acac_c + M_h_c	M_acac_e (Acetoacetate)[extracellular space] + M_h_e (H+)[extracellular space] <=> M_acac_c (Acetoacetate)[cytosol] + M_h_c (H+)[cytosol]	M_acac_e (Acetoacetate)[extracellular space]; M_h_e (H+)[extracellular space]	M_acac_c (Acetoacetate)[cytosol]; M_h_c (H+)[cytosol]	M_acac_c:1; M_acac_e:-1; M_h_c:1; M_h_e:-1	cytosol, extracellular space	G_WP_000414923_1
R_ACACt2pp	Acetoacetate transport via proton symport (periplasm)	M_acac_p + M_h_p <=> M_acac_c + M_h_c	M_acac_p (Acetoacetate)[periplasm] + M_h_p (H+)[periplasm] <=> M_acac_c (Acetoacetate)[cytosol] + M_h_c (H+)[cytosol]	M_acac_p (Acetoacetate)[periplasm]; M_h_p (H+)[periplasm]	M_acac_c (Acetoacetate)[cytosol]; M_h_c (H+)[cytosol]	M_acac_c:1; M_acac_p:-1; M_h_c:1; M_h_p:-1	cytosol, periplasm	G_WP_000414923_1
R_ACALDt	Acetaldehyde reversible transport	M_acald_e <=> M_acald_c	M_acald_e (Acetaldehyde)[extracellular space] <=> M_acald_c (Acetaldehyde)[cytosol]	M_acald_e (Acetaldehyde)[extracellular space]	M_acald_c (Acetaldehyde)[cytosol]	M_acald_c:1; M_acald_e:-1	cytosol, extracellular space	G_spontaneous
R_ACCOAC	Acetyl-CoA carboxylase	M_accoa_c + M_atp_c + M_hco3_c -> M_adp_c + M_h_c + M_malcoa_c + M_pi_c	M_accoa_c (Acetyl-CoA)[cytosol] + M_atp_c (ATP)[cytosol] + M_hco3_c (Bicarbonate)[cytosol] -> M_adp_c (ADP)[cytosol] + M_h_c (H+)[cytosol] + M_malcoa_c (Malonyl-CoA)[cytosol] + M_pi_c (Phosphate)[cytosol]	M_accoa_c (Acetyl-CoA)[cytosol]; M_atp_c (ATP)[cytosol]; M_hco3_c (Bicarbonate)[cytosol]	M_adp_c (ADP)[cytosol]; M_h_c (H+)[cytosol]; M_malcoa_c (Malonyl-CoA)[cytosol]; M_pi_c (Phosphate)[cytosol]	M_accoa_c:-1; M_adp_c:1; M_atp_c:-1; M_h_c:1; M_hco3_c:-1; M_malcoa_c:1; M_pi_c:1	cytosol	(G_WP_000362833_1 or G_WP_000710404_1 or (G_WP_000354611_1 and G_WP_000710404_1 and G_WP_000939648_1) or (G_WP_000710404_1 and G_WP_000939648_1 and G_WP_001071168_1) or (G_WP_000354611_1 and G_WP_000710404_1 and G_WP_000939648_1 and G_WP_001071168_1))
R_ACCOAL	Acetate-CoA ligase (ADP-forming)	M_atp_c + M_coa_c + M_ppa_c -> M_adp_c + M_pi_c + M_ppcoa_c	M_atp_c (ATP)[cytosol] + M_coa_c (Coenzyme A)[cytosol] + M_ppa_c (Propionate (n-C3:0))[cytosol] -> M_adp_c (ADP)[cytosol] + M_pi_c (Phosphate)[cytosol] + M_ppcoa_c (Propanoyl-CoA)[cytosol]	M_atp_c (ATP)[cytosol]; M_coa_c (Coenzyme A)[cytosol]; M_ppa_c (Propionate (n-C3:0))[cytosol]	M_adp_c (ADP)[cytosol]; M_pi_c (Phosphate)[cytosol]; M_ppcoa_c (Propanoyl-CoA)[cytosol]	M_adp_c:1; M_atp_c:-1; M_coa_c:-1; M_pi_c:1; M_ppa_c:-1; M_ppcoa_c:1	cytosol	G_WP_001002960_1
R_ACGAMK	N-acetylglucosamine kinase	M_acgam_c + M_atp_c -> M_acgam6p_c + M_adp_c + M_h_c	M_acgam_c (N-Acetyl-D-glucosamine)[cytosol] + M_atp_c (ATP)[cytosol] -> M_acgam6p_c (N-Acetyl-D-glucosamine 6-phosphate)[cytosol] + M_adp_c (ADP)[cytosol] + M_h_c (H+)[cytosol]	M_acgam_c (N-Acetyl-D-glucosamine)[cytosol]; M_atp_c (ATP)[cytosol]	M_acgam6p_c (N-Acetyl-D-glucosamine 6-phosphate)[cytosol]; M_adp_c (ADP)[cytosol]; M_h_c (H+)[cytosol]	M_acgam6p_c:1; M_acgam_c:-1; M_adp_c:1; M_atp_c:-1; M_h_c:1	cytosol
R_ACGApts	N-Acetyl-D-glucosamine transport via PEP:Pyr PTS	M_pep_c + M_acgam_e -> M_acgam6p_c + M_pyr_c	M_pep_c (Phosphoenolpyruvate)[cytosol] + M_acgam_e (N-Acetyl-D-glucosamine)[extracellular space] -> M_acgam6p_c (N-Acetyl-D-glucosamine 6-phosphate)[cytosol] + M_pyr_c (Pyruvate)[cytosol]	M_acgam_e (N-Acetyl-D-glucosamine)[extracellular space]; M_pep_c (Phosphoenolpyruvate)[cytosol]	M_acgam6p_c (N-Acetyl-D-glucosamine 6-phosphate)[cytosol]; M_pyr_c (Pyruvate)[cytosol]	M_acgam6p_c:1; M_acgam_e:-1; M_pep_c:-1; M_pyr_c:1	cytosol, extracellular space	(G_WP_000069129_1 or (G_WP_000069129_1 and G_WP_000567533_1))
R_ACGAptspp	N-Acetyl-D-glucosamine transport via PEP:Pyr PTS (periplasm)	M_pep_c + M_acgam_p -> M_acgam6p_c + M_pyr_c	M_pep_c (Phosphoenolpyruvate)[cytosol] + M_acgam_p (N-Acetyl-D-glucosamine)[periplasm] -> M_acgam6p_c (N-Acetyl-D-glucosamine 6-phosphate)[cytosol] + M_pyr_c (Pyruvate)[cytosol]	M_acgam_p (N-Acetyl-D-glucosamine)[periplasm]; M_pep_c (Phosphoenolpyruvate)[cytosol]	M_acgam6p_c (N-Acetyl-D-glucosamine 6-phosphate)[cytosol]; M_pyr_c (Pyruvate)[cytosol]	M_acgam6p_c:1; M_acgam_p:-1; M_pep_c:-1; M_pyr_c:1	cytosol, periplasm	G_WP_000069129_1
R_ACGAtex	N-Acetyl-D-glucosamine transport via diffusion (extracellular to periplasm)	M_acgam_e <=> M_acgam_p	M_acgam_e (N-Acetyl-D-glucosamine)[extracellular space] <=> M_acgam_p (N-Acetyl-D-glucosamine)[periplasm]	M_acgam_e (N-Acetyl-D-glucosamine)[extracellular space]	M_acgam_p (N-Acetyl-D-glucosamine)[periplasm]	M_acgam_e:-1; M_acgam_p:1	extracellular space, periplasm
R_ACGK	Acetylglutamate kinase	M_acglu_c + M_atp_c -> M_acg5p_c + M_adp_c	M_acglu_c (N-Acetyl-L-glutamate)[cytosol] + M_atp_c (ATP)[cytosol] -> M_acg5p_c (N-Acetyl-L-glutamyl 5-phosphate)[cytosol] + M_adp_c (ADP)[cytosol]	M_acglu_c (N-Acetyl-L-glutamate)[cytosol]; M_atp_c (ATP)[cytosol]	M_acg5p_c (N-Acetyl-L-glutamyl 5-phosphate)[cytosol]; M_adp_c (ADP)[cytosol]	M_acg5p_c:1; M_acglu_c:-1; M_adp_c:1; M_atp_c:-1	cytosol	G_WP_001135419_1
R_ACGS	N-acetylglutamate synthase	M_accoa_c + M_glu__L_c -> M_acglu_c + M_coa_c + M_h_c	M_accoa_c (Acetyl-CoA)[cytosol] + M_glu__L_c (L-Glutamate)[cytosol] -> M_acglu_c (N-Acetyl-L-glutamate)[cytosol] + M_coa_c (Coenzyme A)[cytosol] + M_h_c (H+)[cytosol]	M_accoa_c (Acetyl-CoA)[cytosol]; M_glu__L_c (L-Glutamate)[cytosol]	M_acglu_c (N-Acetyl-L-glutamate)[cytosol]; M_coa_c (Coenzyme A)[cytosol]; M_h_c (H+)[cytosol]	M_accoa_c:-1; M_acglu_c:1; M_coa_c:1; M_glu__L_c:-1; M_h_c:1	cytosol	(G_WP_000268130_1 or G_WP_001142457_1)
R_ACHBS	2-aceto-2-hydroxybutanoate synthase	M_2obut_c + M_h_c + M_pyr_c -> M_2ahbut_c + M_co2_c	M_2obut_c (2-Oxobutanoate)[cytosol] + M_h_c (H+)[cytosol] + M_pyr_c (Pyruvate)[cytosol] -> M_2ahbut_c ((S)-2-Aceto-2-hydroxybutanoate)[cytosol] + M_co2_c (CO2)[cytosol]	M_2obut_c (2-Oxobutanoate)[cytosol]; M_h_c (H+)[cytosol]; M_pyr_c (Pyruvate)[cytosol]	M_2ahbut_c ((S)-2-Aceto-2-hydroxybutanoate)[cytosol]; M_co2_c (CO2)[cytosol]	M_2ahbut_c:1; M_2obut_c:-1; M_co2_c:1; M_h_c:-1; M_pyr_c:-1	cytosol	(G_WP_000140233_1 or (G_WP_000422094_1 and G_WP_001215920_1))
R_ACKr	Acetate kinase	M_ac_c + M_atp_c <=> M_actp_c + M_adp_c	M_ac_c (Acetate)[cytosol] + M_atp_c (ATP)[cytosol] <=> M_actp_c (Acetyl phosphate)[cytosol] + M_adp_c (ADP)[cytosol]	M_ac_c (Acetate)[cytosol]; M_atp_c (ATP)[cytosol]	M_actp_c (Acetyl phosphate)[cytosol]; M_adp_c (ADP)[cytosol]	M_ac_c:-1; M_actp_c:1; M_adp_c:1; M_atp_c:-1	cytosol	(G_WP_000236000_1 or G_WP_002000338_1)
R_ACLS	Acetolactate synthase	M_h_c + 2 M_pyr_c -> M_alac__S_c + M_co2_c	M_h_c (H+)[cytosol] + 2 M_pyr_c (Pyruvate)[cytosol] -> M_alac__S_c ((S)-2-Acetolactate)[cytosol] + M_co2_c (CO2)[cytosol]	M_h_c (H+)[cytosol]; 2 M_pyr_c (Pyruvate)[cytosol]	M_alac__S_c ((S)-2-Acetolactate)[cytosol]; M_co2_c (CO2)[cytosol]	M_alac__S_c:1; M_co2_c:1; M_h_c:-1; M_pyr_c:-2	cytosol	(G_WP_000140233_1 or (G_WP_000422094_1 and G_WP_001215920_1))
R_ACM6PH	N-acetylmuramate 6-phosphate hydrolase	M_acmum6p_c + M_h2o_c -> M_acgam6p_c + M_lac__D_c	M_acmum6p_c (N-acetylmuramate 6-phosphate)[cytosol] + M_h2o_c (H2O)[cytosol] -> M_acgam6p_c (N-Acetyl-D-glucosamine 6-phosphate)[cytosol] + M_lac__D_c (D-Lactate)[cytosol]	M_acmum6p_c (N-acetylmuramate 6-phosphate)[cytosol]; M_h2o_c (H2O)[cytosol]	M_acgam6p_c (N-Acetyl-D-glucosamine 6-phosphate)[cytosol]; M_lac__D_c (D-Lactate)[cytosol]	M_acgam6p_c:1; M_acmum6p_c:-1; M_h2o_c:-1; M_lac__D_c:1	cytosol
R_ACMANApts	N-acetyl-D-mannosamine transport via PTS	M_pep_c + M_acmana_e -> M_acmanap_c + M_pyr_c	M_pep_c (Phosphoenolpyruvate)[cytosol] + M_acmana_e (N-Acetyl-D-mannosamine)[extracellular space] -> M_acmanap_c (N-Acetyl-D-mannosamine 6-phosphate)[cytosol] + M_pyr_c (Pyruvate)[cytosol]	M_acmana_e (N-Acetyl-D-mannosamine)[extracellular space]; M_pep_c (Phosphoenolpyruvate)[cytosol]	M_acmanap_c (N-Acetyl-D-mannosamine 6-phosphate)[cytosol]; M_pyr_c (Pyruvate)[cytosol]	M_acmana_e:-1; M_acmanap_c:1; M_pep_c:-1; M_pyr_c:1	cytosol, extracellular space	G_WP_000069129_1
R_ACNAMt2	N-acetylneuraminate proton symport	M_acnam_e + M_h_e -> M_acnam_c + M_h_c	M_acnam_e (N-Acetylneuraminate)[extracellular space] + M_h_e (H+)[extracellular space] -> M_acnam_c (N-Acetylneuraminate)[cytosol] + M_h_c (H+)[cytosol]	M_acnam_e (N-Acetylneuraminate)[extracellular space]; M_h_e (H+)[extracellular space]	M_acnam_c (N-Acetylneuraminate)[cytosol]; M_h_c (H+)[cytosol]	M_acnam_c:1; M_acnam_e:-1; M_h_c:1; M_h_e:-1	cytosol, extracellular space	G_WP_001058259_1
R_ACNML	N-Acetylneuraminate lyase	M_acnam_c -> M_acmana_c + M_pyr_c	M_acnam_c (N-Acetylneuraminate)[cytosol] -> M_acmana_c (N-Acetyl-D-mannosamine)[cytosol] + M_pyr_c (Pyruvate)[cytosol]	M_acnam_c (N-Acetylneuraminate)[cytosol]	M_acmana_c (N-Acetyl-D-mannosamine)[cytosol]; M_pyr_c (Pyruvate)[cytosol]	M_acmana_c:1; M_acnam_c:-1; M_pyr_c:1	cytosol
R_ACOAD1	Acyl-CoA dehydrogenase (butanoyl-CoA)	M_b2coa_c + M_h_c + M_nadh_c -> M_btcoa_c + M_nad_c	M_b2coa_c (Crotonoyl-CoA)[cytosol] + M_h_c (H+)[cytosol] + M_nadh_c (Nicotinamide adenine dinucleotide - reduced)[cytosol] -> M_btcoa_c (Butanoyl-CoA)[cytosol] + M_nad_c (Nicotinamide adenine dinucleotide)[cytosol]	M_b2coa_c (Crotonoyl-CoA)[cytosol]; M_h_c (H+)[cytosol]; M_nadh_c (Nicotinamide adenine dinucleotide - reduced)[cytosol]	M_btcoa_c (Butanoyl-CoA)[cytosol]; M_nad_c (Nicotinamide adenine dinucleotide)[cytosol]	M_b2coa_c:-1; M_btcoa_c:1; M_h_c:-1; M_nad_c:1; M_nadh_c:-1	cytosol	(G_WP_000183279_1 or G_WP_000205416_1 or G_WP_000617392_1 or G_WP_001190542_1)
R_ACOAD1f	Acyl-CoA dehydrogenase (butanoyl-CoA)	M_btcoa_c + M_fad_c <=> M_b2coa_c + M_fadh2_c	M_btcoa_c (Butanoyl-CoA)[cytosol] + M_fad_c (Flavin adenine dinucleotide oxidized)[cytosol] <=> M_b2coa_c (Crotonoyl-CoA)[cytosol] + M_fadh2_c (Flavin adenine dinucleotide reduced)[cytosol]	M_btcoa_c (Butanoyl-CoA)[cytosol]; M_fad_c (Flavin adenine dinucleotide oxidized)[cytosol]	M_b2coa_c (Crotonoyl-CoA)[cytosol]; M_fadh2_c (Flavin adenine dinucleotide reduced)[cytosol]	M_b2coa_c:1; M_btcoa_c:-1; M_fad_c:-1; M_fadh2_c:1	cytosol	(G_WP_000576657_1 or G_WP_000617392_1 or G_WP_001136744_1 or G_WP_001160763_1 or G_WP_001176662_1 or G_WP_002000226_1)
R_ACOAD2	Acyl-CoA dehydrogenase (hexanoyl-CoA)	M_h_c + M_hx2coa_c + M_nadh_c -> M_hxcoa_c + M_nad_c	M_h_c (H+)[cytosol] + M_hx2coa_c (Trans-Hex-2-enoyl-CoA)[cytosol] + M_nadh_c (Nicotinamide adenine dinucleotide - reduced)[cytosol] -> M_hxcoa_c (Hexanoyl-CoA (n-C6:0CoA))[cytosol] + M_nad_c (Nicotinamide adenine dinucleotide)[cytosol]	M_h_c (H+)[cytosol]; M_hx2coa_c (Trans-Hex-2-enoyl-CoA)[cytosol]; M_nadh_c (Nicotinamide adenine dinucleotide - reduced)[cytosol]	M_hxcoa_c (Hexanoyl-CoA (n-C6:0CoA))[cytosol]; M_nad_c (Nicotinamide adenine dinucleotide)[cytosol]	M_h_c:-1; M_hx2coa_c:-1; M_hxcoa_c:1; M_nad_c:1; M_nadh_c:-1	cytosol	(G_WP_000205416_1 or G_WP_000576657_1 or G_WP_000617392_1 or G_WP_001190542_1)
R_ACOAD20	Acyl CoA dehydrogenase 2 methylbutnoyl CoA	M_o2_c + 2 M_2mbcoa_c -> 2 M_h2o_c + 2 M_2mb2coa_c	M_o2_c (O2)[cytosol] + 2 M_2mbcoa_c (2-Methylbutanoyl-CoA)[cytosol] -> 2 M_h2o_c (H2O)[cytosol] + 2 M_2mb2coa_c (Trans-2-Methylbut-2-enoyl-CoA)[cytosol]	2 M_2mbcoa_c (2-Methylbutanoyl-CoA)[cytosol]; M_o2_c (O2)[cytosol]	2 M_2mb2coa_c (Trans-2-Methylbut-2-enoyl-CoA)[cytosol]; 2 M_h2o_c (H2O)[cytosol]	M_2mb2coa_c:2; M_2mbcoa_c:-2; M_h2o_c:2; M_o2_c:-1	cytosol	(G_WP_000183279_1 or G_WP_000617392_1)
R_ACOAD2f	Acyl-CoA dehydrogenase (hexanoyl-CoA)	M_fad_c + M_hxcoa_c <=> M_fadh2_c + M_hx2coa_c	M_fad_c (Flavin adenine dinucleotide oxidized)[cytosol] + M_hxcoa_c (Hexanoyl-CoA (n-C6:0CoA))[cytosol] <=> M_fadh2_c (Flavin adenine dinucleotide reduced)[cytosol] + M_hx2coa_c (Trans-Hex-2-enoyl-CoA)[cytosol]	M_fad_c (Flavin adenine dinucleotide oxidized)[cytosol]; M_hxcoa_c (Hexanoyl-CoA (n-C6:0CoA))[cytosol]	M_fadh2_c (Flavin adenine dinucleotide reduced)[cytosol]; M_hx2coa_c (Trans-Hex-2-enoyl-CoA)[cytosol]	M_fad_c:-1; M_fadh2_c:1; M_hx2coa_c:1; M_hxcoa_c:-1	cytosol	(G_WP_000576657_1 or G_WP_000617392_1 or G_WP_001136744_1 or G_WP_001160763_1 or G_WP_001176662_1 or G_WP_002000226_1)
R_ACOAD3f	Acyl-CoA dehydrogenase (octanoyl-CoA)	M_fad_c + M_occoa_c <=> M_fadh2_c + M_oc2coa_c	M_fad_c (Flavin adenine dinucleotide oxidized)[cytosol] + M_occoa_c (Octanoyl-CoA (n-C8:0CoA))[cytosol] <=> M_fadh2_c (Flavin adenine dinucleotide reduced)[cytosol] + M_oc2coa_c (Trans-Oct-2-enoyl-CoA)[cytosol]	M_fad_c (Flavin adenine dinucleotide oxidized)[cytosol]; M_occoa_c (Octanoyl-CoA (n-C8:0CoA))[cytosol]	M_fadh2_c (Flavin adenine dinucleotide reduced)[cytosol]; M_oc2coa_c (Trans-Oct-2-enoyl-CoA)[cytosol]	M_fad_c:-1; M_fadh2_c:1; M_oc2coa_c:1; M_occoa_c:-1	cytosol	(G_WP_000576657_1 or G_WP_000617392_1 or G_WP_001136744_1 or G_WP_001176662_1 or G_WP_002000226_1)
R_ACOAD4_1	Acyl CoA dehydrogenase decanoyl CoA	M_nad_c + M_dccoa_c <=> M_dc2coa_c + M_h_c + M_nadh_c	M_nad_c (Nicotinamide adenine dinucleotide)[cytosol] + M_dccoa_c (Decanoyl CoA C31H50N7O17P3S)[cytosol] <=> M_dc2coa_c (Trans-Dec-2-enoyl-CoA)[cytosol] + M_h_c (H+)[cytosol] + M_nadh_c (Nicotinamide adenine dinucleotide - reduced)[cytosol]	M_dccoa_c (Decanoyl CoA C31H50N7O17P3S)[cytosol]; M_nad_c (Nicotinamide adenine dinucleotide)[cytosol]	M_dc2coa_c (Trans-Dec-2-enoyl-CoA)[cytosol]; M_h_c (H+)[cytosol]; M_nadh_c (Nicotinamide adenine dinucleotide - reduced)[cytosol]	M_dc2coa_c:1; M_dccoa_c:-1; M_h_c:1; M_nad_c:-1; M_nadh_c:1	cytosol	(G_WP_000617392_1 or G_WP_001190542_1)
R_ACOAD4f	Acyl-CoA dehydrogenase (decanoyl-CoA)	M_dcacoa_c + M_fad_c <=> M_dc2coa_c + M_fadh2_c	M_dcacoa_c (Decanoyl-CoA (n-C10:0CoA))[cytosol] + M_fad_c (Flavin adenine dinucleotide oxidized)[cytosol] <=> M_dc2coa_c (Trans-Dec-2-enoyl-CoA)[cytosol] + M_fadh2_c (Flavin adenine dinucleotide reduced)[cytosol]	M_dcacoa_c (Decanoyl-CoA (n-C10:0CoA))[cytosol]; M_fad_c (Flavin adenine dinucleotide oxidized)[cytosol]	M_dc2coa_c (Trans-Dec-2-enoyl-CoA)[cytosol]; M_fadh2_c (Flavin adenine dinucleotide reduced)[cytosol]	M_dc2coa_c:1; M_dcacoa_c:-1; M_fad_c:-1; M_fadh2_c:1	cytosol	(G_WP_000576657_1 or G_WP_000617392_1 or G_WP_001136744_1 or G_WP_001176662_1 or G_WP_002000226_1)
R_ACOAD5_1	Acyl CoA dehydrogenase dodecanoyl CoA	M_nad_c + M_ddcoa_c <=> M_h_c + M_nadh_c + M_trans_dd2coa_c	M_nad_c (Nicotinamide adenine dinucleotide)[cytosol] + M_ddcoa_c (Dodecanoyl CoA n C120CoA C33H54N7O17P3S)[cytosol] <=> M_h_c (H+)[cytosol] + M_nadh_c (Nicotinamide adenine dinucleotide - reduced)[cytosol] + M_trans_dd2coa_c (Trans Dodec 2 enoyl CoA C33H52N7O17P3S)[cytosol]	M_ddcoa_c (Dodecanoyl CoA n C120CoA C33H54N7O17P3S)[cytosol]; M_nad_c (Nicotinamide adenine dinucleotide)[cytosol]	M_h_c (H+)[cytosol]; M_nadh_c (Nicotinamide adenine dinucleotide - reduced)[cytosol]; M_trans_dd2coa_c (Trans Dodec 2 enoyl CoA C33H52N7O17P3S)[cytosol]	M_ddcoa_c:-1; M_h_c:1; M_nad_c:-1; M_nadh_c:1; M_trans_dd2coa_c:1	cytosol	(G_WP_000617392_1 or G_WP_001190542_1)
R_ACOAD5f	Acyl-CoA dehydrogenase (dodecanoyl-CoA)	M_ddcacoa_c + M_fad_c -> M_dd2coa_c + M_fadh2_c	M_ddcacoa_c (Dodecanoyl-CoA (n-C12:0CoA))[cytosol] + M_fad_c (Flavin adenine dinucleotide oxidized)[cytosol] -> M_dd2coa_c (Trans-Dodec-2-enoyl-CoA)[cytosol] + M_fadh2_c (Flavin adenine dinucleotide reduced)[cytosol]	M_ddcacoa_c (Dodecanoyl-CoA (n-C12:0CoA))[cytosol]; M_fad_c (Flavin adenine dinucleotide oxidized)[cytosol]	M_dd2coa_c (Trans-Dodec-2-enoyl-CoA)[cytosol]; M_fadh2_c (Flavin adenine dinucleotide reduced)[cytosol]	M_dd2coa_c:1; M_ddcacoa_c:-1; M_fad_c:-1; M_fadh2_c:1	cytosol	(G_WP_000576657_1 or G_WP_000617392_1 or G_WP_001136744_1 or G_WP_001176662_1 or G_WP_002000226_1)
R_ACOAD6f	Acyl-CoA dehydrogenase (tetradecanoyl-CoA)	M_fad_c + M_tdcoa_c <=> M_fadh2_c + M_td2coa_c	M_fad_c (Flavin adenine dinucleotide oxidized)[cytosol] + M_tdcoa_c (Tetradecanoyl-CoA (n-C14:0CoA))[cytosol] <=> M_fadh2_c (Flavin adenine dinucleotide reduced)[cytosol] + M_td2coa_c (Trans-Tetradec-2-enoyl-CoA)[cytosol]	M_fad_c (Flavin adenine dinucleotide oxidized)[cytosol]; M_tdcoa_c (Tetradecanoyl-CoA (n-C14:0CoA))[cytosol]	M_fadh2_c (Flavin adenine dinucleotide reduced)[cytosol]; M_td2coa_c (Trans-Tetradec-2-enoyl-CoA)[cytosol]	M_fad_c:-1; M_fadh2_c:1; M_td2coa_c:1; M_tdcoa_c:-1	cytosol	(G_WP_000576657_1 or G_WP_000617392_1 or G_WP_001136744_1 or G_WP_001176662_1 or G_WP_002000226_1)
R_ACOAD7f	Acyl-CoA dehydrogenase (hexadecanoyl-CoA)	M_fad_c + M_pmtcoa_c <=> M_fadh2_c + M_hdd2coa_c	M_fad_c (Flavin adenine dinucleotide oxidized)[cytosol] + M_pmtcoa_c (Palmitoyl-CoA (n-C16:0CoA))[cytosol] <=> M_fadh2_c (Flavin adenine dinucleotide reduced)[cytosol] + M_hdd2coa_c (Trans-Hexadec-2-enoyl-CoA)[cytosol]	M_fad_c (Flavin adenine dinucleotide oxidized)[cytosol]; M_pmtcoa_c (Palmitoyl-CoA (n-C16:0CoA))[cytosol]	M_fadh2_c (Flavin adenine dinucleotide reduced)[cytosol]; M_hdd2coa_c (Trans-Hexadec-2-enoyl-CoA)[cytosol]	M_fad_c:-1; M_fadh2_c:1; M_hdd2coa_c:1; M_pmtcoa_c:-1	cytosol	(G_WP_000576657_1 or G_WP_000617392_1 or G_WP_001136744_1 or G_WP_001176662_1 or G_WP_002000226_1)
R_ACOAD8f	Acyl-CoA dehydrogenase (octadecanoyl-CoA)	M_fad_c + M_stcoa_c <=> M_fadh2_c + M_od2coa_c	M_fad_c (Flavin adenine dinucleotide oxidized)[cytosol] + M_stcoa_c (Stearoyl-CoA (n-C18:0CoA))[cytosol] <=> M_fadh2_c (Flavin adenine dinucleotide reduced)[cytosol] + M_od2coa_c (Trans-Octadec-2-enoyl-CoA)[cytosol]	M_fad_c (Flavin adenine dinucleotide oxidized)[cytosol]; M_stcoa_c (Stearoyl-CoA (n-C18:0CoA))[cytosol]	M_fadh2_c (Flavin adenine dinucleotide reduced)[cytosol]; M_od2coa_c (Trans-Octadec-2-enoyl-CoA)[cytosol]	M_fad_c:-1; M_fadh2_c:1; M_od2coa_c:1; M_stcoa_c:-1	cytosol	(G_WP_000576657_1 or G_WP_000617392_1 or G_WP_001136744_1 or G_WP_001176662_1 or G_WP_002000226_1)
R_ACOADH2	ACOADH2	M_o2_c + 2 M_ibcoa_c -> 2 M_h2o_c + 2 M_2mp2coa_c	M_o2_c (O2)[cytosol] + 2 M_ibcoa_c (Isobutyryl-CoA)[cytosol] -> 2 M_h2o_c (H2O)[cytosol] + 2 M_2mp2coa_c (2-Methylprop-2-enoyl-CoA)[cytosol]	2 M_ibcoa_c (Isobutyryl-CoA)[cytosol]; M_o2_c (O2)[cytosol]	2 M_2mp2coa_c (2-Methylprop-2-enoyl-CoA)[cytosol]; 2 M_h2o_c (H2O)[cytosol]	M_2mp2coa_c:2; M_h2o_c:2; M_ibcoa_c:-2; M_o2_c:-1	cytosol	(G_WP_000183279_1 or G_WP_000617392_1)
R_ACOATA	Acetyl-CoA ACP transacylase	M_ACP_c + M_accoa_c <=> M_acACP_c + M_coa_c	M_ACP_c (Acyl carrier protein)[cytosol] + M_accoa_c (Acetyl-CoA)[cytosol] <=> M_acACP_c (Acetyl-ACP)[cytosol] + M_coa_c (Coenzyme A)[cytosol]	M_ACP_c (Acyl carrier protein)[cytosol]; M_accoa_c (Acetyl-CoA)[cytosol]	M_acACP_c (Acetyl-ACP)[cytosol]; M_coa_c (Coenzyme A)[cytosol]	M_ACP_c:-1; M_acACP_c:1; M_accoa_c:-1; M_coa_c:1	cytosol	(G_WP_000512836_1 or G_WP_000681797_1 or G_WP_000832710_1 or G_WP_000832751_1 or G_WP_001279871_1)
R_ACODA	Acetylornithine deacetylase	M_acorn_c + M_h2o_c -> M_ac_c + M_orn_c	M_acorn_c (N2-Acetyl-L-ornithine)[cytosol] + M_h2o_c (H2O)[cytosol] -> M_ac_c (Acetate)[cytosol] + M_orn_c (Ornithine)[cytosol]	M_acorn_c (N2-Acetyl-L-ornithine)[cytosol]; M_h2o_c (H2O)[cytosol]	M_ac_c (Acetate)[cytosol]; M_orn_c (Ornithine)[cytosol]	M_ac_c:1; M_acorn_c:-1; M_h2o_c:-1; M_orn_c:1	cytosol
R_ACONT	Aconitase	M_cit_c <=> M_icit_c	M_cit_c (Citrate)[cytosol] <=> M_icit_c (Isocitrate)[cytosol]	M_cit_c (Citrate)[cytosol]	M_icit_c (Isocitrate)[cytosol]	M_cit_c:-1; M_icit_c:1	cytosol	(G_WP_000888596_1 or G_WP_001151979_1)
R_ACONTa	Aconitase (half-reaction A, Citrate hydro-lyase)	M_cit_c <=> M_acon_C_c + M_h2o_c	M_cit_c (Citrate)[cytosol] <=> M_acon_C_c (Cis-Aconitate)[cytosol] + M_h2o_c (H2O)[cytosol]	M_cit_c (Citrate)[cytosol]	M_acon_C_c (Cis-Aconitate)[cytosol]; M_h2o_c (H2O)[cytosol]	M_acon_C_c:1; M_cit_c:-1; M_h2o_c:1	cytosol	(G_WP_000888596_1 or G_WP_001151979_1)
R_ACONTb	Aconitase (half-reaction B, Isocitrate hydro-lyase)	M_acon_C_c + M_h2o_c <=> M_icit_c	M_acon_C_c (Cis-Aconitate)[cytosol] + M_h2o_c (H2O)[cytosol] <=> M_icit_c (Isocitrate)[cytosol]	M_acon_C_c (Cis-Aconitate)[cytosol]; M_h2o_c (H2O)[cytosol]	M_icit_c (Isocitrate)[cytosol]	M_acon_C_c:-1; M_h2o_c:-1; M_icit_c:1	cytosol	(G_WP_000888596_1 or G_WP_001151979_1)
R_ACOTA	Acetylornithine transaminase	M_acorn_c + M_akg_c <=> M_acg5sa_c + M_glu__L_c	M_acorn_c (N2-Acetyl-L-ornithine)[cytosol] + M_akg_c (2-Oxoglutarate)[cytosol] <=> M_acg5sa_c (N-Acetyl-L-glutamate 5-semialdehyde)[cytosol] + M_glu__L_c (L-Glutamate)[cytosol]	M_acorn_c (N2-Acetyl-L-ornithine)[cytosol]; M_akg_c (2-Oxoglutarate)[cytosol]	M_acg5sa_c (N-Acetyl-L-glutamate 5-semialdehyde)[cytosol]; M_glu__L_c (L-Glutamate)[cytosol]	M_acg5sa_c:1; M_acorn_c:-1; M_akg_c:-1; M_glu__L_c:1	cytosol	(G_WP_000129953_1 or G_WP_002063489_1 or G_WP_031981329_1)
R_ACP1_FMN	ACP1 FMN	M_fmn_c + M_h2o_c -> M_pi_c + M_ribflv_c	M_fmn_c (FMN)[cytosol] + M_h2o_c (H2O)[cytosol] -> M_pi_c (Phosphate)[cytosol] + M_ribflv_c (Riboflavin)[cytosol]	M_fmn_c (FMN)[cytosol]; M_h2o_c (H2O)[cytosol]	M_pi_c (Phosphate)[cytosol]; M_ribflv_c (Riboflavin)[cytosol]	M_fmn_c:-1; M_h2o_c:-1; M_pi_c:1; M_ribflv_c:1	cytosol	G_WP_002001022_1
R_ACPPAT120	Acyl-(acyl carrier protein):phosphate acyltransferase (C12:0)	M_ddcaACP_c + M_h_c + M_pi_c -> M_ACP_c + M_ddcap_c	M_ddcaACP_c (Dodecanoyl-ACP (n-C12:0ACP))[cytosol] + M_h_c (H+)[cytosol] + M_pi_c (Phosphate)[cytosol] -> M_ACP_c (Acyl carrier protein)[cytosol] + M_ddcap_c (Dodecanoly-phosphate (n-C12:0))[cytosol]	M_ddcaACP_c (Dodecanoyl-ACP (n-C12:0ACP))[cytosol]; M_h_c (H+)[cytosol]; M_pi_c (Phosphate)[cytosol]	M_ACP_c (Acyl carrier protein)[cytosol]; M_ddcap_c (Dodecanoly-phosphate (n-C12:0))[cytosol]	M_ACP_c:1; M_ddcaACP_c:-1; M_ddcap_c:1; M_h_c:-1; M_pi_c:-1	cytosol	G_WP_001279871_1
R_ACPPAT140	Acyl-(acyl carrier protein):phosphate acyltransferase (C14:0)	M_h_c + M_myrsACP_c + M_pi_c -> M_ACP_c + M_ttdcap_c	M_h_c (H+)[cytosol] + M_myrsACP_c (Myristoyl-ACP (n-C14:0ACP))[cytosol] + M_pi_c (Phosphate)[cytosol] -> M_ACP_c (Acyl carrier protein)[cytosol] + M_ttdcap_c (Tetradecanoyl-phosphate (n-C14:0))[cytosol]	M_h_c (H+)[cytosol]; M_myrsACP_c (Myristoyl-ACP (n-C14:0ACP))[cytosol]; M_pi_c (Phosphate)[cytosol]	M_ACP_c (Acyl carrier protein)[cytosol]; M_ttdcap_c (Tetradecanoyl-phosphate (n-C14:0))[cytosol]	M_ACP_c:1; M_h_c:-1; M_myrsACP_c:-1; M_pi_c:-1; M_ttdcap_c:1	cytosol	G_WP_001279871_1
R_ACPPAT141	Acyl-(acyl carrier protein):phosphate acyltransferase (C14:1)	M_h_c + M_pi_c + M_tdeACP_c -> M_ACP_c + M_ttdceap_c	M_h_c (H+)[cytosol] + M_pi_c (Phosphate)[cytosol] + M_tdeACP_c (Cis-tetradec-7-enoyl-[acyl-carrier protein] (n-C14:1))[cytosol] -> M_ACP_c (Acyl carrier protein)[cytosol] + M_ttdceap_c (Tetradecanoyl-phosphate (n-C14:1))[cytosol]	M_h_c (H+)[cytosol]; M_pi_c (Phosphate)[cytosol]; M_tdeACP_c (Cis-tetradec-7-enoyl-[acyl-carrier protein] (n-C14:1))[cytosol]	M_ACP_c (Acyl carrier protein)[cytosol]; M_ttdceap_c (Tetradecanoyl-phosphate (n-C14:1))[cytosol]	M_ACP_c:1; M_h_c:-1; M_pi_c:-1; M_tdeACP_c:-1; M_ttdceap_c:1	cytosol	G_WP_001279871_1
R_ACPPAT160	Acyl-(acyl carrier protein):phosphate acyltransferase (C16:0)	M_h_c + M_palmACP_c + M_pi_c -> M_ACP_c + M_hdcap_c	M_h_c (H+)[cytosol] + M_palmACP_c (Palmitoyl-ACP (n-C16:0ACP))[cytosol] + M_pi_c (Phosphate)[cytosol] -> M_ACP_c (Acyl carrier protein)[cytosol] + M_hdcap_c (Hexadecanoyl-phosphate (n-C16:0))[cytosol]	M_h_c (H+)[cytosol]; M_palmACP_c (Palmitoyl-ACP (n-C16:0ACP))[cytosol]; M_pi_c (Phosphate)[cytosol]	M_ACP_c (Acyl carrier protein)[cytosol]; M_hdcap_c (Hexadecanoyl-phosphate (n-C16:0))[cytosol]	M_ACP_c:1; M_h_c:-1; M_hdcap_c:1; M_palmACP_c:-1; M_pi_c:-1	cytosol	G_WP_001279871_1
R_ACPPAT161	Acyl-(acyl carrier protein):phosphate acyltransferase (C16:1)	M_h_c + M_hdeACP_c + M_pi_c -> M_ACP_c + M_hdceap_c	M_h_c (H+)[cytosol] + M_hdeACP_c (Cis-hexadec-9-enoyl-[acyl-carrier protein] (n-C16:1))[cytosol] + M_pi_c (Phosphate)[cytosol] -> M_ACP_c (Acyl carrier protein)[cytosol] + M_hdceap_c (Hexadecanoyl-phosphate (n-C16:1))[cytosol]	M_h_c (H+)[cytosol]; M_hdeACP_c (Cis-hexadec-9-enoyl-[acyl-carrier protein] (n-C16:1))[cytosol]; M_pi_c (Phosphate)[cytosol]	M_ACP_c (Acyl carrier protein)[cytosol]; M_hdceap_c (Hexadecanoyl-phosphate (n-C16:1))[cytosol]	M_ACP_c:1; M_h_c:-1; M_hdceap_c:1; M_hdeACP_c:-1; M_pi_c:-1	cytosol	G_WP_001279871_1
R_ACPPAT180	Acyl-(acyl carrier protein):phosphate acyltransferase (C18:0)	M_h_c + M_ocdcaACP_c + M_pi_c -> M_ACP_c + M_ocdcap_c	M_h_c (H+)[cytosol] + M_ocdcaACP_c (Octadecanoyl-ACP (n-C18:0ACP))[cytosol] + M_pi_c (Phosphate)[cytosol] -> M_ACP_c (Acyl carrier protein)[cytosol] + M_ocdcap_c (Octadecanoyl-phosphate (n-C18:0))[cytosol]	M_h_c (H+)[cytosol]; M_ocdcaACP_c (Octadecanoyl-ACP (n-C18:0ACP))[cytosol]; M_pi_c (Phosphate)[cytosol]	M_ACP_c (Acyl carrier protein)[cytosol]; M_ocdcap_c (Octadecanoyl-phosphate (n-C18:0))[cytosol]	M_ACP_c:1; M_h_c:-1; M_ocdcaACP_c:-1; M_ocdcap_c:1; M_pi_c:-1	cytosol	G_WP_001279871_1
R_ACPPAT181	Acyl-(acyl carrier protein):phosphate acyltransferase (C18:1)	M_h_c + M_octeACP_c + M_pi_c -> M_ACP_c + M_ocdceap_c	M_h_c (H+)[cytosol] + M_octeACP_c (Cis-octadec-11-enoyl-[acyl-carrier protein] (n-C18:1))[cytosol] + M_pi_c (Phosphate)[cytosol] -> M_ACP_c (Acyl carrier protein)[cytosol] + M_ocdceap_c (Octadecanoyl-phosphate (n-C18:1))[cytosol]	M_h_c (H+)[cytosol]; M_octeACP_c (Cis-octadec-11-enoyl-[acyl-carrier protein] (n-C18:1))[cytosol]; M_pi_c (Phosphate)[cytosol]	M_ACP_c (Acyl carrier protein)[cytosol]; M_ocdceap_c (Octadecanoyl-phosphate (n-C18:1))[cytosol]	M_ACP_c:1; M_h_c:-1; M_ocdceap_c:1; M_octeACP_c:-1; M_pi_c:-1	cytosol	G_WP_001279871_1
R_ACPS	ACPS	M_coa_c + M_h2o_c -> 2 M_h_c + M_pan4p_c + M_pap_c	M_coa_c (Coenzyme A)[cytosol] + M_h2o_c (H2O)[cytosol] -> 2 M_h_c (H+)[cytosol] + M_pan4p_c (Pantetheine 4'-phosphate)[cytosol] + M_pap_c (Adenosine 3',5'-bisphosphate)[cytosol]	M_coa_c (Coenzyme A)[cytosol]; M_h2o_c (H2O)[cytosol]	2 M_h_c (H+)[cytosol]; M_pan4p_c (Pantetheine 4'-phosphate)[cytosol]; M_pap_c (Adenosine 3',5'-bisphosphate)[cytosol]	M_coa_c:-1; M_h2o_c:-1; M_h_c:2; M_pan4p_c:1; M_pap_c:1	cytosol	G_WP_002000136_1
R_ACS	Acetyl-CoA synthetase	M_ac_c + M_atp_c + M_coa_c -> M_accoa_c + M_amp_c + M_ppi_c	M_ac_c (Acetate)[cytosol] + M_atp_c (ATP)[cytosol] + M_coa_c (Coenzyme A)[cytosol] -> M_accoa_c (Acetyl-CoA)[cytosol] + M_amp_c (AMP)[cytosol] + M_ppi_c (Diphosphate)[cytosol]	M_ac_c (Acetate)[cytosol]; M_atp_c (ATP)[cytosol]; M_coa_c (Coenzyme A)[cytosol]	M_accoa_c (Acetyl-CoA)[cytosol]; M_amp_c (AMP)[cytosol]; M_ppi_c (Diphosphate)[cytosol]	M_ac_c:-1; M_accoa_c:1; M_amp_c:1; M_atp_c:-1; M_coa_c:-1; M_ppi_c:1	cytosol	G_WP_001002960_1
R_ACTD	Acetoin dehydrogenase	M_nad_c + M_actn__R_c -> M_h_c + M_nadh_c + M_diact_c	M_nad_c (Nicotinamide adenine dinucleotide)[cytosol] + M_actn__R_c (R Acetoin C4H8O2)[cytosol] -> M_h_c (H+)[cytosol] + M_nadh_c (Nicotinamide adenine dinucleotide - reduced)[cytosol] + M_diact_c (Diacetyl)[cytosol]	M_actn__R_c (R Acetoin C4H8O2)[cytosol]; M_nad_c (Nicotinamide adenine dinucleotide)[cytosol]	M_diact_c (Diacetyl)[cytosol]; M_h_c (H+)[cytosol]; M_nadh_c (Nicotinamide adenine dinucleotide - reduced)[cytosol]	M_actn__R_c:-1; M_diact_c:1; M_h_c:1; M_nad_c:-1; M_nadh_c:1	cytosol	G_WP_000238447_1
R_ACTD2	Acetoin dehydrogenase	M_coa_c + M_nad_c + M_actn__R_c -> M_acald_c + M_accoa_c + M_h_c + M_nadh_c	M_coa_c (Coenzyme A)[cytosol] + M_nad_c (Nicotinamide adenine dinucleotide)[cytosol] + M_actn__R_c (R Acetoin C4H8O2)[cytosol] -> M_acald_c (Acetaldehyde)[cytosol] + M_accoa_c (Acetyl-CoA)[cytosol] + M_h_c (H+)[cytosol] + M_nadh_c (Nicotinamide adenine dinucleotide - reduced)[cytosol]	M_actn__R_c (R Acetoin C4H8O2)[cytosol]; M_coa_c (Coenzyme A)[cytosol]; M_nad_c (Nicotinamide adenine dinucleotide)[cytosol]	M_acald_c (Acetaldehyde)[cytosol]; M_accoa_c (Acetyl-CoA)[cytosol]; M_h_c (H+)[cytosol]; M_nadh_c (Nicotinamide adenine dinucleotide - reduced)[cytosol]	M_acald_c:1; M_accoa_c:1; M_actn__R_c:-1; M_coa_c:-1; M_h_c:1; M_nad_c:-1; M_nadh_c:1	cytosol	(G_WP_000111462_1 or (G_WP_001133054_1 and G_WP_001177517_1))
R_ACTDa	Acetoin dehydrogenase	M_nadp_c + M_actn__R_c -> M_h_c + M_nadph_c + M_diact_c	M_nadp_c (Nicotinamide adenine dinucleotide phosphate)[cytosol] + M_actn__R_c (R Acetoin C4H8O2)[cytosol] -> M_h_c (H+)[cytosol] + M_nadph_c (Nicotinamide adenine dinucleotide phosphate - reduced)[cytosol] + M_diact_c (Diacetyl)[cytosol]	M_actn__R_c (R Acetoin C4H8O2)[cytosol]; M_nadp_c (Nicotinamide adenine dinucleotide phosphate)[cytosol]	M_diact_c (Diacetyl)[cytosol]; M_h_c (H+)[cytosol]; M_nadph_c (Nicotinamide adenine dinucleotide phosphate - reduced)[cytosol]	M_actn__R_c:-1; M_diact_c:1; M_h_c:1; M_nadp_c:-1; M_nadph_c:1	cytosol	G_WP_000238447_1
R_ACTNabc	Acetoin transport via ABC system	M_atp_c + M_h2o_c + M_actn__R_e -> M_adp_c + M_h_c + M_pi_c + M_actn__R_c	M_atp_c (ATP)[cytosol] + M_h2o_c (H2O)[cytosol] + M_actn__R_e (R Acetoin C4H8O2)[extracellular space] -> M_adp_c (ADP)[cytosol] + M_h_c (H+)[cytosol] + M_pi_c (Phosphate)[cytosol] + M_actn__R_c (R Acetoin C4H8O2)[cytosol]	M_actn__R_e (R Acetoin C4H8O2)[extracellular space]; M_atp_c (ATP)[cytosol]; M_h2o_c (H2O)[cytosol]	M_actn__R_c (R Acetoin C4H8O2)[cytosol]; M_adp_c (ADP)[cytosol]; M_h_c (H+)[cytosol]; M_pi_c (Phosphate)[cytosol]	M_actn__R_c:1; M_actn__R_e:-1; M_adp_c:1; M_atp_c:-1; M_h2o_c:-1; M_h_c:1; M_pi_c:1	cytosol, extracellular space	(G_WP_001136089_1 and G_WP_001984636_1)
R_ACTNabc1	Acetoin efflux via ABC system	M_atp_c + M_h2o_c + M_actn__R_c -> M_adp_c + M_h_c + M_pi_c + M_actn__R_e	M_atp_c (ATP)[cytosol] + M_h2o_c (H2O)[cytosol] + M_actn__R_c (R Acetoin C4H8O2)[cytosol] -> M_adp_c (ADP)[cytosol] + M_h_c (H+)[cytosol] + M_pi_c (Phosphate)[cytosol] + M_actn__R_e (R Acetoin C4H8O2)[extracellular space]	M_actn__R_c (R Acetoin C4H8O2)[cytosol]; M_atp_c (ATP)[cytosol]; M_h2o_c (H2O)[cytosol]	M_actn__R_e (R Acetoin C4H8O2)[extracellular space]; M_adp_c (ADP)[cytosol]; M_h_c (H+)[cytosol]; M_pi_c (Phosphate)[cytosol]	M_actn__R_c:-1; M_actn__R_e:1; M_adp_c:1; M_atp_c:-1; M_h2o_c:-1; M_h_c:1; M_pi_c:1	cytosol, extracellular space	(G_WP_001136089_1 and G_WP_001984636_1)
R_ACYP_2	Acylphosphatase (2)	M_actp_c + M_h2o_c -> M_ac_c + M_h_c + M_pi_c	M_actp_c (Acetyl phosphate)[cytosol] + M_h2o_c (H2O)[cytosol] -> M_ac_c (Acetate)[cytosol] + M_h_c (H+)[cytosol] + M_pi_c (Phosphate)[cytosol]	M_actp_c (Acetyl phosphate)[cytosol]; M_h2o_c (H2O)[cytosol]	M_ac_c (Acetate)[cytosol]; M_h_c (H+)[cytosol]; M_pi_c (Phosphate)[cytosol]	M_ac_c:1; M_actp_c:-1; M_h2o_c:-1; M_h_c:1; M_pi_c:1	cytosol
R_ACt2rpp	Acetate reversible transport via proton symport (periplasm)	M_ac_p + M_h_p <=> M_ac_c + M_h_c	M_ac_p (Acetate)[periplasm] + M_h_p (H+)[periplasm] <=> M_ac_c (Acetate)[cytosol] + M_h_c (H+)[cytosol]	M_ac_p (Acetate)[periplasm]; M_h_p (H+)[periplasm]	M_ac_c (Acetate)[cytosol]; M_h_c (H+)[cytosol]	M_ac_c:1; M_ac_p:-1; M_h_c:1; M_h_p:-1	cytosol, periplasm	G_WP_001085436_1
R_ACt4pp	Na+/Acetate symport (periplasm)	M_ac_p + M_na1_p <=> M_ac_c + M_na1_c	M_ac_p (Acetate)[periplasm] + M_na1_p (Sodium)[periplasm] <=> M_ac_c (Acetate)[cytosol] + M_na1_c (Sodium)[cytosol]	M_ac_p (Acetate)[periplasm]; M_na1_p (Sodium)[periplasm]	M_ac_c (Acetate)[cytosol]; M_na1_c (Sodium)[cytosol]	M_ac_c:1; M_ac_p:-1; M_na1_c:1; M_na1_p:-1	cytosol, periplasm	G_WP_000871878_1
R_ACtex	Acetate transport via diffusion (extracellular to periplasm)	M_ac_e <=> M_ac_p	M_ac_e (Acetate)[extracellular space] <=> M_ac_p (Acetate)[periplasm]	M_ac_e (Acetate)[extracellular space]	M_ac_p (Acetate)[periplasm]	M_ac_e:-1; M_ac_p:1	extracellular space, periplasm	(G_WP_000026482_1 or G_WP_001044116_1)
R_ADA	Adenosine deaminase	M_adn_c + M_h_c + M_h2o_c -> M_ins_c + M_nh4_c	M_adn_c (Adenosine)[cytosol] + M_h_c (H+)[cytosol] + M_h2o_c (H2O)[cytosol] -> M_ins_c (Inosine)[cytosol] + M_nh4_c (Ammonium)[cytosol]	M_adn_c (Adenosine)[cytosol]; M_h2o_c (H2O)[cytosol]; M_h_c (H+)[cytosol]	M_ins_c (Inosine)[cytosol]; M_nh4_c (Ammonium)[cytosol]	M_adn_c:-1; M_h2o_c:-1; M_h_c:-1; M_ins_c:1; M_nh4_c:1	cytosol	(G_WP_000629041_1 or G_WP_001077405_1)
R_ADADir	Deoxycytidine kinase	M_atp_c + M_dcyt_c -> M_adp_c + M_dcmp_c + M_h_c	M_atp_c (ATP)[cytosol] + M_dcyt_c (Deoxycytidine)[cytosol] -> M_adp_c (ADP)[cytosol] + M_dcmp_c (DCMP)[cytosol] + M_h_c (H+)[cytosol]	M_atp_c (ATP)[cytosol]; M_dcyt_c (Deoxycytidine)[cytosol]	M_adp_c (ADP)[cytosol]; M_dcmp_c (DCMP)[cytosol]; M_h_c (H+)[cytosol]	M_adp_c:1; M_atp_c:-1; M_dcmp_c:1; M_dcyt_c:-1; M_h_c:1	cytosol
R_ADCL	4-aminobenzoate synthase	M_4adcho_c -> M_4abz_c + M_h_c + M_pyr_c	M_4adcho_c (4-amino-4-deoxychorismate)[cytosol] -> M_4abz_c (4-Aminobenzoate)[cytosol] + M_h_c (H+)[cytosol] + M_pyr_c (Pyruvate)[cytosol]	M_4adcho_c (4-amino-4-deoxychorismate)[cytosol]	M_4abz_c (4-Aminobenzoate)[cytosol]; M_h_c (H+)[cytosol]; M_pyr_c (Pyruvate)[cytosol]	M_4abz_c:1; M_4adcho_c:-1; M_h_c:1; M_pyr_c:1	cytosol	(G_WP_000263425_1 or G_WP_001125860_1)
R_ADCS	4-amino-4-deoxychorismate synthase	M_chor_c + M_gln__L_c -> M_4adcho_c + M_glu__L_c	M_chor_c (Chorismate)[cytosol] + M_gln__L_c (L-Glutamine)[cytosol] -> M_4adcho_c (4-amino-4-deoxychorismate)[cytosol] + M_glu__L_c (L-Glutamate)[cytosol]	M_chor_c (Chorismate)[cytosol]; M_gln__L_c (L-Glutamine)[cytosol]	M_4adcho_c (4-amino-4-deoxychorismate)[cytosol]; M_glu__L_c (L-Glutamate)[cytosol]	M_4adcho_c:1; M_chor_c:-1; M_gln__L_c:-1; M_glu__L_c:1	cytosol	G_WP_000018788_1
R_ADEt2	Adenine transport in via proton symport	M_ade_e + M_h_e -> M_ade_c + M_h_c	M_ade_e (Adenine)[extracellular space] + M_h_e (H+)[extracellular space] -> M_ade_c (Adenine)[cytosol] + M_h_c (H+)[cytosol]	M_ade_e (Adenine)[extracellular space]; M_h_e (H+)[extracellular space]	M_ade_c (Adenine)[cytosol]; M_h_c (H+)[cytosol]	M_ade_c:1; M_ade_e:-1; M_h_c:1; M_h_e:-1	cytosol, extracellular space	G_WP_000070856_1
R_ADEt2rpp	Adenine transport via proton symport (reversible) (periplasm)	M_ade_p + M_h_p <=> M_ade_c + M_h_c	M_ade_p (Adenine)[periplasm] + M_h_p (H+)[periplasm] <=> M_ade_c (Adenine)[cytosol] + M_h_c (H+)[cytosol]	M_ade_p (Adenine)[periplasm]; M_h_p (H+)[periplasm]	M_ade_c (Adenine)[cytosol]; M_h_c (H+)[cytosol]	M_ade_c:1; M_ade_p:-1; M_h_c:1; M_h_p:-1	cytosol, periplasm	(G_WP_000070856_1 or G_WP_000729980_1)
R_ADEtex	Adenine transport via diffusion (extracellular to periplasm)	M_ade_e <=> M_ade_p	M_ade_e (Adenine)[extracellular space] <=> M_ade_p (Adenine)[periplasm]	M_ade_e (Adenine)[extracellular space]	M_ade_p (Adenine)[periplasm]	M_ade_e:-1; M_ade_p:1	extracellular space, periplasm
R_ADK1	Adenylate kinase	M_amp_c + M_atp_c <=> 2 M_adp_c	M_amp_c (AMP)[cytosol] + M_atp_c (ATP)[cytosol] <=> 2 M_adp_c (ADP)[cytosol]	M_amp_c (AMP)[cytosol]; M_atp_c (ATP)[cytosol]	2 M_adp_c (ADP)[cytosol]	M_adp_c:2; M_amp_c:-1; M_atp_c:-1	cytosol	G_WP_188199104_1
R_ADK3	Adentylate kinase (GTP)	M_amp_c + M_gtp_c <=> M_adp_c + M_gdp_c	M_amp_c (AMP)[cytosol] + M_gtp_c (GTP)[cytosol] <=> M_adp_c (ADP)[cytosol] + M_gdp_c (GDP)[cytosol]	M_amp_c (AMP)[cytosol]; M_gtp_c (GTP)[cytosol]	M_adp_c (ADP)[cytosol]; M_gdp_c (GDP)[cytosol]	M_adp_c:1; M_amp_c:-1; M_gdp_c:1; M_gtp_c:-1	cytosol	G_WP_188199104_1
R_ADK4	Adentylate kinase (ITP)	M_amp_c + M_itp_c <=> M_adp_c + M_idp_c	M_amp_c (AMP)[cytosol] + M_itp_c (ITP)[cytosol] <=> M_adp_c (ADP)[cytosol] + M_idp_c (IDP)[cytosol]	M_amp_c (AMP)[cytosol]; M_itp_c (ITP)[cytosol]	M_adp_c (ADP)[cytosol]; M_idp_c (IDP)[cytosol]	M_adp_c:1; M_amp_c:-1; M_idp_c:1; M_itp_c:-1	cytosol	G_WP_188199104_1
R_ADMDC	Adenosylmethionine decarboxylase	M_amet_c + M_h_c -> M_ametam_c + M_co2_c	M_amet_c (S-Adenosyl-L-methionine)[cytosol] + M_h_c (H+)[cytosol] -> M_ametam_c (S-Adenosylmethioninamine)[cytosol] + M_co2_c (CO2)[cytosol]	M_amet_c (S-Adenosyl-L-methionine)[cytosol]; M_h_c (H+)[cytosol]	M_ametam_c (S-Adenosylmethioninamine)[cytosol]; M_co2_c (CO2)[cytosol]	M_amet_c:-1; M_ametam_c:1; M_co2_c:1; M_h_c:-1	cytosol
R_ADNCYC	Adenylate cyclase	M_atp_c -> M_camp_c + M_ppi_c	M_atp_c (ATP)[cytosol] -> M_camp_c (CAMP)[cytosol] + M_ppi_c (Diphosphate)[cytosol]	M_atp_c (ATP)[cytosol]	M_camp_c (CAMP)[cytosol]; M_ppi_c (Diphosphate)[cytosol]	M_atp_c:-1; M_camp_c:1; M_ppi_c:1	cytosol	G_WP_001175670_1
R_ADNK1	Adenosine kinase	M_adn_c + M_atp_c -> M_adp_c + M_amp_c + M_h_c	M_adn_c (Adenosine)[cytosol] + M_atp_c (ATP)[cytosol] -> M_adp_c (ADP)[cytosol] + M_amp_c (AMP)[cytosol] + M_h_c (H+)[cytosol]	M_adn_c (Adenosine)[cytosol]; M_atp_c (ATP)[cytosol]	M_adp_c (ADP)[cytosol]; M_amp_c (AMP)[cytosol]; M_h_c (H+)[cytosol]	M_adn_c:-1; M_adp_c:1; M_amp_c:1; M_atp_c:-1; M_h_c:1	cytosol	(G_WP_000246666_1 or G_WP_188199104_1)
R_ADNt2	Adenosine transport in via proton symport	M_adn_e + M_h_e -> M_adn_c + M_h_c	M_adn_e (Adenosine)[extracellular space] + M_h_e (H+)[extracellular space] -> M_adn_c (Adenosine)[cytosol] + M_h_c (H+)[cytosol]	M_adn_e (Adenosine)[extracellular space]; M_h_e (H+)[extracellular space]	M_adn_c (Adenosine)[cytosol]; M_h_c (H+)[cytosol]	M_adn_c:1; M_adn_e:-1; M_h_c:1; M_h_e:-1	cytosol, extracellular space	G_WP_071226563_1
R_ADNtex	Adenosine transport via diffusion (extracellular to periplasm)	M_adn_e <=> M_adn_p	M_adn_e (Adenosine)[extracellular space] <=> M_adn_p (Adenosine)[periplasm]	M_adn_e (Adenosine)[extracellular space]	M_adn_p (Adenosine)[periplasm]	M_adn_e:-1; M_adn_p:1	extracellular space, periplasm
R_ADPRDP	ADPribose diphosphatase	M_adprib_c + M_h2o_c -> M_amp_c + 2 M_h_c + M_r5p_c	M_adprib_c (ADPribose)[cytosol] + M_h2o_c (H2O)[cytosol] -> M_amp_c (AMP)[cytosol] + 2 M_h_c (H+)[cytosol] + M_r5p_c (Alpha-D-Ribose 5-phosphate)[cytosol]	M_adprib_c (ADPribose)[cytosol]; M_h2o_c (H2O)[cytosol]	M_amp_c (AMP)[cytosol]; 2 M_h_c (H+)[cytosol]; M_r5p_c (Alpha-D-Ribose 5-phosphate)[cytosol]	M_adprib_c:-1; M_amp_c:1; M_h2o_c:-1; M_h_c:2; M_r5p_c:1	cytosol	(G_WP_000029221_1 or G_WP_000155202_1)
R_ADSK	Adenylyl-sulfate kinase	M_aps_c + M_atp_c -> M_adp_c + M_h_c + M_paps_c	M_aps_c (Adenosine 5'-phosphosulfate)[cytosol] + M_atp_c (ATP)[cytosol] -> M_adp_c (ADP)[cytosol] + M_h_c (H+)[cytosol] + M_paps_c (3'-Phosphoadenylyl sulfate)[cytosol]	M_aps_c (Adenosine 5'-phosphosulfate)[cytosol]; M_atp_c (ATP)[cytosol]	M_adp_c (ADP)[cytosol]; M_h_c (H+)[cytosol]; M_paps_c (3'-Phosphoadenylyl sulfate)[cytosol]	M_adp_c:1; M_aps_c:-1; M_atp_c:-1; M_h_c:1; M_paps_c:1	cytosol	G_WP_033915475_1
R_ADSL1r	Adenylsuccinate lyase	M_dcamp_c <=> M_amp_c + M_fum_c	M_dcamp_c (N6-(1,2-Dicarboxyethyl)-AMP)[cytosol] <=> M_amp_c (AMP)[cytosol] + M_fum_c (Fumarate)[cytosol]	M_dcamp_c (N6-(1,2-Dicarboxyethyl)-AMP)[cytosol]	M_amp_c (AMP)[cytosol]; M_fum_c (Fumarate)[cytosol]	M_amp_c:1; M_dcamp_c:-1; M_fum_c:1	cytosol	G_WP_000993080_1
R_ADSL2r	Adenylosuccinate lyase	M_25aics_c <=> M_aicar_c + M_fum_c	M_25aics_c ((S)-2-[5-Amino-1-(5-phospho-D-ribosyl)imidazole-4-carboxamido]succinate)[cytosol] <=> M_aicar_c (5-Amino-1-(5-Phospho-D-ribosyl)imidazole-4-carboxamide)[cytosol] + M_fum_c (Fumarate)[cytosol]	M_25aics_c ((S)-2-[5-Amino-1-(5-phospho-D-ribosyl)imidazole-4-carboxamido]succinate)[cytosol]	M_aicar_c (5-Amino-1-(5-Phospho-D-ribosyl)imidazole-4-carboxamide)[cytosol]; M_fum_c (Fumarate)[cytosol]	M_25aics_c:-1; M_aicar_c:1; M_fum_c:1	cytosol	G_WP_000993080_1
R_ADSS	Adenylosuccinate synthase	M_asp__L_c + M_gtp_c + M_imp_c -> M_dcamp_c + M_gdp_c + 2 M_h_c + M_pi_c	M_asp__L_c (L-Aspartate)[cytosol] + M_gtp_c (GTP)[cytosol] + M_imp_c (IMP)[cytosol] -> M_dcamp_c (N6-(1,2-Dicarboxyethyl)-AMP)[cytosol] + M_gdp_c (GDP)[cytosol] + 2 M_h_c (H+)[cytosol] + M_pi_c (Phosphate)[cytosol]	M_asp__L_c (L-Aspartate)[cytosol]; M_gtp_c (GTP)[cytosol]; M_imp_c (IMP)[cytosol]	M_dcamp_c (N6-(1,2-Dicarboxyethyl)-AMP)[cytosol]; M_gdp_c (GDP)[cytosol]; 2 M_h_c (H+)[cytosol]; M_pi_c (Phosphate)[cytosol]	M_asp__L_c:-1; M_dcamp_c:1; M_gdp_c:1; M_gtp_c:-1; M_h_c:2; M_imp_c:-1; M_pi_c:1	cytosol	G_WP_000517792_1
R_AGDC	N-acetylglucosamine-6-phosphate deacetylase	M_acgam6p_c + M_h2o_c -> M_ac_c + M_gam6p_c	M_acgam6p_c (N-Acetyl-D-glucosamine 6-phosphate)[cytosol] + M_h2o_c (H2O)[cytosol] -> M_ac_c (Acetate)[cytosol] + M_gam6p_c (D-Glucosamine 6-phosphate)[cytosol]	M_acgam6p_c (N-Acetyl-D-glucosamine 6-phosphate)[cytosol]; M_h2o_c (H2O)[cytosol]	M_ac_c (Acetate)[cytosol]; M_gam6p_c (D-Glucosamine 6-phosphate)[cytosol]	M_ac_c:1; M_acgam6p_c:-1; M_gam6p_c:1; M_h2o_c:-1	cytosol
R_AGM3PA	N-Acetyl-D-glucosamine(anhydrous)N-Acetylmuramyl-tripeptide amidase	M_anhgm3p_c + M_h2o_c -> M_LalaDgluMdap_c + M_anhgm_c	M_anhgm3p_c (N-Acetyl-D-glucosamine(anhydrous)N-Acetylmuramyl-tripeptide)[cytosol] + M_h2o_c (H2O)[cytosol] -> M_LalaDgluMdap_c (L-alanine-D-glutamate-meso-2,6-diaminoheptanedioate)[cytosol] + M_anhgm_c (N-Acetyl-D-glucosamine(anhydrous)N-Acetylmuramic acid)[cytosol]	M_anhgm3p_c (N-Acetyl-D-glucosamine(anhydrous)N-Acetylmuramyl-tripeptide)[cytosol]; M_h2o_c (H2O)[cytosol]	M_LalaDgluMdap_c (L-alanine-D-glutamate-meso-2,6-diaminoheptanedioate)[cytosol]; M_anhgm_c (N-Acetyl-D-glucosamine(anhydrous)N-Acetylmuramic acid)[cytosol]	M_LalaDgluMdap_c:1; M_anhgm3p_c:-1; M_anhgm_c:1; M_h2o_c:-1	cytosol	G_WP_000809998_1
R_AGM3PApp	N-Acetyl-D-glucosamine(anhydrous)N-Acetylmuramyl-tripeptide amidase (periplasm)	M_anhgm3p_p + M_h2o_p -> M_LalaDgluMdap_p + M_anhgm_p	M_anhgm3p_p (N-Acetyl-D-glucosamine(anhydrous)N-Acetylmuramyl-tripeptide)[periplasm] + M_h2o_p (H2O)[periplasm] -> M_LalaDgluMdap_p (L-alanine-D-glutamate-meso-2,6-diaminoheptanedioate)[periplasm] + M_anhgm_p (N-Acetyl-D-glucosamine(anhydrous)N-Acetylmuramic acid)[periplasm]	M_anhgm3p_p (N-Acetyl-D-glucosamine(anhydrous)N-Acetylmuramyl-tripeptide)[periplasm]; M_h2o_p (H2O)[periplasm]	M_LalaDgluMdap_p (L-alanine-D-glutamate-meso-2,6-diaminoheptanedioate)[periplasm]; M_anhgm_p (N-Acetyl-D-glucosamine(anhydrous)N-Acetylmuramic acid)[periplasm]	M_LalaDgluMdap_p:1; M_anhgm3p_p:-1; M_anhgm_p:1; M_h2o_p:-1	periplasm
R_AGM3PH	N-Acetyl-D-glucosamine(anhydrous)N-Acetylmuramyl-tripeptide beta -1,4-N-acetylglucosaminidase	M_anhgm3p_c + M_h2o_c -> M_acgam_c + M_anhm3p_c	M_anhgm3p_c (N-Acetyl-D-glucosamine(anhydrous)N-Acetylmuramyl-tripeptide)[cytosol] + M_h2o_c (H2O)[cytosol] -> M_acgam_c (N-Acetyl-D-glucosamine)[cytosol] + M_anhm3p_c (1,6-anhydrous-N-Acetylmuramyl-tripeptide)[cytosol]	M_anhgm3p_c (N-Acetyl-D-glucosamine(anhydrous)N-Acetylmuramyl-tripeptide)[cytosol]; M_h2o_c (H2O)[cytosol]	M_acgam_c (N-Acetyl-D-glucosamine)[cytosol]; M_anhm3p_c (1,6-anhydrous-N-Acetylmuramyl-tripeptide)[cytosol]	M_acgam_c:1; M_anhgm3p_c:-1; M_anhm3p_c:1; M_h2o_c:-1	cytosol	G_WP_000578588_1
R_AGM3Pt2pp	GlcNAc-anhMurNAc tripeptide transport in via proton symport (periplasm)	M_anhgm3p_p + M_h_p -> M_anhgm3p_c + M_h_c	M_anhgm3p_p (N-Acetyl-D-glucosamine(anhydrous)N-Acetylmuramyl-tripeptide)[periplasm] + M_h_p (H+)[periplasm] -> M_anhgm3p_c (N-Acetyl-D-glucosamine(anhydrous)N-Acetylmuramyl-tripeptide)[cytosol] + M_h_c (H+)[cytosol]	M_anhgm3p_p (N-Acetyl-D-glucosamine(anhydrous)N-Acetylmuramyl-tripeptide)[periplasm]; M_h_p (H+)[periplasm]	M_anhgm3p_c (N-Acetyl-D-glucosamine(anhydrous)N-Acetylmuramyl-tripeptide)[cytosol]; M_h_c (H+)[cytosol]	M_anhgm3p_c:1; M_anhgm3p_p:-1; M_h_c:1; M_h_p:-1	cytosol, periplasm	(G_WP_000428302_1 or G_WP_000489706_1)
R_AGM4PA	N-Acetyl-D-glucosamine(anhydrous)N-Acetylmuramyl-tetrapeptide amidase	M_anhgm4p_c + M_h2o_c -> M_LalaDgluMdapDala_c + M_anhgm_c	M_anhgm4p_c (N-Acetyl-D-glucosamine(anhydrous)N-Acetylmuramyl-tetrapeptide)[cytosol] + M_h2o_c (H2O)[cytosol] -> M_LalaDgluMdapDala_c (L-alanine-D-glutamate-meso-2,6-diaminoheptanedioate-D-alanine)[cytosol] + M_anhgm_c (N-Acetyl-D-glucosamine(anhydrous)N-Acetylmuramic acid)[cytosol]	M_anhgm4p_c (N-Acetyl-D-glucosamine(anhydrous)N-Acetylmuramyl-tetrapeptide)[cytosol]; M_h2o_c (H2O)[cytosol]	M_LalaDgluMdapDala_c (L-alanine-D-glutamate-meso-2,6-diaminoheptanedioate-D-alanine)[cytosol]; M_anhgm_c (N-Acetyl-D-glucosamine(anhydrous)N-Acetylmuramic acid)[cytosol]	M_LalaDgluMdapDala_c:1; M_anhgm4p_c:-1; M_anhgm_c:1; M_h2o_c:-1	cytosol	G_WP_000809998_1
R_AGM4PApp	N-Acetyl-D-glucosamine(anhydrous)N-Acetylmuramyl-tetrapeptide amidase (periplasm)	M_anhgm4p_p + M_h2o_p -> M_LalaDgluMdapDala_p + M_anhgm_p	M_anhgm4p_p (N-Acetyl-D-glucosamine(anhydrous)N-Acetylmuramyl-tetrapeptide)[periplasm] + M_h2o_p (H2O)[periplasm] -> M_LalaDgluMdapDala_p (L-alanine-D-glutamate-meso-2,6-diaminoheptanedioate-D-alanine)[periplasm] + M_anhgm_p (N-Acetyl-D-glucosamine(anhydrous)N-Acetylmuramic acid)[periplasm]	M_anhgm4p_p (N-Acetyl-D-glucosamine(anhydrous)N-Acetylmuramyl-tetrapeptide)[periplasm]; M_h2o_p (H2O)[periplasm]	M_LalaDgluMdapDala_p (L-alanine-D-glutamate-meso-2,6-diaminoheptanedioate-D-alanine)[periplasm]; M_anhgm_p (N-Acetyl-D-glucosamine(anhydrous)N-Acetylmuramic acid)[periplasm]	M_LalaDgluMdapDala_p:1; M_anhgm4p_p:-1; M_anhgm_p:1; M_h2o_p:-1	periplasm
R_AGM4PH	N-Acetyl-D-glucosamine(anhydrous)N-Acetylmuramyl-tetrapeptide beta -1,4-N-acetylglucosaminidase	M_anhgm4p_c + M_h2o_c -> M_acgam_c + M_anhm4p_c	M_anhgm4p_c (N-Acetyl-D-glucosamine(anhydrous)N-Acetylmuramyl-tetrapeptide)[cytosol] + M_h2o_c (H2O)[cytosol] -> M_acgam_c (N-Acetyl-D-glucosamine)[cytosol] + M_anhm4p_c (1,6-anhydrous-N-Acetylmuramyl-tetrapeptide)[cytosol]	M_anhgm4p_c (N-Acetyl-D-glucosamine(anhydrous)N-Acetylmuramyl-tetrapeptide)[cytosol]; M_h2o_c (H2O)[cytosol]	M_acgam_c (N-Acetyl-D-glucosamine)[cytosol]; M_anhm4p_c (1,6-anhydrous-N-Acetylmuramyl-tetrapeptide)[cytosol]	M_acgam_c:1; M_anhgm4p_c:-1; M_anhm4p_c:1; M_h2o_c:-1	cytosol	G_WP_000578588_1
R_AGM4Pt2pp	GlcNAc-anhMurNAc tetrapeptide transport in via proton symport (periplasm)	M_anhgm4p_p + M_h_p -> M_anhgm4p_c + M_h_c	M_anhgm4p_p (N-Acetyl-D-glucosamine(anhydrous)N-Acetylmuramyl-tetrapeptide)[periplasm] + M_h_p (H+)[periplasm] -> M_anhgm4p_c (N-Acetyl-D-glucosamine(anhydrous)N-Acetylmuramyl-tetrapeptide)[cytosol] + M_h_c (H+)[cytosol]	M_anhgm4p_p (N-Acetyl-D-glucosamine(anhydrous)N-Acetylmuramyl-tetrapeptide)[periplasm]; M_h_p (H+)[periplasm]	M_anhgm4p_c (N-Acetyl-D-glucosamine(anhydrous)N-Acetylmuramyl-tetrapeptide)[cytosol]; M_h_c (H+)[cytosol]	M_anhgm4p_c:1; M_anhgm4p_p:-1; M_h_c:1; M_h_p:-1	cytosol, periplasm	(G_WP_000428302_1 or G_WP_000489706_1)
R_AGMH	N-Acetyl-D-glucosamine(anhydrous)N-Acetylmuramyl beta -1,4-N-acetylglucosaminidase	M_anhgm_c + M_h2o_c -> M_acgam_c + M_anhm_c	M_anhgm_c (N-Acetyl-D-glucosamine(anhydrous)N-Acetylmuramic acid)[cytosol] + M_h2o_c (H2O)[cytosol] -> M_acgam_c (N-Acetyl-D-glucosamine)[cytosol] + M_anhm_c (1,6-anhydrous-N-Acetylmuramate)[cytosol]	M_anhgm_c (N-Acetyl-D-glucosamine(anhydrous)N-Acetylmuramic acid)[cytosol]; M_h2o_c (H2O)[cytosol]	M_acgam_c (N-Acetyl-D-glucosamine)[cytosol]; M_anhm_c (1,6-anhydrous-N-Acetylmuramate)[cytosol]	M_acgam_c:1; M_anhgm_c:-1; M_anhm_c:1; M_h2o_c:-1	cytosol	G_WP_000578588_1
R_AGMHE	ADP-D-glycero-D-manno-heptose epimerase	M_adphep_DD_c -> M_adphep_LD_c	M_adphep_DD_c (ADP-D-glycero-D-manno-heptose)[cytosol] -> M_adphep_LD_c (ADP-L-glycero-D-manno-heptose)[cytosol]	M_adphep_DD_c (ADP-D-glycero-D-manno-heptose)[cytosol]	M_adphep_LD_c (ADP-L-glycero-D-manno-heptose)[cytosol]	M_adphep_DD_c:-1; M_adphep_LD_c:1	cytosol	G_WP_001101630_1
R_AGMPTRCtpp	Agmatine/putrescine antiporter (periplasm)	M_ptrc_c + M_agm_p <=> M_agm_c + M_ptrc_p	M_ptrc_c (Putrescine)[cytosol] + M_agm_p (Agmatine)[periplasm] <=> M_agm_c (Agmatine)[cytosol] + M_ptrc_p (Putrescine)[periplasm]	M_agm_p (Agmatine)[periplasm]; M_ptrc_c (Putrescine)[cytosol]	M_agm_c (Agmatine)[cytosol]; M_ptrc_p (Putrescine)[periplasm]	M_agm_c:1; M_agm_p:-1; M_ptrc_c:-1; M_ptrc_p:1	cytosol, periplasm	(G_WP_000093788_1 or G_WP_000107088_1 or G_WP_000231863_1)
R_AGMt2pp	GlcNAc-anhMurNAc transport in via proton symport (periplasm)	M_anhgm_p + M_h_p -> M_anhgm_c + M_h_c	M_anhgm_p (N-Acetyl-D-glucosamine(anhydrous)N-Acetylmuramic acid)[periplasm] + M_h_p (H+)[periplasm] -> M_anhgm_c (N-Acetyl-D-glucosamine(anhydrous)N-Acetylmuramic acid)[cytosol] + M_h_c (H+)[cytosol]	M_anhgm_p (N-Acetyl-D-glucosamine(anhydrous)N-Acetylmuramic acid)[periplasm]; M_h_p (H+)[periplasm]	M_anhgm_c (N-Acetyl-D-glucosamine(anhydrous)N-Acetylmuramic acid)[cytosol]; M_h_c (H+)[cytosol]	M_anhgm_c:1; M_anhgm_p:-1; M_h_c:1; M_h_p:-1	cytosol, periplasm	(G_WP_000428302_1 or G_WP_000489706_1)
R_AGPAT120	1-tetradecanoyl-sn-glycerol 3-phosphate O-acyltransferase (n-C12:0)	M_1ddecg3p_c + M_ddcaACP_c -> M_ACP_c + M_pa120_c	M_1ddecg3p_c (1-dodecanoyl-sn-glycerol 3-phosphate)[cytosol] + M_ddcaACP_c (Dodecanoyl-ACP (n-C12:0ACP))[cytosol] -> M_ACP_c (Acyl carrier protein)[cytosol] + M_pa120_c (1,2-didodecanoyl-sn-glycerol 3-phosphate)[cytosol]	M_1ddecg3p_c (1-dodecanoyl-sn-glycerol 3-phosphate)[cytosol]; M_ddcaACP_c (Dodecanoyl-ACP (n-C12:0ACP))[cytosol]	M_ACP_c (Acyl carrier protein)[cytosol]; M_pa120_c (1,2-didodecanoyl-sn-glycerol 3-phosphate)[cytosol]	M_1ddecg3p_c:-1; M_ACP_c:1; M_ddcaACP_c:-1; M_pa120_c:1	cytosol	G_WP_000195146_1
R_AGPAT140	1-tetradecanoyl-sn-glycerol 3-phosphate O-acyltransferase (n-C14:0)	M_1tdecg3p_c + M_myrsACP_c -> M_ACP_c + M_pa140_c	M_1tdecg3p_c (1-tetradecanoyl-sn-glycerol 3-phosphate)[cytosol] + M_myrsACP_c (Myristoyl-ACP (n-C14:0ACP))[cytosol] -> M_ACP_c (Acyl carrier protein)[cytosol] + M_pa140_c (1,2-ditetradecanoyl-sn-glycerol 3-phosphate)[cytosol]	M_1tdecg3p_c (1-tetradecanoyl-sn-glycerol 3-phosphate)[cytosol]; M_myrsACP_c (Myristoyl-ACP (n-C14:0ACP))[cytosol]	M_ACP_c (Acyl carrier protein)[cytosol]; M_pa140_c (1,2-ditetradecanoyl-sn-glycerol 3-phosphate)[cytosol]	M_1tdecg3p_c:-1; M_ACP_c:1; M_myrsACP_c:-1; M_pa140_c:1	cytosol	G_WP_000195146_1
R_AGPAT141	1-tetradec-7-enoyl-sn-glycerol 3-phosphate O-acyltransferase (n-C14:1)	M_1tdec7eg3p_c + M_tdeACP_c -> M_ACP_c + M_pa141_c	M_1tdec7eg3p_c (1-tetradec-7-enoyl-sn-glycerol 3-phosphate)[cytosol] + M_tdeACP_c (Cis-tetradec-7-enoyl-[acyl-carrier protein] (n-C14:1))[cytosol] -> M_ACP_c (Acyl carrier protein)[cytosol] + M_pa141_c (1,2-ditetradec-7-enoyl-sn-glycerol 3-phosphate)[cytosol]	M_1tdec7eg3p_c (1-tetradec-7-enoyl-sn-glycerol 3-phosphate)[cytosol]; M_tdeACP_c (Cis-tetradec-7-enoyl-[acyl-carrier protein] (n-C14:1))[cytosol]	M_ACP_c (Acyl carrier protein)[cytosol]; M_pa141_c (1,2-ditetradec-7-enoyl-sn-glycerol 3-phosphate)[cytosol]	M_1tdec7eg3p_c:-1; M_ACP_c:1; M_pa141_c:1; M_tdeACP_c:-1	cytosol
R_AGPAT160	1-hexadecanoyl-sn-glycerol 3-phosphate O-acyltransferase (n-C16:0)	M_1hdecg3p_c + M_palmACP_c -> M_ACP_c + M_pa160_c	M_1hdecg3p_c (1-hexadecanoyl-sn-glycerol 3-phosphate)[cytosol] + M_palmACP_c (Palmitoyl-ACP (n-C16:0ACP))[cytosol] -> M_ACP_c (Acyl carrier protein)[cytosol] + M_pa160_c (1,2-dihexadecanoyl-sn-glycerol 3-phosphate)[cytosol]	M_1hdecg3p_c (1-hexadecanoyl-sn-glycerol 3-phosphate)[cytosol]; M_palmACP_c (Palmitoyl-ACP (n-C16:0ACP))[cytosol]	M_ACP_c (Acyl carrier protein)[cytosol]; M_pa160_c (1,2-dihexadecanoyl-sn-glycerol 3-phosphate)[cytosol]	M_1hdecg3p_c:-1; M_ACP_c:1; M_pa160_c:1; M_palmACP_c:-1	cytosol	(G_WP_000195146_1 or G_WP_002000541_1)
R_AGPAT161	1-hexadec-7-enoyl-sn-glycerol 3-phosphate O-acyltransferase (n-C16:1)	M_1hdec9eg3p_c + M_hdeACP_c -> M_ACP_c + M_pa161_c	M_1hdec9eg3p_c (1-hexadec-9-enoyl-sn-glycerol 3-phosphate)[cytosol] + M_hdeACP_c (Cis-hexadec-9-enoyl-[acyl-carrier protein] (n-C16:1))[cytosol] -> M_ACP_c (Acyl carrier protein)[cytosol] + M_pa161_c (1,2-dihexadec-9-enoyl-sn-glycerol 3-phosphate)[cytosol]	M_1hdec9eg3p_c (1-hexadec-9-enoyl-sn-glycerol 3-phosphate)[cytosol]; M_hdeACP_c (Cis-hexadec-9-enoyl-[acyl-carrier protein] (n-C16:1))[cytosol]	M_ACP_c (Acyl carrier protein)[cytosol]; M_pa161_c (1,2-dihexadec-9-enoyl-sn-glycerol 3-phosphate)[cytosol]	M_1hdec9eg3p_c:-1; M_ACP_c:1; M_hdeACP_c:-1; M_pa161_c:1	cytosol	G_WP_000195146_1
R_AGPAT180	1-octadecanoyl-sn-glycerol 3-phosphate O-acyltransferase (n-C18:0)	M_1odecg3p_c + M_ocdcaACP_c -> M_ACP_c + M_pa180_c	M_1odecg3p_c (1-octadecanoyl-sn-glycerol 3-phosphate)[cytosol] + M_ocdcaACP_c (Octadecanoyl-ACP (n-C18:0ACP))[cytosol] -> M_ACP_c (Acyl carrier protein)[cytosol] + M_pa180_c (1,2-dioctadecanoyl-sn-glycerol 3-phosphate)[cytosol]	M_1odecg3p_c (1-octadecanoyl-sn-glycerol 3-phosphate)[cytosol]; M_ocdcaACP_c (Octadecanoyl-ACP (n-C18:0ACP))[cytosol]	M_ACP_c (Acyl carrier protein)[cytosol]; M_pa180_c (1,2-dioctadecanoyl-sn-glycerol 3-phosphate)[cytosol]	M_1odecg3p_c:-1; M_ACP_c:1; M_ocdcaACP_c:-1; M_pa180_c:1	cytosol	G_WP_000195146_1
R_AGPAT181	1-octadec-7-enoyl-sn-glycerol 3-phosphate O-acyltransferase (n-C18:1)	M_1odec11eg3p_c + M_octeACP_c -> M_ACP_c + M_pa181_c	M_1odec11eg3p_c (1-octadec-11-enoyl-sn-glycerol 3-phosphate)[cytosol] + M_octeACP_c (Cis-octadec-11-enoyl-[acyl-carrier protein] (n-C18:1))[cytosol] -> M_ACP_c (Acyl carrier protein)[cytosol] + M_pa181_c (1,2-dioctadec-11-enoyl-sn-glycerol 3-phosphate)[cytosol]	M_1odec11eg3p_c (1-octadec-11-enoyl-sn-glycerol 3-phosphate)[cytosol]; M_octeACP_c (Cis-octadec-11-enoyl-[acyl-carrier protein] (n-C18:1))[cytosol]	M_ACP_c (Acyl carrier protein)[cytosol]; M_pa181_c (1,2-dioctadec-11-enoyl-sn-glycerol 3-phosphate)[cytosol]	M_1odec11eg3p_c:-1; M_ACP_c:1; M_octeACP_c:-1; M_pa181_c:1	cytosol	G_WP_000195146_1
R_AGPR	N-acetyl-g-glutamyl-phosphate reductase	M_acg5sa_c + M_nadp_c + M_pi_c <=> M_acg5p_c + M_h_c + M_nadph_c	M_acg5sa_c (N-Acetyl-L-glutamate 5-semialdehyde)[cytosol] + M_nadp_c (Nicotinamide adenine dinucleotide phosphate)[cytosol] + M_pi_c (Phosphate)[cytosol] <=> M_acg5p_c (N-Acetyl-L-glutamyl 5-phosphate)[cytosol] + M_h_c (H+)[cytosol] + M_nadph_c (Nicotinamide adenine dinucleotide phosphate - reduced)[cytosol]	M_acg5sa_c (N-Acetyl-L-glutamate 5-semialdehyde)[cytosol]; M_nadp_c (Nicotinamide adenine dinucleotide phosphate)[cytosol]; M_pi_c (Phosphate)[cytosol]	M_acg5p_c (N-Acetyl-L-glutamyl 5-phosphate)[cytosol]; M_h_c (H+)[cytosol]; M_nadph_c (Nicotinamide adenine dinucleotide phosphate - reduced)[cytosol]	M_acg5p_c:1; M_acg5sa_c:-1; M_h_c:1; M_nadp_c:-1; M_nadph_c:1; M_pi_c:-1	cytosol	G_WP_000558176_1
R_AHCYSNS	S-adenosylhomocysteine nucleosidase	M_ahcys_c + M_h2o_c -> M_ade_c + M_rhcys_c	M_ahcys_c (S-Adenosyl-L-homocysteine)[cytosol] + M_h2o_c (H2O)[cytosol] -> M_ade_c (Adenine)[cytosol] + M_rhcys_c (S-Ribosyl-L-homocysteine)[cytosol]	M_ahcys_c (S-Adenosyl-L-homocysteine)[cytosol]; M_h2o_c (H2O)[cytosol]	M_ade_c (Adenine)[cytosol]; M_rhcys_c (S-Ribosyl-L-homocysteine)[cytosol]	M_ade_c:1; M_ahcys_c:-1; M_h2o_c:-1; M_rhcys_c:1	cytosol	(G_WP_001090743_1 or G_WP_001159877_1)
R_AHCi	Adenosylhomocysteinase	M_ahcys_c + M_h2o_c <=> M_adn_c + M_hcys__L_c	M_ahcys_c (S-Adenosyl-L-homocysteine)[cytosol] + M_h2o_c (H2O)[cytosol] <=> M_adn_c (Adenosine)[cytosol] + M_hcys__L_c (L-Homocysteine)[cytosol]	M_ahcys_c (S-Adenosyl-L-homocysteine)[cytosol]; M_h2o_c (H2O)[cytosol]	M_adn_c (Adenosine)[cytosol]; M_hcys__L_c (L-Homocysteine)[cytosol]	M_adn_c:1; M_ahcys_c:-1; M_h2o_c:-1; M_hcys__L_c:1	cytosol	G_WP_000994841_1
R_AHMMPS	4 amino 5 hydroxymethyl 2 methylpyrimidine synthetase	M_air_c + 2 M_h_c -> M_4ahmmp_c + M_gcald_c + M_pi_c	M_air_c (5-amino-1-(5-phospho-D-ribosyl)imidazole)[cytosol] + 2 M_h_c (H+)[cytosol] -> M_4ahmmp_c (4-Amino-5-hydroxymethyl-2-methylpyrimidine)[cytosol] + M_gcald_c (Glycolaldehyde)[cytosol] + M_pi_c (Phosphate)[cytosol]	M_air_c (5-amino-1-(5-phospho-D-ribosyl)imidazole)[cytosol]; 2 M_h_c (H+)[cytosol]	M_4ahmmp_c (4-Amino-5-hydroxymethyl-2-methylpyrimidine)[cytosol]; M_gcald_c (Glycolaldehyde)[cytosol]; M_pi_c (Phosphate)[cytosol]	M_4ahmmp_c:1; M_air_c:-1; M_gcald_c:1; M_h_c:-2; M_pi_c:1	cytosol
R_AHSERL2	O acetylhomoserine thiol lyase	M_h2s_c + M_achms_c -> M_ac_c + M_h_c + M_hcys__L_c	M_h2s_c (Hydrogen sulfide)[cytosol] + M_achms_c (O Acetyl L homoserine C6H11NO4)[cytosol] -> M_ac_c (Acetate)[cytosol] + M_h_c (H+)[cytosol] + M_hcys__L_c (L-Homocysteine)[cytosol]	M_achms_c (O Acetyl L homoserine C6H11NO4)[cytosol]; M_h2s_c (Hydrogen sulfide)[cytosol]	M_ac_c (Acetate)[cytosol]; M_h_c (H+)[cytosol]; M_hcys__L_c (L-Homocysteine)[cytosol]	M_ac_c:1; M_achms_c:-1; M_h2s_c:-1; M_h_c:1; M_hcys__L_c:1	cytosol	G_WP_000221160_1
R_AICART	Phosphoribosylaminoimidazolecarboxamide formyltransferase	M_10fthf_c + M_aicar_c <=> M_fprica_c + M_thf_c	M_10fthf_c (10-Formyltetrahydrofolate)[cytosol] + M_aicar_c (5-Amino-1-(5-Phospho-D-ribosyl)imidazole-4-carboxamide)[cytosol] <=> M_fprica_c (5-Formamido-1-(5-phospho-D-ribosyl)imidazole-4-carboxamide)[cytosol] + M_thf_c (5,6,7,8-Tetrahydrofolate)[cytosol]	M_10fthf_c (10-Formyltetrahydrofolate)[cytosol]; M_aicar_c (5-Amino-1-(5-Phospho-D-ribosyl)imidazole-4-carboxamide)[cytosol]	M_fprica_c (5-Formamido-1-(5-phospho-D-ribosyl)imidazole-4-carboxamide)[cytosol]; M_thf_c (5,6,7,8-Tetrahydrofolate)[cytosol]	M_10fthf_c:-1; M_aicar_c:-1; M_fprica_c:1; M_thf_c:1	cytosol	G_WP_000153210_1
R_AIRCr	Phosphoribosylaminoimidazole carboxylase	M_air_c + M_co2_c <=> M_5aizc_c + M_h_c	M_air_c (5-amino-1-(5-phospho-D-ribosyl)imidazole)[cytosol] + M_co2_c (CO2)[cytosol] <=> M_5aizc_c (5-amino-1-(5-phospho-D-ribosyl)imidazole-4-carboxylate)[cytosol] + M_h_c (H+)[cytosol]	M_air_c (5-amino-1-(5-phospho-D-ribosyl)imidazole)[cytosol]; M_co2_c (CO2)[cytosol]	M_5aizc_c (5-amino-1-(5-phospho-D-ribosyl)imidazole-4-carboxylate)[cytosol]; M_h_c (H+)[cytosol]	M_5aizc_c:1; M_air_c:-1; M_co2_c:-1; M_h_c:1	cytosol	(G_WP_000361785_1 and G_WP_000994663_1)
R_AKGDH	2-Oxogluterate dehydrogenase	M_akg_c + M_coa_c + M_nad_c -> M_co2_c + M_nadh_c + M_succoa_c	M_akg_c (2-Oxoglutarate)[cytosol] + M_coa_c (Coenzyme A)[cytosol] + M_nad_c (Nicotinamide adenine dinucleotide)[cytosol] -> M_co2_c (CO2)[cytosol] + M_nadh_c (Nicotinamide adenine dinucleotide - reduced)[cytosol] + M_succoa_c (Succinyl-CoA)[cytosol]	M_akg_c (2-Oxoglutarate)[cytosol]; M_coa_c (Coenzyme A)[cytosol]; M_nad_c (Nicotinamide adenine dinucleotide)[cytosol]	M_co2_c (CO2)[cytosol]; M_nadh_c (Nicotinamide adenine dinucleotide - reduced)[cytosol]; M_succoa_c (Succinyl-CoA)[cytosol]	M_akg_c:-1; M_co2_c:1; M_coa_c:-1; M_nad_c:-1; M_nadh_c:1; M_succoa_c:1	cytosol	(G_WP_000179879_1 or G_WP_000459659_1 or (G_WP_000082613_1 and G_WP_000179879_1 and G_WP_001984866_1))
R_AKGDa	Oxoglutarate dehydrogenase (lipoamide)	M_akg_c + M_h_c + M_lpam_c <=> M_co2_c + M_sdhlam_c	M_akg_c (2-Oxoglutarate)[cytosol] + M_h_c (H+)[cytosol] + M_lpam_c (Lipoamide C8H15NOS2)[cytosol] <=> M_co2_c (CO2)[cytosol] + M_sdhlam_c (S Succinyldihydrolipoamide C12H20NO4S2)[cytosol]	M_akg_c (2-Oxoglutarate)[cytosol]; M_h_c (H+)[cytosol]; M_lpam_c (Lipoamide C8H15NOS2)[cytosol]	M_co2_c (CO2)[cytosol]; M_sdhlam_c (S Succinyldihydrolipoamide C12H20NO4S2)[cytosol]	M_akg_c:-1; M_co2_c:1; M_h_c:-1; M_lpam_c:-1; M_sdhlam_c:1	cytosol	G_WP_001984866_1
R_AKGDb	Oxoglutarate dehydrogenase (dihydrolipoamide S-succinyltransferase)	M_coa_c + M_sdhlam_c -> M_succoa_c + M_dhlam_c	M_coa_c (Coenzyme A)[cytosol] + M_sdhlam_c (S Succinyldihydrolipoamide C12H20NO4S2)[cytosol] -> M_succoa_c (Succinyl-CoA)[cytosol] + M_dhlam_c (Dihydrolipoamide C8H17NOS2)[cytosol]	M_coa_c (Coenzyme A)[cytosol]; M_sdhlam_c (S Succinyldihydrolipoamide C12H20NO4S2)[cytosol]	M_dhlam_c (Dihydrolipoamide C8H17NOS2)[cytosol]; M_succoa_c (Succinyl-CoA)[cytosol]	M_coa_c:-1; M_dhlam_c:1; M_sdhlam_c:-1; M_succoa_c:1	cytosol	G_WP_000179879_1
R_AKGt2r	2 oxoglutarate reversible transport via symport	M_akg_e + M_h_e <=> M_akg_c + M_h_c	M_akg_e (2-Oxoglutarate)[extracellular space] + M_h_e (H+)[extracellular space] <=> M_akg_c (2-Oxoglutarate)[cytosol] + M_h_c (H+)[cytosol]	M_akg_e (2-Oxoglutarate)[extracellular space]; M_h_e (H+)[extracellular space]	M_akg_c (2-Oxoglutarate)[cytosol]; M_h_c (H+)[cytosol]	M_akg_c:1; M_akg_e:-1; M_h_c:1; M_h_e:-1	cytosol, extracellular space	G_WP_000222732_1
R_AKGt2rpp	2-oxoglutarate reversible transport via symport (periplasm)	M_akg_p + M_h_p <=> M_akg_c + M_h_c	M_akg_p (2-Oxoglutarate)[periplasm] + M_h_p (H+)[periplasm] <=> M_akg_c (2-Oxoglutarate)[cytosol] + M_h_c (H+)[cytosol]	M_akg_p (2-Oxoglutarate)[periplasm]; M_h_p (H+)[periplasm]	M_akg_c (2-Oxoglutarate)[cytosol]; M_h_c (H+)[cytosol]	M_akg_c:1; M_akg_p:-1; M_h_c:1; M_h_p:-1	cytosol, periplasm	(G_WP_000222732_1 or G_WP_001984607_1)
R_ALAALAabcpp	D-alanyl-D-alanine (DalaDala) transport via ABC system (periplasm)	M_atp_c + M_h2o_c + M_alaala_p -> M_adp_c + M_alaala_c + M_h_c + M_pi_c	M_atp_c (ATP)[cytosol] + M_h2o_c (H2O)[cytosol] + M_alaala_p (D-Alanyl-D-alanine)[periplasm] -> M_adp_c (ADP)[cytosol] + M_alaala_c (D-Alanyl-D-alanine)[cytosol] + M_h_c (H+)[cytosol] + M_pi_c (Phosphate)[cytosol]	M_alaala_p (D-Alanyl-D-alanine)[periplasm]; M_atp_c (ATP)[cytosol]; M_h2o_c (H2O)[cytosol]	M_adp_c (ADP)[cytosol]; M_alaala_c (D-Alanyl-D-alanine)[cytosol]; M_h_c (H+)[cytosol]; M_pi_c (Phosphate)[cytosol]	M_adp_c:1; M_alaala_c:1; M_alaala_p:-1; M_atp_c:-1; M_h2o_c:-1; M_h_c:1; M_pi_c:1	cytosol, periplasm	G_WP_002000215_1
R_ALAALAr	D-alanine-D-alanine ligase (reversible)	2 M_ala__D_c + M_atp_c <=> M_adp_c + M_alaala_c + M_h_c + M_pi_c	2 M_ala__D_c (D-Alanine)[cytosol] + M_atp_c (ATP)[cytosol] <=> M_adp_c (ADP)[cytosol] + M_alaala_c (D-Alanyl-D-alanine)[cytosol] + M_h_c (H+)[cytosol] + M_pi_c (Phosphate)[cytosol]	2 M_ala__D_c (D-Alanine)[cytosol]; M_atp_c (ATP)[cytosol]	M_adp_c (ADP)[cytosol]; M_alaala_c (D-Alanyl-D-alanine)[cytosol]; M_h_c (H+)[cytosol]; M_pi_c (Phosphate)[cytosol]	M_adp_c:1; M_ala__D_c:-2; M_alaala_c:1; M_atp_c:-1; M_h_c:1; M_pi_c:1	cytosol	G_WP_000063661_1
R_ALAR	Alanine racemase	M_ala__L_c <=> M_ala__D_c	M_ala__L_c (L-Alanine)[cytosol] <=> M_ala__D_c (D-Alanine)[cytosol]	M_ala__L_c (L-Alanine)[cytosol]	M_ala__D_c (D-Alanine)[cytosol]	M_ala__D_c:1; M_ala__L_c:-1	cytosol	(G_WP_001137858_1 or G_WP_001248169_1)
R_ALATA_D2	D-alanine transaminase	M_ala__D_c + M_pydx5p_c -> M_pyam5p_c + M_pyr_c	M_ala__D_c (D-Alanine)[cytosol] + M_pydx5p_c (Pyridoxal 5'-phosphate)[cytosol] -> M_pyam5p_c (Pyridoxamine 5'-phosphate)[cytosol] + M_pyr_c (Pyruvate)[cytosol]	M_ala__D_c (D-Alanine)[cytosol]; M_pydx5p_c (Pyridoxal 5'-phosphate)[cytosol]	M_pyam5p_c (Pyridoxamine 5'-phosphate)[cytosol]; M_pyr_c (Pyruvate)[cytosol]	M_ala__D_c:-1; M_pyam5p_c:1; M_pydx5p_c:-1; M_pyr_c:1	cytosol	G_WP_000457893_1
R_ALATA_L	L-alanine transaminase	M_akg_c + M_ala__L_c <=> M_glu__L_c + M_pyr_c	M_akg_c (2-Oxoglutarate)[cytosol] + M_ala__L_c (L-Alanine)[cytosol] <=> M_glu__L_c (L-Glutamate)[cytosol] + M_pyr_c (Pyruvate)[cytosol]	M_akg_c (2-Oxoglutarate)[cytosol]; M_ala__L_c (L-Alanine)[cytosol]	M_glu__L_c (L-Glutamate)[cytosol]; M_pyr_c (Pyruvate)[cytosol]	M_akg_c:-1; M_ala__L_c:-1; M_glu__L_c:1; M_pyr_c:1	cytosol	(G_WP_000078703_1 or G_WP_000143934_1)
R_ALATA_L2	Alanine transaminase	M_ala__L_c + M_pydx5p_c -> M_pyam5p_c + M_pyr_c	M_ala__L_c (L-Alanine)[cytosol] + M_pydx5p_c (Pyridoxal 5'-phosphate)[cytosol] -> M_pyam5p_c (Pyridoxamine 5'-phosphate)[cytosol] + M_pyr_c (Pyruvate)[cytosol]	M_ala__L_c (L-Alanine)[cytosol]; M_pydx5p_c (Pyridoxal 5'-phosphate)[cytosol]	M_pyam5p_c (Pyridoxamine 5'-phosphate)[cytosol]; M_pyr_c (Pyruvate)[cytosol]	M_ala__L_c:-1; M_pyam5p_c:1; M_pydx5p_c:-1; M_pyr_c:1	cytosol	G_WP_000457893_1
R_ALAabcpp	L-alanine transport via ABC system (periplasm)	M_atp_c + M_h2o_c + M_ala__L_p -> M_adp_c + M_ala__L_c + M_h_c + M_pi_c	M_atp_c (ATP)[cytosol] + M_h2o_c (H2O)[cytosol] + M_ala__L_p (L-Alanine)[periplasm] -> M_adp_c (ADP)[cytosol] + M_ala__L_c (L-Alanine)[cytosol] + M_h_c (H+)[cytosol] + M_pi_c (Phosphate)[cytosol]	M_ala__L_p (L-Alanine)[periplasm]; M_atp_c (ATP)[cytosol]; M_h2o_c (H2O)[cytosol]	M_adp_c (ADP)[cytosol]; M_ala__L_c (L-Alanine)[cytosol]; M_h_c (H+)[cytosol]; M_pi_c (Phosphate)[cytosol]	M_adp_c:1; M_ala__L_c:1; M_ala__L_p:-1; M_atp_c:-1; M_h2o_c:-1; M_h_c:1; M_pi_c:1	cytosol, periplasm	G_WP_000083356_1
R_ALAt2pp	L-alanine transport in via proton symport (periplasm)	M_ala__L_p + M_h_p -> M_ala__L_c + M_h_c	M_ala__L_p (L-Alanine)[periplasm] + M_h_p (H+)[periplasm] -> M_ala__L_c (L-Alanine)[cytosol] + M_h_c (H+)[cytosol]	M_ala__L_p (L-Alanine)[periplasm]; M_h_p (H+)[periplasm]	M_ala__L_c (L-Alanine)[cytosol]; M_h_c (H+)[cytosol]	M_ala__L_c:1; M_ala__L_p:-1; M_h_c:1; M_h_p:-1	cytosol, periplasm	(G_WP_000070815_1 or G_WP_000205436_1)
R_ALAt2r	L alanine reversible transport via proton symport	M_ala__L_e + M_h_e <=> M_ala__L_c + M_h_c	M_ala__L_e (L-Alanine)[extracellular space] + M_h_e (H+)[extracellular space] <=> M_ala__L_c (L-Alanine)[cytosol] + M_h_c (H+)[cytosol]	M_ala__L_e (L-Alanine)[extracellular space]; M_h_e (H+)[extracellular space]	M_ala__L_c (L-Alanine)[cytosol]; M_h_c (H+)[cytosol]	M_ala__L_c:1; M_ala__L_e:-1; M_h_c:1; M_h_e:-1	cytosol, extracellular space	(G_WP_000205436_1 or G_WP_001005337_1)
R_ALAtex	L-alanine transport via diffusion (extracellular to periplasm)	M_ala__L_e <=> M_ala__L_p	M_ala__L_e (L-Alanine)[extracellular space] <=> M_ala__L_p (L-Alanine)[periplasm]	M_ala__L_e (L-Alanine)[extracellular space]	M_ala__L_p (L-Alanine)[periplasm]	M_ala__L_e:-1; M_ala__L_p:1	extracellular space, periplasm
R_ALCD1	Alcohol dehydrogenase (methanol)	M_meoh_c + M_nad_c <=> M_fald_c + M_h_c + M_nadh_c	M_meoh_c (Methanol)[cytosol] + M_nad_c (Nicotinamide adenine dinucleotide)[cytosol] <=> M_fald_c (Formaldehyde)[cytosol] + M_h_c (H+)[cytosol] + M_nadh_c (Nicotinamide adenine dinucleotide - reduced)[cytosol]	M_meoh_c (Methanol)[cytosol]; M_nad_c (Nicotinamide adenine dinucleotide)[cytosol]	M_fald_c (Formaldehyde)[cytosol]; M_h_c (H+)[cytosol]; M_nadh_c (Nicotinamide adenine dinucleotide - reduced)[cytosol]	M_fald_c:1; M_h_c:1; M_meoh_c:-1; M_nad_c:-1; M_nadh_c:1	cytosol	(G_WP_000017862_1 or G_WP_000997200_1)
R_ALCD19	Alcohol dehydrogenase (glycerol)	M_glyald_c + M_h_c + M_nadh_c <=> M_glyc_c + M_nad_c	M_glyald_c (D-Glyceraldehyde)[cytosol] + M_h_c (H+)[cytosol] + M_nadh_c (Nicotinamide adenine dinucleotide - reduced)[cytosol] <=> M_glyc_c (Glycerol)[cytosol] + M_nad_c (Nicotinamide adenine dinucleotide)[cytosol]	M_glyald_c (D-Glyceraldehyde)[cytosol]; M_h_c (H+)[cytosol]; M_nadh_c (Nicotinamide adenine dinucleotide - reduced)[cytosol]	M_glyc_c (Glycerol)[cytosol]; M_nad_c (Nicotinamide adenine dinucleotide)[cytosol]	M_glyald_c:-1; M_glyc_c:1; M_h_c:-1; M_nad_c:1; M_nadh_c:-1	cytosol	(G_WP_000842122_1 or G_WP_000874704_1)
R_ALCD19y	Alcohol dehydrogenase glycerol NADP	M_glyald_c + M_h_c + M_nadph_c -> M_glyc_c + M_nadp_c	M_glyald_c (D-Glyceraldehyde)[cytosol] + M_h_c (H+)[cytosol] + M_nadph_c (Nicotinamide adenine dinucleotide phosphate - reduced)[cytosol] -> M_glyc_c (Glycerol)[cytosol] + M_nadp_c (Nicotinamide adenine dinucleotide phosphate)[cytosol]	M_glyald_c (D-Glyceraldehyde)[cytosol]; M_h_c (H+)[cytosol]; M_nadph_c (Nicotinamide adenine dinucleotide phosphate - reduced)[cytosol]	M_glyc_c (Glycerol)[cytosol]; M_nadp_c (Nicotinamide adenine dinucleotide phosphate)[cytosol]	M_glyald_c:-1; M_glyc_c:1; M_h_c:-1; M_nadp_c:1; M_nadph_c:-1	cytosol	G_WP_000877482_1
R_ALCD2ir	Alcohol dehydrogenase reverse rxn acetaldehyde ethanol	M_acald_c + M_h_c + M_nadh_c -> M_etoh_c + M_nad_c	M_acald_c (Acetaldehyde)[cytosol] + M_h_c (H+)[cytosol] + M_nadh_c (Nicotinamide adenine dinucleotide - reduced)[cytosol] -> M_etoh_c (Ethanol)[cytosol] + M_nad_c (Nicotinamide adenine dinucleotide)[cytosol]	M_acald_c (Acetaldehyde)[cytosol]; M_h_c (H+)[cytosol]; M_nadh_c (Nicotinamide adenine dinucleotide - reduced)[cytosol]	M_etoh_c (Ethanol)[cytosol]; M_nad_c (Nicotinamide adenine dinucleotide)[cytosol]	M_acald_c:-1; M_etoh_c:1; M_h_c:-1; M_nad_c:1; M_nadh_c:-1	cytosol	G_WP_001118410_1
R_ALCD2x	Alcohol dehydrogenase (ethanol)	M_etoh_c + M_nad_c <=> M_acald_c + M_h_c + M_nadh_c	M_etoh_c (Ethanol)[cytosol] + M_nad_c (Nicotinamide adenine dinucleotide)[cytosol] <=> M_acald_c (Acetaldehyde)[cytosol] + M_h_c (H+)[cytosol] + M_nadh_c (Nicotinamide adenine dinucleotide - reduced)[cytosol]	M_etoh_c (Ethanol)[cytosol]; M_nad_c (Nicotinamide adenine dinucleotide)[cytosol]	M_acald_c (Acetaldehyde)[cytosol]; M_h_c (H+)[cytosol]; M_nadh_c (Nicotinamide adenine dinucleotide - reduced)[cytosol]	M_acald_c:1; M_etoh_c:-1; M_h_c:1; M_nad_c:-1; M_nadh_c:1	cytosol	(G_WP_000017862_1 or G_WP_000842122_1 or G_WP_000874704_1 or G_WP_001118410_1)
R_ALCD2y	ALCD2y	M_etoh_c + M_nadp_c <=> M_acald_c + M_h_c + M_nadph_c	M_etoh_c (Ethanol)[cytosol] + M_nadp_c (Nicotinamide adenine dinucleotide phosphate)[cytosol] <=> M_acald_c (Acetaldehyde)[cytosol] + M_h_c (H+)[cytosol] + M_nadph_c (Nicotinamide adenine dinucleotide phosphate - reduced)[cytosol]	M_etoh_c (Ethanol)[cytosol]; M_nadp_c (Nicotinamide adenine dinucleotide phosphate)[cytosol]	M_acald_c (Acetaldehyde)[cytosol]; M_h_c (H+)[cytosol]; M_nadph_c (Nicotinamide adenine dinucleotide phosphate - reduced)[cytosol]	M_acald_c:1; M_etoh_c:-1; M_h_c:1; M_nadp_c:-1; M_nadph_c:1	cytosol	(G_WP_000069845_1 or G_WP_000206303_1 or G_WP_001202390_1)
R_ALCD3	Alcohol dehydrogenase (propanol)	M_nad_c + M_ppoh_c <=> M_h_c + M_nadh_c + M_ppal_c	M_nad_c (Nicotinamide adenine dinucleotide)[cytosol] + M_ppoh_c (1-Propanol)[cytosol] <=> M_h_c (H+)[cytosol] + M_nadh_c (Nicotinamide adenine dinucleotide - reduced)[cytosol] + M_ppal_c (Propanal)[cytosol]	M_nad_c (Nicotinamide adenine dinucleotide)[cytosol]; M_ppoh_c (1-Propanol)[cytosol]	M_h_c (H+)[cytosol]; M_nadh_c (Nicotinamide adenine dinucleotide - reduced)[cytosol]; M_ppal_c (Propanal)[cytosol]	M_h_c:1; M_nad_c:-1; M_nadh_c:1; M_ppal_c:1; M_ppoh_c:-1	cytosol	(G_WP_000017862_1 or G_WP_000874704_1)
R_ALCD4	Alcohol dehydrogenase (butanol)	M_nad_c + M_btoh_c <=> M_btal_c + M_h_c + M_nadh_c	M_nad_c (Nicotinamide adenine dinucleotide)[cytosol] + M_btoh_c (Butanol)[cytosol] <=> M_btal_c (Butanal)[cytosol] + M_h_c (H+)[cytosol] + M_nadh_c (Nicotinamide adenine dinucleotide - reduced)[cytosol]	M_btoh_c (Butanol)[cytosol]; M_nad_c (Nicotinamide adenine dinucleotide)[cytosol]	M_btal_c (Butanal)[cytosol]; M_h_c (H+)[cytosol]; M_nadh_c (Nicotinamide adenine dinucleotide - reduced)[cytosol]	M_btal_c:1; M_btoh_c:-1; M_h_c:1; M_nad_c:-1; M_nadh_c:1	cytosol	(G_WP_000017862_1 or G_WP_000874704_1)
R_ALDD1	ALDD1	M_fald_c + M_h2o_c + M_nad_c -> M_for_c + 2 M_h_c + M_nadh_c	M_fald_c (Formaldehyde)[cytosol] + M_h2o_c (H2O)[cytosol] + M_nad_c (Nicotinamide adenine dinucleotide)[cytosol] -> M_for_c (Formate)[cytosol] + 2 M_h_c (H+)[cytosol] + M_nadh_c (Nicotinamide adenine dinucleotide - reduced)[cytosol]	M_fald_c (Formaldehyde)[cytosol]; M_h2o_c (H2O)[cytosol]; M_nad_c (Nicotinamide adenine dinucleotide)[cytosol]	M_for_c (Formate)[cytosol]; 2 M_h_c (H+)[cytosol]; M_nadh_c (Nicotinamide adenine dinucleotide - reduced)[cytosol]	M_fald_c:-1; M_for_c:1; M_h2o_c:-1; M_h_c:2; M_nad_c:-1; M_nadh_c:1	cytosol	(G_WP_000123058_1 or G_WP_000206303_1)
R_ALDD19xr	Aldehyde dehydrogenase (phenylacetaldehyde, NAD)	M_h2o_c + M_nad_c + M_pacald_c <=> 2 M_h_c + M_nadh_c + M_pac_c	M_h2o_c (H2O)[cytosol] + M_nad_c (Nicotinamide adenine dinucleotide)[cytosol] + M_pacald_c (Phenylacetaldehyde)[cytosol] <=> 2 M_h_c (H+)[cytosol] + M_nadh_c (Nicotinamide adenine dinucleotide - reduced)[cytosol] + M_pac_c (Phenylacetic acid)[cytosol]	M_h2o_c (H2O)[cytosol]; M_nad_c (Nicotinamide adenine dinucleotide)[cytosol]; M_pacald_c (Phenylacetaldehyde)[cytosol]	2 M_h_c (H+)[cytosol]; M_nadh_c (Nicotinamide adenine dinucleotide - reduced)[cytosol]; M_pac_c (Phenylacetic acid)[cytosol]	M_h2o_c:-1; M_h_c:2; M_nad_c:-1; M_nadh_c:1; M_pac_c:1; M_pacald_c:-1	cytosol	G_WP_000005752_1
R_ALDD2x	Aldehyde dehydrogenase (acetaldehyde, NAD)	M_acald_c + M_h2o_c + M_nad_c -> M_ac_c + 2 M_h_c + M_nadh_c	M_acald_c (Acetaldehyde)[cytosol] + M_h2o_c (H2O)[cytosol] + M_nad_c (Nicotinamide adenine dinucleotide)[cytosol] -> M_ac_c (Acetate)[cytosol] + 2 M_h_c (H+)[cytosol] + M_nadh_c (Nicotinamide adenine dinucleotide - reduced)[cytosol]	M_acald_c (Acetaldehyde)[cytosol]; M_h2o_c (H2O)[cytosol]; M_nad_c (Nicotinamide adenine dinucleotide)[cytosol]	M_ac_c (Acetate)[cytosol]; 2 M_h_c (H+)[cytosol]; M_nadh_c (Nicotinamide adenine dinucleotide - reduced)[cytosol]	M_ac_c:1; M_acald_c:-1; M_h2o_c:-1; M_h_c:2; M_nad_c:-1; M_nadh_c:1	cytosol	(G_WP_000005752_1 or G_WP_000123058_1 or G_WP_000932303_1 or G_WP_001040562_1 or G_WP_001072699_1 or G_WP_001269054_1)
R_ALDD2y	Aldehyde dehydrogenase (acetaldehyde, NADP)	M_acald_c + M_h2o_c + M_nadp_c -> M_ac_c + 2 M_h_c + M_nadph_c	M_acald_c (Acetaldehyde)[cytosol] + M_h2o_c (H2O)[cytosol] + M_nadp_c (Nicotinamide adenine dinucleotide phosphate)[cytosol] -> M_ac_c (Acetate)[cytosol] + 2 M_h_c (H+)[cytosol] + M_nadph_c (Nicotinamide adenine dinucleotide phosphate - reduced)[cytosol]	M_acald_c (Acetaldehyde)[cytosol]; M_h2o_c (H2O)[cytosol]; M_nadp_c (Nicotinamide adenine dinucleotide phosphate)[cytosol]	M_ac_c (Acetate)[cytosol]; 2 M_h_c (H+)[cytosol]; M_nadph_c (Nicotinamide adenine dinucleotide phosphate - reduced)[cytosol]	M_ac_c:1; M_acald_c:-1; M_h2o_c:-1; M_h_c:2; M_nadp_c:-1; M_nadph_c:1	cytosol	G_WP_001269054_1
R_ALDD3	Aldehyde dehydrogenase propanal NAD	M_h2o_c + M_nad_c + M_ppal_c -> 2 M_h_c + M_nadh_c + M_ppa_c	M_h2o_c (H2O)[cytosol] + M_nad_c (Nicotinamide adenine dinucleotide)[cytosol] + M_ppal_c (Propanal)[cytosol] -> 2 M_h_c (H+)[cytosol] + M_nadh_c (Nicotinamide adenine dinucleotide - reduced)[cytosol] + M_ppa_c (Propionate (n-C3:0))[cytosol]	M_h2o_c (H2O)[cytosol]; M_nad_c (Nicotinamide adenine dinucleotide)[cytosol]; M_ppal_c (Propanal)[cytosol]	2 M_h_c (H+)[cytosol]; M_nadh_c (Nicotinamide adenine dinucleotide - reduced)[cytosol]; M_ppa_c (Propionate (n-C3:0))[cytosol]	M_h2o_c:-1; M_h_c:2; M_nad_c:-1; M_nadh_c:1; M_ppa_c:1; M_ppal_c:-1	cytosol	G_WP_000123058_1
R_ALDD31	Aminoacetaldehyde oxidation	M_aacald_c + M_h2o_c + M_nad_c -> M_gly_c + 2 M_h_c + M_nadh_c	M_aacald_c (Aminoacetaldehyde)[cytosol] + M_h2o_c (H2O)[cytosol] + M_nad_c (Nicotinamide adenine dinucleotide)[cytosol] -> M_gly_c (Glycine)[cytosol] + 2 M_h_c (H+)[cytosol] + M_nadh_c (Nicotinamide adenine dinucleotide - reduced)[cytosol]	M_aacald_c (Aminoacetaldehyde)[cytosol]; M_h2o_c (H2O)[cytosol]; M_nad_c (Nicotinamide adenine dinucleotide)[cytosol]	M_gly_c (Glycine)[cytosol]; 2 M_h_c (H+)[cytosol]; M_nadh_c (Nicotinamide adenine dinucleotide - reduced)[cytosol]	M_aacald_c:-1; M_gly_c:1; M_h2o_c:-1; M_h_c:2; M_nad_c:-1; M_nadh_c:1	cytosol	G_WP_001269054_1
R_ALDD31_1	Aldehyde dehydrogenase aminoacetaldehyde NAD	M_h2o_c + M_nad_c + M_amacald_c -> M_gly_c + M_h_c + M_nadh_c	M_h2o_c (H2O)[cytosol] + M_nad_c (Nicotinamide adenine dinucleotide)[cytosol] + M_amacald_c (Aminoacetaldehyde C2H5NO)[cytosol] -> M_gly_c (Glycine)[cytosol] + M_h_c (H+)[cytosol] + M_nadh_c (Nicotinamide adenine dinucleotide - reduced)[cytosol]	M_amacald_c (Aminoacetaldehyde C2H5NO)[cytosol]; M_h2o_c (H2O)[cytosol]; M_nad_c (Nicotinamide adenine dinucleotide)[cytosol]	M_gly_c (Glycine)[cytosol]; M_h_c (H+)[cytosol]; M_nadh_c (Nicotinamide adenine dinucleotide - reduced)[cytosol]	M_amacald_c:-1; M_gly_c:1; M_h2o_c:-1; M_h_c:1; M_nad_c:-1; M_nadh_c:1	cytosol	G_WP_000123058_1
R_ALDD3y	Aldehyde dehydrogenase (propanal, NADP)	M_h2o_c + M_nadp_c + M_ppal_c -> 2 M_h_c + M_nadph_c + M_ppa_c	M_h2o_c (H2O)[cytosol] + M_nadp_c (Nicotinamide adenine dinucleotide phosphate)[cytosol] + M_ppal_c (Propanal)[cytosol] -> 2 M_h_c (H+)[cytosol] + M_nadph_c (Nicotinamide adenine dinucleotide phosphate - reduced)[cytosol] + M_ppa_c (Propionate (n-C3:0))[cytosol]	M_h2o_c (H2O)[cytosol]; M_nadp_c (Nicotinamide adenine dinucleotide phosphate)[cytosol]; M_ppal_c (Propanal)[cytosol]	2 M_h_c (H+)[cytosol]; M_nadph_c (Nicotinamide adenine dinucleotide phosphate - reduced)[cytosol]; M_ppa_c (Propionate (n-C3:0))[cytosol]	M_h2o_c:-1; M_h_c:2; M_nadp_c:-1; M_nadph_c:1; M_ppa_c:1; M_ppal_c:-1	cytosol	G_WP_001269054_1
R_ALDD4	Aldehyde dehydrogenase (butanal, NAD)	M_btal_c + M_h2o_c + M_nad_c -> M_but_c + 2 M_h_c + M_nadh_c	M_btal_c (Butanal)[cytosol] + M_h2o_c (H2O)[cytosol] + M_nad_c (Nicotinamide adenine dinucleotide)[cytosol] -> M_but_c (Butyrate (n-C4:0))[cytosol] + 2 M_h_c (H+)[cytosol] + M_nadh_c (Nicotinamide adenine dinucleotide - reduced)[cytosol]	M_btal_c (Butanal)[cytosol]; M_h2o_c (H2O)[cytosol]; M_nad_c (Nicotinamide adenine dinucleotide)[cytosol]	M_but_c (Butyrate (n-C4:0))[cytosol]; 2 M_h_c (H+)[cytosol]; M_nadh_c (Nicotinamide adenine dinucleotide - reduced)[cytosol]	M_btal_c:-1; M_but_c:1; M_h2o_c:-1; M_h_c:2; M_nad_c:-1; M_nadh_c:1	cytosol	G_WP_000123058_1
R_ALDD6	Aldehyde dehydrogenase hexanal NAD	M_h2o_c + M_nad_c + M_hxal_c -> 2 M_h_c + M_hxa_c + M_nadh_c	M_h2o_c (H2O)[cytosol] + M_nad_c (Nicotinamide adenine dinucleotide)[cytosol] + M_hxal_c (Hexanal C6H12O)[cytosol] -> 2 M_h_c (H+)[cytosol] + M_hxa_c (Hexanoate (n-C6:0))[cytosol] + M_nadh_c (Nicotinamide adenine dinucleotide - reduced)[cytosol]	M_h2o_c (H2O)[cytosol]; M_hxal_c (Hexanal C6H12O)[cytosol]; M_nad_c (Nicotinamide adenine dinucleotide)[cytosol]	2 M_h_c (H+)[cytosol]; M_hxa_c (Hexanoate (n-C6:0))[cytosol]; M_nadh_c (Nicotinamide adenine dinucleotide - reduced)[cytosol]	M_h2o_c:-1; M_h_c:2; M_hxa_c:1; M_hxal_c:-1; M_nad_c:-1; M_nadh_c:1	cytosol	G_WP_000123058_1
R_ALLTAHr	Allantoate amidinohydrolase reversible	M_alltt_c + M_h2o_c <=> M_urdglyc_c + M_urea_c	M_alltt_c (Allantoate)[cytosol] + M_h2o_c (H2O)[cytosol] <=> M_urdglyc_c ((-)-Ureidoglycolate)[cytosol] + M_urea_c (Urea)[cytosol]	M_alltt_c (Allantoate)[cytosol]; M_h2o_c (H2O)[cytosol]	M_urdglyc_c ((-)-Ureidoglycolate)[cytosol]; M_urea_c (Urea)[cytosol]	M_alltt_c:-1; M_h2o_c:-1; M_urdglyc_c:1; M_urea_c:1	cytosol	G_WP_000212406_1
R_ALLTN	Allantoinase	M_alltn_c + M_h2o_c -> M_alltt_c + M_h_c	M_alltn_c (Allantoin)[cytosol] + M_h2o_c (H2O)[cytosol] -> M_alltt_c (Allantoate)[cytosol] + M_h_c (H+)[cytosol]	M_alltn_c (Allantoin)[cytosol]; M_h2o_c (H2O)[cytosol]	M_alltt_c (Allantoate)[cytosol]; M_h_c (H+)[cytosol]	M_alltn_c:-1; M_alltt_c:1; M_h2o_c:-1; M_h_c:1	cytosol	G_WP_000004712_1
R_ALLTNt2rpp	Allantoin transport in via proton symport (periplasm)	M_alltn_p + M_h_p <=> M_alltn_c + M_h_c	M_alltn_p (Allantoin)[periplasm] + M_h_p (H+)[periplasm] <=> M_alltn_c (Allantoin)[cytosol] + M_h_c (H+)[cytosol]	M_alltn_p (Allantoin)[periplasm]; M_h_p (H+)[periplasm]	M_alltn_c (Allantoin)[cytosol]; M_h_c (H+)[cytosol]	M_alltn_c:1; M_alltn_p:-1; M_h_c:1; M_h_p:-1	cytosol, periplasm	G_WP_001066272_1
R_ALR2	Aldose reductase (methylglyoxal)	M_h_c + M_mthgxl_c + M_nadph_c -> M_acetol_c + M_nadp_c	M_h_c (H+)[cytosol] + M_mthgxl_c (Methylglyoxal)[cytosol] + M_nadph_c (Nicotinamide adenine dinucleotide phosphate - reduced)[cytosol] -> M_acetol_c (Acetol)[cytosol] + M_nadp_c (Nicotinamide adenine dinucleotide phosphate)[cytosol]	M_h_c (H+)[cytosol]; M_mthgxl_c (Methylglyoxal)[cytosol]; M_nadph_c (Nicotinamide adenine dinucleotide phosphate - reduced)[cytosol]	M_acetol_c (Acetol)[cytosol]; M_nadp_c (Nicotinamide adenine dinucleotide phosphate)[cytosol]	M_acetol_c:1; M_h_c:-1; M_mthgxl_c:-1; M_nadp_c:1; M_nadph_c:-1	cytosol	(G_WP_001025223_1 or G_WP_001159802_1)
R_ALR3	Aldose reductase (acetol)	M_acetol_c + M_h_c + M_nadph_c -> M_12ppd__S_c + M_nadp_c	M_acetol_c (Acetol)[cytosol] + M_h_c (H+)[cytosol] + M_nadph_c (Nicotinamide adenine dinucleotide phosphate - reduced)[cytosol] -> M_12ppd__S_c ((S)-Propane-1,2-diol)[cytosol] + M_nadp_c (Nicotinamide adenine dinucleotide phosphate)[cytosol]	M_acetol_c (Acetol)[cytosol]; M_h_c (H+)[cytosol]; M_nadph_c (Nicotinamide adenine dinucleotide phosphate - reduced)[cytosol]	M_12ppd__S_c ((S)-Propane-1,2-diol)[cytosol]; M_nadp_c (Nicotinamide adenine dinucleotide phosphate)[cytosol]	M_12ppd__S_c:1; M_acetol_c:-1; M_h_c:-1; M_nadp_c:1; M_nadph_c:-1	cytosol
R_AM3PA	Anhydrous-N-Acetylmuramyl-tripeptide amidase	M_anhm3p_c + M_h2o_c -> M_LalaDgluMdap_c + M_anhm_c	M_anhm3p_c (1,6-anhydrous-N-Acetylmuramyl-tripeptide)[cytosol] + M_h2o_c (H2O)[cytosol] -> M_LalaDgluMdap_c (L-alanine-D-glutamate-meso-2,6-diaminoheptanedioate)[cytosol] + M_anhm_c (1,6-anhydrous-N-Acetylmuramate)[cytosol]	M_anhm3p_c (1,6-anhydrous-N-Acetylmuramyl-tripeptide)[cytosol]; M_h2o_c (H2O)[cytosol]	M_LalaDgluMdap_c (L-alanine-D-glutamate-meso-2,6-diaminoheptanedioate)[cytosol]; M_anhm_c (1,6-anhydrous-N-Acetylmuramate)[cytosol]	M_LalaDgluMdap_c:1; M_anhm3p_c:-1; M_anhm_c:1; M_h2o_c:-1	cytosol	G_WP_000809998_1
R_AM4PA	Anhydrous-N-Acetylmuramyl-tetrapeptide amidase	M_anhm4p_c + M_h2o_c -> M_LalaDgluMdapDala_c + M_anhm_c	M_anhm4p_c (1,6-anhydrous-N-Acetylmuramyl-tetrapeptide)[cytosol] + M_h2o_c (H2O)[cytosol] -> M_LalaDgluMdapDala_c (L-alanine-D-glutamate-meso-2,6-diaminoheptanedioate-D-alanine)[cytosol] + M_anhm_c (1,6-anhydrous-N-Acetylmuramate)[cytosol]	M_anhm4p_c (1,6-anhydrous-N-Acetylmuramyl-tetrapeptide)[cytosol]; M_h2o_c (H2O)[cytosol]	M_LalaDgluMdapDala_c (L-alanine-D-glutamate-meso-2,6-diaminoheptanedioate-D-alanine)[cytosol]; M_anhm_c (1,6-anhydrous-N-Acetylmuramate)[cytosol]	M_LalaDgluMdapDala_c:1; M_anhm4p_c:-1; M_anhm_c:1; M_h2o_c:-1	cytosol	G_WP_000809998_1
R_AMANAPEr	N-acetylmannosamine 6-phosphate epimerase	M_acmanap_c <=> M_acgam6p_c	M_acmanap_c (N-Acetyl-D-mannosamine 6-phosphate)[cytosol] <=> M_acgam6p_c (N-Acetyl-D-glucosamine 6-phosphate)[cytosol]	M_acmanap_c (N-Acetyl-D-mannosamine 6-phosphate)[cytosol]	M_acgam6p_c (N-Acetyl-D-glucosamine 6-phosphate)[cytosol]	M_acgam6p_c:1; M_acmanap_c:-1	cytosol
R_AMANK	N-acetyl-D-mannosamine kinase	M_acmana_c + M_atp_c -> M_acmanap_c + M_adp_c + M_h_c	M_acmana_c (N-Acetyl-D-mannosamine)[cytosol] + M_atp_c (ATP)[cytosol] -> M_acmanap_c (N-Acetyl-D-mannosamine 6-phosphate)[cytosol] + M_adp_c (ADP)[cytosol] + M_h_c (H+)[cytosol]	M_acmana_c (N-Acetyl-D-mannosamine)[cytosol]; M_atp_c (ATP)[cytosol]	M_acmanap_c (N-Acetyl-D-mannosamine 6-phosphate)[cytosol]; M_adp_c (ADP)[cytosol]; M_h_c (H+)[cytosol]	M_acmana_c:-1; M_acmanap_c:1; M_adp_c:1; M_atp_c:-1; M_h_c:1	cytosol
R_AMMQLT8	S-adenosylmethione:2-demthylmenaquinole methyltransferase (menaquinone 8)	M_2dmmql8_c + M_amet_c -> M_ahcys_c + M_h_c + M_mql8_c	M_2dmmql8_c (2-Demethylmenaquinol 8)[cytosol] + M_amet_c (S-Adenosyl-L-methionine)[cytosol] -> M_ahcys_c (S-Adenosyl-L-homocysteine)[cytosol] + M_h_c (H+)[cytosol] + M_mql8_c (Menaquinol 8)[cytosol]	M_2dmmql8_c (2-Demethylmenaquinol 8)[cytosol]; M_amet_c (S-Adenosyl-L-methionine)[cytosol]	M_ahcys_c (S-Adenosyl-L-homocysteine)[cytosol]; M_h_c (H+)[cytosol]; M_mql8_c (Menaquinol 8)[cytosol]	M_2dmmql8_c:-1; M_ahcys_c:1; M_amet_c:-1; M_h_c:1; M_mql8_c:1	cytosol	G_WP_000064213_1
R_AMMQT8_2	S-adenosylmethione:2-demethylmenaquinone methyltransferase	M_2dmmq8_c + M_amet_c -> M_ahcys_c + M_h_c + M_mqn8_c	M_2dmmq8_c (2-Demethylmenaquinone 8)[cytosol] + M_amet_c (S-Adenosyl-L-methionine)[cytosol] -> M_ahcys_c (S-Adenosyl-L-homocysteine)[cytosol] + M_h_c (H+)[cytosol] + M_mqn8_c (Menaquinone 8)[cytosol]	M_2dmmq8_c (2-Demethylmenaquinone 8)[cytosol]; M_amet_c (S-Adenosyl-L-methionine)[cytosol]	M_ahcys_c (S-Adenosyl-L-homocysteine)[cytosol]; M_h_c (H+)[cytosol]; M_mqn8_c (Menaquinone 8)[cytosol]	M_2dmmq8_c:-1; M_ahcys_c:1; M_amet_c:-1; M_h_c:1; M_mqn8_c:1	cytosol	(G_WP_000064213_1 or G_WP_000108826_1)
R_AMPMS2	4-amino-2-methyl-5-phosphomethylpyrimidine synthetase	M_air_c + M_h2o_c + M_nad_c -> M_4ampm_c + 2 M_for_c + 3 M_h_c + M_nadh_c	M_air_c (5-amino-1-(5-phospho-D-ribosyl)imidazole)[cytosol] + M_h2o_c (H2O)[cytosol] + M_nad_c (Nicotinamide adenine dinucleotide)[cytosol] -> M_4ampm_c (4-Amino-2-methyl-5-phosphomethylpyrimidine)[cytosol] + 2 M_for_c (Formate)[cytosol] + 3 M_h_c (H+)[cytosol] + M_nadh_c (Nicotinamide adenine dinucleotide - reduced)[cytosol]	M_air_c (5-amino-1-(5-phospho-D-ribosyl)imidazole)[cytosol]; M_h2o_c (H2O)[cytosol]; M_nad_c (Nicotinamide adenine dinucleotide)[cytosol]	M_4ampm_c (4-Amino-2-methyl-5-phosphomethylpyrimidine)[cytosol]; 2 M_for_c (Formate)[cytosol]; 3 M_h_c (H+)[cytosol]; M_nadh_c (Nicotinamide adenine dinucleotide - reduced)[cytosol]	M_4ampm_c:1; M_air_c:-1; M_for_c:2; M_h2o_c:-1; M_h_c:3; M_nad_c:-1; M_nadh_c:1	cytosol	G_WP_001072861_1
R_AMPTASECG	Alanyl aminopeptidase (cys-gly)	M_cgly_c + M_h2o_c -> M_cys__L_c + M_gly_c	M_cgly_c (Cys-Gly)[cytosol] + M_h2o_c (H2O)[cytosol] -> M_cys__L_c (L-Cysteine)[cytosol] + M_gly_c (Glycine)[cytosol]	M_cgly_c (Cys-Gly)[cytosol]; M_h2o_c (H2O)[cytosol]	M_cys__L_c (L-Cysteine)[cytosol]; M_gly_c (Glycine)[cytosol]	M_cgly_c:-1; M_cys__L_c:1; M_gly_c:1; M_h2o_c:-1	cytosol	(G_WP_000195372_1 or G_WP_000673449_1 or G_WP_000828390_1 or G_WP_000960548_1 or G_WP_001017220_1)
R_AMPTASEPG	Aminopeptidase (pro-gly)	M_h2o_c + M_progly_c -> M_gly_c + M_pro__L_c	M_h2o_c (H2O)[cytosol] + M_progly_c (L-Prolinylglycine)[cytosol] -> M_gly_c (Glycine)[cytosol] + M_pro__L_c (L-Proline)[cytosol]	M_h2o_c (H2O)[cytosol]; M_progly_c (L-Prolinylglycine)[cytosol]	M_gly_c (Glycine)[cytosol]; M_pro__L_c (L-Proline)[cytosol]	M_gly_c:1; M_h2o_c:-1; M_pro__L_c:1; M_progly_c:-1	cytosol	(G_WP_000195372_1 or G_WP_000673449_1 or G_WP_001017220_1)
R_AMPtex	AMP transport via diffusion (extracellular to periplasm)	M_amp_e <=> M_amp_p	M_amp_e (AMP)[extracellular space] <=> M_amp_p (AMP)[periplasm]	M_amp_e (AMP)[extracellular space]	M_amp_p (AMP)[periplasm]	M_amp_e:-1; M_amp_p:1	extracellular space, periplasm
R_ANHGMtex	GlcNAc-anhMurNAc transport via diffusion (extracellular to periplasm)	M_anhgm_e <=> M_anhgm_p	M_anhgm_e (N-Acetyl-D-glucosamine(anhydrous)N-Acetylmuramic acid)[extracellular space] <=> M_anhgm_p (N-Acetyl-D-glucosamine(anhydrous)N-Acetylmuramic acid)[periplasm]	M_anhgm_e (N-Acetyl-D-glucosamine(anhydrous)N-Acetylmuramic acid)[extracellular space]	M_anhgm_p (N-Acetyl-D-glucosamine(anhydrous)N-Acetylmuramic acid)[periplasm]	M_anhgm_e:-1; M_anhgm_p:1	extracellular space, periplasm
R_ANHMK	1,6-anhydrous-N-Acetylmuramate kinase	M_anhm_c + M_atp_c + M_h2o_c -> M_acmum6p_c + M_adp_c + M_h_c	M_anhm_c (1,6-anhydrous-N-Acetylmuramate)[cytosol] + M_atp_c (ATP)[cytosol] + M_h2o_c (H2O)[cytosol] -> M_acmum6p_c (N-acetylmuramate 6-phosphate)[cytosol] + M_adp_c (ADP)[cytosol] + M_h_c (H+)[cytosol]	M_anhm_c (1,6-anhydrous-N-Acetylmuramate)[cytosol]; M_atp_c (ATP)[cytosol]; M_h2o_c (H2O)[cytosol]	M_acmum6p_c (N-acetylmuramate 6-phosphate)[cytosol]; M_adp_c (ADP)[cytosol]; M_h_c (H+)[cytosol]	M_acmum6p_c:1; M_adp_c:1; M_anhm_c:-1; M_atp_c:-1; M_h2o_c:-1; M_h_c:1	cytosol	G_WP_001274590_1
R_ANPRT	Anthranilate phosphoribosyltransferase	M_anth_c + M_prpp_c -> M_ppi_c + M_pran_c	M_anth_c (Anthranilate)[cytosol] + M_prpp_c (5-Phospho-alpha-D-ribose 1-diphosphate)[cytosol] -> M_ppi_c (Diphosphate)[cytosol] + M_pran_c (N-(5-Phospho-D-ribosyl)anthranilate)[cytosol]	M_anth_c (Anthranilate)[cytosol]; M_prpp_c (5-Phospho-alpha-D-ribose 1-diphosphate)[cytosol]	M_ppi_c (Diphosphate)[cytosol]; M_pran_c (N-(5-Phospho-D-ribosyl)anthranilate)[cytosol]	M_anth_c:-1; M_ppi_c:1; M_pran_c:1; M_prpp_c:-1	cytosol	(G_WP_001093417_1 or G_WP_001982145_1)
R_ANS	Anthranilate synthase	M_chor_c + M_gln__L_c -> M_anth_c + M_glu__L_c + M_h_c + M_pyr_c	M_chor_c (Chorismate)[cytosol] + M_gln__L_c (L-Glutamine)[cytosol] -> M_anth_c (Anthranilate)[cytosol] + M_glu__L_c (L-Glutamate)[cytosol] + M_h_c (H+)[cytosol] + M_pyr_c (Pyruvate)[cytosol]	M_chor_c (Chorismate)[cytosol]; M_gln__L_c (L-Glutamine)[cytosol]	M_anth_c (Anthranilate)[cytosol]; M_glu__L_c (L-Glutamate)[cytosol]; M_h_c (H+)[cytosol]; M_pyr_c (Pyruvate)[cytosol]	M_anth_c:1; M_chor_c:-1; M_gln__L_c:-1; M_glu__L_c:1; M_h_c:1; M_pyr_c:1	cytosol	(G_WP_000925673_1 or G_WP_001093417_1 or (G_WP_000209084_1 and G_WP_000925673_1))
R_AOXHEXCYCL	AOXHEXCYCL	M_6a2ohxnt_c <=> M_h2o_c + M_1pipdn2c_c	M_6a2ohxnt_c (6-Amino-2-oxohexanoate)[cytosol] <=> M_h2o_c (H2O)[cytosol] + M_1pipdn2c_c (Delta1-Piperideine-2-carboxylate)[cytosol]	M_6a2ohxnt_c (6-Amino-2-oxohexanoate)[cytosol]	M_1pipdn2c_c (Delta1-Piperideine-2-carboxylate)[cytosol]; M_h2o_c (H2O)[cytosol]	M_1pipdn2c_c:1; M_6a2ohxnt_c:-1; M_h2o_c:1	cytosol
R_AP4AH	Ap4A hydrolase	M_ap4a_c + M_h2o_c -> 2 M_adp_c + 2 M_h_c	M_ap4a_c (P1,P4-Bis(5'-adenosyl) tetraphosphate)[cytosol] + M_h2o_c (H2O)[cytosol] -> 2 M_adp_c (ADP)[cytosol] + 2 M_h_c (H+)[cytosol]	M_ap4a_c (P1,P4-Bis(5'-adenosyl) tetraphosphate)[cytosol]; M_h2o_c (H2O)[cytosol]	2 M_adp_c (ADP)[cytosol]; 2 M_h_c (H+)[cytosol]	M_adp_c:2; M_ap4a_c:-1; M_h2o_c:-1; M_h_c:2	cytosol	G_WP_000167241_1
R_AP4AS	Ap4A synthetase	2 M_atp_c + M_h_c -> M_ap4a_c + M_ppi_c	2 M_atp_c (ATP)[cytosol] + M_h_c (H+)[cytosol] -> M_ap4a_c (P1,P4-Bis(5'-adenosyl) tetraphosphate)[cytosol] + M_ppi_c (Diphosphate)[cytosol]	2 M_atp_c (ATP)[cytosol]; M_h_c (H+)[cytosol]	M_ap4a_c (P1,P4-Bis(5'-adenosyl) tetraphosphate)[cytosol]; M_ppi_c (Diphosphate)[cytosol]	M_ap4a_c:1; M_atp_c:-2; M_h_c:-1; M_ppi_c:1	cytosol	G_WP_000059537_1
R_APENTAMAH	APENTAMAH	M_h2o_c + M_5apentam_c -> M_5aptn_c + M_nh3_c	M_h2o_c (H2O)[cytosol] + M_5apentam_c (5-Aminopentanamide)[cytosol] -> M_5aptn_c (5-Aminopentanoate)[cytosol] + M_nh3_c (Ammonia)[cytosol]	M_5apentam_c (5-Aminopentanamide)[cytosol]; M_h2o_c (H2O)[cytosol]	M_5aptn_c (5-Aminopentanoate)[cytosol]; M_nh3_c (Ammonia)[cytosol]	M_5apentam_c:-1; M_5aptn_c:1; M_h2o_c:-1; M_nh3_c:1	cytosol
R_APG3PAT120	Acyl-phosphate:glycerol-3-phosphate acyltransferase (C12:0)	M_ddcap_c + M_glyc3p_c -> M_1ddecg3p_c + M_h_c + M_pi_c	M_ddcap_c (Dodecanoly-phosphate (n-C12:0))[cytosol] + M_glyc3p_c (Glycerol 3-phosphate)[cytosol] -> M_1ddecg3p_c (1-dodecanoyl-sn-glycerol 3-phosphate)[cytosol] + M_h_c (H+)[cytosol] + M_pi_c (Phosphate)[cytosol]	M_ddcap_c (Dodecanoly-phosphate (n-C12:0))[cytosol]; M_glyc3p_c (Glycerol 3-phosphate)[cytosol]	M_1ddecg3p_c (1-dodecanoyl-sn-glycerol 3-phosphate)[cytosol]; M_h_c (H+)[cytosol]; M_pi_c (Phosphate)[cytosol]	M_1ddecg3p_c:1; M_ddcap_c:-1; M_glyc3p_c:-1; M_h_c:1; M_pi_c:1	cytosol
R_APG3PAT140	Acyl-phosphate:glycerol-3-phosphate acyltransferase (C14:0)	M_glyc3p_c + M_ttdcap_c -> M_1tdecg3p_c + M_h_c + M_pi_c	M_glyc3p_c (Glycerol 3-phosphate)[cytosol] + M_ttdcap_c (Tetradecanoyl-phosphate (n-C14:0))[cytosol] -> M_1tdecg3p_c (1-tetradecanoyl-sn-glycerol 3-phosphate)[cytosol] + M_h_c (H+)[cytosol] + M_pi_c (Phosphate)[cytosol]	M_glyc3p_c (Glycerol 3-phosphate)[cytosol]; M_ttdcap_c (Tetradecanoyl-phosphate (n-C14:0))[cytosol]	M_1tdecg3p_c (1-tetradecanoyl-sn-glycerol 3-phosphate)[cytosol]; M_h_c (H+)[cytosol]; M_pi_c (Phosphate)[cytosol]	M_1tdecg3p_c:1; M_glyc3p_c:-1; M_h_c:1; M_pi_c:1; M_ttdcap_c:-1	cytosol
R_APG3PAT141	Acyl-phosphate:glycerol-3-phosphate acyltransferase (C14:1)	M_glyc3p_c + M_ttdceap_c -> M_1tdec7eg3p_c + M_h_c + M_pi_c	M_glyc3p_c (Glycerol 3-phosphate)[cytosol] + M_ttdceap_c (Tetradecanoyl-phosphate (n-C14:1))[cytosol] -> M_1tdec7eg3p_c (1-tetradec-7-enoyl-sn-glycerol 3-phosphate)[cytosol] + M_h_c (H+)[cytosol] + M_pi_c (Phosphate)[cytosol]	M_glyc3p_c (Glycerol 3-phosphate)[cytosol]; M_ttdceap_c (Tetradecanoyl-phosphate (n-C14:1))[cytosol]	M_1tdec7eg3p_c (1-tetradec-7-enoyl-sn-glycerol 3-phosphate)[cytosol]; M_h_c (H+)[cytosol]; M_pi_c (Phosphate)[cytosol]	M_1tdec7eg3p_c:1; M_glyc3p_c:-1; M_h_c:1; M_pi_c:1; M_ttdceap_c:-1	cytosol
R_APG3PAT160	Acyl-phosphate:glycerol-3-phosphate acyltransferase (C16:0)	M_glyc3p_c + M_hdcap_c -> M_1hdecg3p_c + M_h_c + M_pi_c	M_glyc3p_c (Glycerol 3-phosphate)[cytosol] + M_hdcap_c (Hexadecanoyl-phosphate (n-C16:0))[cytosol] -> M_1hdecg3p_c (1-hexadecanoyl-sn-glycerol 3-phosphate)[cytosol] + M_h_c (H+)[cytosol] + M_pi_c (Phosphate)[cytosol]	M_glyc3p_c (Glycerol 3-phosphate)[cytosol]; M_hdcap_c (Hexadecanoyl-phosphate (n-C16:0))[cytosol]	M_1hdecg3p_c (1-hexadecanoyl-sn-glycerol 3-phosphate)[cytosol]; M_h_c (H+)[cytosol]; M_pi_c (Phosphate)[cytosol]	M_1hdecg3p_c:1; M_glyc3p_c:-1; M_h_c:1; M_hdcap_c:-1; M_pi_c:1	cytosol
R_APG3PAT161	Acyl-phosphate:glycerol-3-phosphate acyltransferase (C16:1)	M_glyc3p_c + M_hdceap_c -> M_1hdec9eg3p_c + M_h_c + M_pi_c	M_glyc3p_c (Glycerol 3-phosphate)[cytosol] + M_hdceap_c (Hexadecanoyl-phosphate (n-C16:1))[cytosol] -> M_1hdec9eg3p_c (1-hexadec-9-enoyl-sn-glycerol 3-phosphate)[cytosol] + M_h_c (H+)[cytosol] + M_pi_c (Phosphate)[cytosol]	M_glyc3p_c (Glycerol 3-phosphate)[cytosol]; M_hdceap_c (Hexadecanoyl-phosphate (n-C16:1))[cytosol]	M_1hdec9eg3p_c (1-hexadec-9-enoyl-sn-glycerol 3-phosphate)[cytosol]; M_h_c (H+)[cytosol]; M_pi_c (Phosphate)[cytosol]	M_1hdec9eg3p_c:1; M_glyc3p_c:-1; M_h_c:1; M_hdceap_c:-1; M_pi_c:1	cytosol
R_APG3PAT180	Acyl-phosphate:glycerol-3-phosphate acyltransferase (C18:0)	M_glyc3p_c + M_ocdcap_c -> M_1odecg3p_c + M_h_c + M_pi_c	M_glyc3p_c (Glycerol 3-phosphate)[cytosol] + M_ocdcap_c (Octadecanoyl-phosphate (n-C18:0))[cytosol] -> M_1odecg3p_c (1-octadecanoyl-sn-glycerol 3-phosphate)[cytosol] + M_h_c (H+)[cytosol] + M_pi_c (Phosphate)[cytosol]	M_glyc3p_c (Glycerol 3-phosphate)[cytosol]; M_ocdcap_c (Octadecanoyl-phosphate (n-C18:0))[cytosol]	M_1odecg3p_c (1-octadecanoyl-sn-glycerol 3-phosphate)[cytosol]; M_h_c (H+)[cytosol]; M_pi_c (Phosphate)[cytosol]	M_1odecg3p_c:1; M_glyc3p_c:-1; M_h_c:1; M_ocdcap_c:-1; M_pi_c:1	cytosol
R_APG3PAT181	Acyl-phosphate:glycerol-3-phosphate acyltransferase (C18:1)	M_glyc3p_c + M_ocdceap_c -> M_1odec11eg3p_c + M_h_c + M_pi_c	M_glyc3p_c (Glycerol 3-phosphate)[cytosol] + M_ocdceap_c (Octadecanoyl-phosphate (n-C18:1))[cytosol] -> M_1odec11eg3p_c (1-octadec-11-enoyl-sn-glycerol 3-phosphate)[cytosol] + M_h_c (H+)[cytosol] + M_pi_c (Phosphate)[cytosol]	M_glyc3p_c (Glycerol 3-phosphate)[cytosol]; M_ocdceap_c (Octadecanoyl-phosphate (n-C18:1))[cytosol]	M_1odec11eg3p_c (1-octadec-11-enoyl-sn-glycerol 3-phosphate)[cytosol]; M_h_c (H+)[cytosol]; M_pi_c (Phosphate)[cytosol]	M_1odec11eg3p_c:1; M_glyc3p_c:-1; M_h_c:1; M_ocdceap_c:-1; M_pi_c:1	cytosol
R_APRAUR	5-amino-6-(5-phosphoribosylamino)uracil reductase	M_5apru_c + M_h_c + M_nadph_c -> M_5aprbu_c + M_nadp_c	M_5apru_c (5-Amino-6-(5'-phosphoribosylamino)uracil)[cytosol] + M_h_c (H+)[cytosol] + M_nadph_c (Nicotinamide adenine dinucleotide phosphate - reduced)[cytosol] -> M_5aprbu_c (5-Amino-6-(5'-phosphoribitylamino)uracil)[cytosol] + M_nadp_c (Nicotinamide adenine dinucleotide phosphate)[cytosol]	M_5apru_c (5-Amino-6-(5'-phosphoribosylamino)uracil)[cytosol]; M_h_c (H+)[cytosol]; M_nadph_c (Nicotinamide adenine dinucleotide phosphate - reduced)[cytosol]	M_5aprbu_c (5-Amino-6-(5'-phosphoribitylamino)uracil)[cytosol]; M_nadp_c (Nicotinamide adenine dinucleotide phosphate)[cytosol]	M_5aprbu_c:1; M_5apru_c:-1; M_h_c:-1; M_nadp_c:1; M_nadph_c:-1	cytosol	G_WP_017816295_1
R_APSR	APSR	M_aps_c + M_trdrd_c -> M_amp_c + 2 M_h_c + M_so3_c + M_trdox_c	M_aps_c (Adenosine 5'-phosphosulfate)[cytosol] + M_trdrd_c (Reduced thioredoxin)[cytosol] -> M_amp_c (AMP)[cytosol] + 2 M_h_c (H+)[cytosol] + M_so3_c (Sulfite)[cytosol] + M_trdox_c (Oxidized thioredoxin)[cytosol]	M_aps_c (Adenosine 5'-phosphosulfate)[cytosol]; M_trdrd_c (Reduced thioredoxin)[cytosol]	M_amp_c (AMP)[cytosol]; 2 M_h_c (H+)[cytosol]; M_so3_c (Sulfite)[cytosol]; M_trdox_c (Oxidized thioredoxin)[cytosol]	M_amp_c:1; M_aps_c:-1; M_h_c:2; M_so3_c:1; M_trdox_c:1; M_trdrd_c:-1	cytosol	G_WP_000216076_1
R_APTNAT	APTNAT	M_akg_c + M_5aptn_c <=> M_glu__L_c + M_oxptn_c	M_akg_c (2-Oxoglutarate)[cytosol] + M_5aptn_c (5-Aminopentanoate)[cytosol] <=> M_glu__L_c (L-Glutamate)[cytosol] + M_oxptn_c (5-Oxopentanoate)[cytosol]	M_5aptn_c (5-Aminopentanoate)[cytosol]; M_akg_c (2-Oxoglutarate)[cytosol]	M_glu__L_c (L-Glutamate)[cytosol]; M_oxptn_c (5-Oxopentanoate)[cytosol]	M_5aptn_c:-1; M_akg_c:-1; M_glu__L_c:1; M_oxptn_c:1	cytosol
R_ARABDI	L-fucose isomerase	M_arab__D_c <=> M_rbl__D_c	M_arab__D_c (D Arabinose C5H10O5)[cytosol] <=> M_rbl__D_c (D-Ribulose)[cytosol]	M_arab__D_c (D Arabinose C5H10O5)[cytosol]	M_rbl__D_c (D-Ribulose)[cytosol]	M_arab__D_c:-1; M_rbl__D_c:1	cytosol	G_WP_001083258_1
R_ARACHTA	ARACHTA	M_ACP_c + M_arachcoa_c <=> M_coa_c + M_arachACP_c	M_ACP_c (Acyl carrier protein)[cytosol] + M_arachcoa_c (Arachidyl coenzyme A)[cytosol] <=> M_coa_c (Coenzyme A)[cytosol] + M_arachACP_c (Eicosanoyl-ACP (n-C20:0))[cytosol]	M_ACP_c (Acyl carrier protein)[cytosol]; M_arachcoa_c (Arachidyl coenzyme A)[cytosol]	M_arachACP_c (Eicosanoyl-ACP (n-C20:0))[cytosol]; M_coa_c (Coenzyme A)[cytosol]	M_ACP_c:-1; M_arachACP_c:1; M_arachcoa_c:-1; M_coa_c:1	cytosol
R_ARAI	L-arabinose isomerase	M_arab__L_c <=> M_rbl__L_c	M_arab__L_c (L-Arabinose)[cytosol] <=> M_rbl__L_c (L-Ribulose)[cytosol]	M_arab__L_c (L-Arabinose)[cytosol]	M_rbl__L_c (L-Ribulose)[cytosol]	M_arab__L_c:-1; M_rbl__L_c:1	cytosol
R_ARBTpts	Arbutin transport via PEPPyr PTS	M_pep_c + M_arbt_e -> M_arbt6p_c + M_pyr_c	M_pep_c (Phosphoenolpyruvate)[cytosol] + M_arbt_e (Arbutin)[extracellular space] -> M_arbt6p_c (Arbutin 6-phosphate)[cytosol] + M_pyr_c (Pyruvate)[cytosol]	M_arbt_e (Arbutin)[extracellular space]; M_pep_c (Phosphoenolpyruvate)[cytosol]	M_arbt6p_c (Arbutin 6-phosphate)[cytosol]; M_pyr_c (Pyruvate)[cytosol]	M_arbt6p_c:1; M_arbt_e:-1; M_pep_c:-1; M_pyr_c:1	cytosol, extracellular space	(G_WP_000069129_1 and G_WP_000567533_1)
R_ARBt2r	ARBt2r	M_arab__L_e + M_h_e <=> M_arab__L_c + M_h_c	M_arab__L_e (L-Arabinose)[extracellular space] + M_h_e (H+)[extracellular space] <=> M_arab__L_c (L-Arabinose)[cytosol] + M_h_c (H+)[cytosol]	M_arab__L_e (L-Arabinose)[extracellular space]; M_h_e (H+)[extracellular space]	M_arab__L_c (L-Arabinose)[cytosol]; M_h_c (H+)[cytosol]	M_arab__L_c:1; M_arab__L_e:-1; M_h_c:1; M_h_e:-1	cytosol, extracellular space	(G_WP_000107057_1 or G_WP_001076001_1)
R_ARBt2rpp	L-arabinose transport via proton symport (periplasm)	M_arab__L_p + M_h_p <=> M_arab__L_c + M_h_c	M_arab__L_p (L-Arabinose)[periplasm] + M_h_p (H+)[periplasm] <=> M_arab__L_c (L-Arabinose)[cytosol] + M_h_c (H+)[cytosol]	M_arab__L_p (L-Arabinose)[periplasm]; M_h_p (H+)[periplasm]	M_arab__L_c (L-Arabinose)[cytosol]; M_h_c (H+)[cytosol]	M_arab__L_c:1; M_arab__L_p:-1; M_h_c:1; M_h_p:-1	cytosol, periplasm	(G_WP_000107057_1 or G_WP_001076001_1)
R_ARBt3ipp	L-arabinose transport via proton antiport (periplasm)	M_arab__L_c + M_h_p -> M_h_c + M_arab__L_p	M_arab__L_c (L-Arabinose)[cytosol] + M_h_p (H+)[periplasm] -> M_h_c (H+)[cytosol] + M_arab__L_p (L-Arabinose)[periplasm]	M_arab__L_c (L-Arabinose)[cytosol]; M_h_p (H+)[periplasm]	M_arab__L_p (L-Arabinose)[periplasm]; M_h_c (H+)[cytosol]	M_arab__L_c:-1; M_arab__L_p:1; M_h_c:1; M_h_p:-1	cytosol, periplasm	(G_WP_000372838_1 or G_WP_001097145_1)
R_ARGORNt7	Arginine/ornithine antiporter	M_orn_c + M_arg__L_e <=> M_arg__L_c + M_orn_e	M_orn_c (Ornithine)[cytosol] + M_arg__L_e (L-Arginine)[extracellular space] <=> M_arg__L_c (L-Arginine)[cytosol] + M_orn_e (Ornithine)[extracellular space]	M_arg__L_e (L-Arginine)[extracellular space]; M_orn_c (Ornithine)[cytosol]	M_arg__L_c (L-Arginine)[cytosol]; M_orn_e (Ornithine)[extracellular space]	M_arg__L_c:1; M_arg__L_e:-1; M_orn_c:-1; M_orn_e:1	cytosol, extracellular space	G_WP_001271336_1
R_ARGORNt7pp	Arginine/ornithine antiporter (periplasm)	M_orn_c + M_arg__L_p <=> M_arg__L_c + M_orn_p	M_orn_c (Ornithine)[cytosol] + M_arg__L_p (L-Arginine)[periplasm] <=> M_arg__L_c (L-Arginine)[cytosol] + M_orn_p (Ornithine)[periplasm]	M_arg__L_p (L-Arginine)[periplasm]; M_orn_c (Ornithine)[cytosol]	M_arg__L_c (L-Arginine)[cytosol]; M_orn_p (Ornithine)[periplasm]	M_arg__L_c:1; M_arg__L_p:-1; M_orn_c:-1; M_orn_p:1	cytosol, periplasm	G_WP_001271336_1
R_ARGSL	Argininosuccinate lyase	M_argsuc_c <=> M_arg__L_c + M_fum_c	M_argsuc_c (N(omega)-(L-Arginino)succinate)[cytosol] <=> M_arg__L_c (L-Arginine)[cytosol] + M_fum_c (Fumarate)[cytosol]	M_argsuc_c (N(omega)-(L-Arginino)succinate)[cytosol]	M_arg__L_c (L-Arginine)[cytosol]; M_fum_c (Fumarate)[cytosol]	M_arg__L_c:1; M_argsuc_c:-1; M_fum_c:1	cytosol	(G_WP_000213740_1 or G_WP_001986427_1)
R_ARGSS	Argininosuccinate synthase	M_asp__L_c + M_atp_c + M_citr__L_c -> M_amp_c + M_argsuc_c + M_h_c + M_ppi_c	M_asp__L_c (L-Aspartate)[cytosol] + M_atp_c (ATP)[cytosol] + M_citr__L_c (L-Citrulline)[cytosol] -> M_amp_c (AMP)[cytosol] + M_argsuc_c (N(omega)-(L-Arginino)succinate)[cytosol] + M_h_c (H+)[cytosol] + M_ppi_c (Diphosphate)[cytosol]	M_asp__L_c (L-Aspartate)[cytosol]; M_atp_c (ATP)[cytosol]; M_citr__L_c (L-Citrulline)[cytosol]	M_amp_c (AMP)[cytosol]; M_argsuc_c (N(omega)-(L-Arginino)succinate)[cytosol]; M_h_c (H+)[cytosol]; M_ppi_c (Diphosphate)[cytosol]	M_amp_c:1; M_argsuc_c:1; M_asp__L_c:-1; M_atp_c:-1; M_citr__L_c:-1; M_h_c:1; M_ppi_c:1	cytosol	G_WP_001986427_1
R_ARGabc	L-arginine transport via ABC system	M_atp_c + M_h2o_c + M_arg__L_e -> M_adp_c + M_arg__L_c + M_h_c + M_pi_c	M_atp_c (ATP)[cytosol] + M_h2o_c (H2O)[cytosol] + M_arg__L_e (L-Arginine)[extracellular space] -> M_adp_c (ADP)[cytosol] + M_arg__L_c (L-Arginine)[cytosol] + M_h_c (H+)[cytosol] + M_pi_c (Phosphate)[cytosol]	M_arg__L_e (L-Arginine)[extracellular space]; M_atp_c (ATP)[cytosol]; M_h2o_c (H2O)[cytosol]	M_adp_c (ADP)[cytosol]; M_arg__L_c (L-Arginine)[cytosol]; M_h_c (H+)[cytosol]; M_pi_c (Phosphate)[cytosol]	M_adp_c:1; M_arg__L_c:1; M_arg__L_e:-1; M_atp_c:-1; M_h2o_c:-1; M_h_c:1; M_pi_c:1	cytosol, extracellular space	((G_WP_000128669_1 and G_WP_000591252_1) or (G_WP_000010367_1 and G_WP_000135840_1 and G_WP_000438614_1 and G_WP_000569997_1))
R_ARGabcpp	L-arginine transport via ABC system (periplasm)	M_atp_c + M_h2o_c + M_arg__L_p -> M_adp_c + M_arg__L_c + M_h_c + M_pi_c	M_atp_c (ATP)[cytosol] + M_h2o_c (H2O)[cytosol] + M_arg__L_p (L-Arginine)[periplasm] -> M_adp_c (ADP)[cytosol] + M_arg__L_c (L-Arginine)[cytosol] + M_h_c (H+)[cytosol] + M_pi_c (Phosphate)[cytosol]	M_arg__L_p (L-Arginine)[periplasm]; M_atp_c (ATP)[cytosol]; M_h2o_c (H2O)[cytosol]	M_adp_c (ADP)[cytosol]; M_arg__L_c (L-Arginine)[cytosol]; M_h_c (H+)[cytosol]; M_pi_c (Phosphate)[cytosol]	M_adp_c:1; M_arg__L_c:1; M_arg__L_p:-1; M_atp_c:-1; M_h2o_c:-1; M_h_c:1; M_pi_c:1	cytosol, periplasm	(G_WP_000128669_1 or G_WP_000438614_1 or (G_WP_000010367_1 and G_WP_000438614_1 and G_WP_000569997_1) or (G_WP_000135840_1 and G_WP_000438614_1 and G_WP_000569997_1) or (G_WP_000010367_1 and G_WP_000135840_1 and G_WP_000438614_1 and G_WP_000569997_1))
R_ARGt2r	L arganine reversible transport via proton symport	M_arg__L_e + M_h_e -> M_arg__L_c + M_h_c	M_arg__L_e (L-Arginine)[extracellular space] + M_h_e (H+)[extracellular space] -> M_arg__L_c (L-Arginine)[cytosol] + M_h_c (H+)[cytosol]	M_arg__L_e (L-Arginine)[extracellular space]; M_h_e (H+)[extracellular space]	M_arg__L_c (L-Arginine)[cytosol]; M_h_c (H+)[cytosol]	M_arg__L_c:1; M_arg__L_e:-1; M_h_c:1; M_h_e:-1	cytosol, extracellular space	G_WP_000203775_1
R_ARGt3pp	L-arginine transport out via proton antiport (cytoplasm to periplasm)	M_arg__L_c + M_h_p -> M_h_c + M_arg__L_p	M_arg__L_c (L-Arginine)[cytosol] + M_h_p (H+)[periplasm] -> M_h_c (H+)[cytosol] + M_arg__L_p (L-Arginine)[periplasm]	M_arg__L_c (L-Arginine)[cytosol]; M_h_p (H+)[periplasm]	M_arg__L_p (L-Arginine)[periplasm]; M_h_c (H+)[cytosol]	M_arg__L_c:-1; M_arg__L_p:1; M_h_c:1; M_h_p:-1	cytosol, periplasm	G_WP_000950251_1
R_ARGt5r	ARGt5r	M_arg__L_e <=> M_arg__L_c	M_arg__L_e (L-Arginine)[extracellular space] <=> M_arg__L_c (L-Arginine)[cytosol]	M_arg__L_e (L-Arginine)[extracellular space]	M_arg__L_c (L-Arginine)[cytosol]	M_arg__L_c:1; M_arg__L_e:-1	cytosol, extracellular space	G_WP_000203775_1
R_ARGtex	L-arginine transport via diffusion (extracellular to periplasm)	M_arg__L_e <=> M_arg__L_p	M_arg__L_e (L-Arginine)[extracellular space] <=> M_arg__L_p (L-Arginine)[periplasm]	M_arg__L_e (L-Arginine)[extracellular space]	M_arg__L_p (L-Arginine)[periplasm]	M_arg__L_e:-1; M_arg__L_p:1	extracellular space, periplasm	G_WP_000910004_1
R_ASAD	Aspartate-semialdehyde dehydrogenase	M_aspsa_c + M_nadp_c + M_pi_c <=> M_4pasp_c + M_h_c + M_nadph_c	M_aspsa_c (L-Aspartate 4-semialdehyde)[cytosol] + M_nadp_c (Nicotinamide adenine dinucleotide phosphate)[cytosol] + M_pi_c (Phosphate)[cytosol] <=> M_4pasp_c (4-Phospho-L-aspartate)[cytosol] + M_h_c (H+)[cytosol] + M_nadph_c (Nicotinamide adenine dinucleotide phosphate - reduced)[cytosol]	M_aspsa_c (L-Aspartate 4-semialdehyde)[cytosol]; M_nadp_c (Nicotinamide adenine dinucleotide phosphate)[cytosol]; M_pi_c (Phosphate)[cytosol]	M_4pasp_c (4-Phospho-L-aspartate)[cytosol]; M_h_c (H+)[cytosol]; M_nadph_c (Nicotinamide adenine dinucleotide phosphate - reduced)[cytosol]	M_4pasp_c:1; M_aspsa_c:-1; M_h_c:1; M_nadp_c:-1; M_nadph_c:1; M_pi_c:-1	cytosol	G_WP_000862762_1
R_ASADi	Aspartate semialdehyde dehydrogenase irreversible	M_4pasp_c + M_h_c + M_nadph_c -> M_aspsa_c + M_nadp_c + M_pi_c	M_4pasp_c (4-Phospho-L-aspartate)[cytosol] + M_h_c (H+)[cytosol] + M_nadph_c (Nicotinamide adenine dinucleotide phosphate - reduced)[cytosol] -> M_aspsa_c (L-Aspartate 4-semialdehyde)[cytosol] + M_nadp_c (Nicotinamide adenine dinucleotide phosphate)[cytosol] + M_pi_c (Phosphate)[cytosol]	M_4pasp_c (4-Phospho-L-aspartate)[cytosol]; M_h_c (H+)[cytosol]; M_nadph_c (Nicotinamide adenine dinucleotide phosphate - reduced)[cytosol]	M_aspsa_c (L-Aspartate 4-semialdehyde)[cytosol]; M_nadp_c (Nicotinamide adenine dinucleotide phosphate)[cytosol]; M_pi_c (Phosphate)[cytosol]	M_4pasp_c:-1; M_aspsa_c:1; M_h_c:-1; M_nadp_c:1; M_nadph_c:-1; M_pi_c:1	cytosol	G_WP_000862762_1
R_ASNN	L-asparaginase	M_asn__L_c + M_h2o_c -> M_asp__L_c + M_nh4_c	M_asn__L_c (L-Asparagine)[cytosol] + M_h2o_c (H2O)[cytosol] -> M_asp__L_c (L-Aspartate)[cytosol] + M_nh4_c (Ammonium)[cytosol]	M_asn__L_c (L-Asparagine)[cytosol]; M_h2o_c (H2O)[cytosol]	M_asp__L_c (L-Aspartate)[cytosol]; M_nh4_c (Ammonium)[cytosol]	M_asn__L_c:-1; M_asp__L_c:1; M_h2o_c:-1; M_nh4_c:1	cytosol	G_WP_000717085_1
R_ASNNpp	L-asparaginase	M_asn__L_p + M_h2o_p -> M_asp__L_p + M_nh4_p	M_asn__L_p (L-Asparagine)[periplasm] + M_h2o_p (H2O)[periplasm] -> M_asp__L_p (L-Aspartate)[periplasm] + M_nh4_p (Ammonium)[periplasm]	M_asn__L_p (L-Asparagine)[periplasm]; M_h2o_p (H2O)[periplasm]	M_asp__L_p (L-Aspartate)[periplasm]; M_nh4_p (Ammonium)[periplasm]	M_asn__L_p:-1; M_asp__L_p:1; M_h2o_p:-1; M_nh4_p:1	periplasm	G_WP_000717085_1
R_ASNS1	Asparagine synthase (glutamine-hydrolysing)	M_asp__L_c + M_atp_c + M_gln__L_c + M_h2o_c -> M_amp_c + M_asn__L_c + M_glu__L_c + M_h_c + M_ppi_c	M_asp__L_c (L-Aspartate)[cytosol] + M_atp_c (ATP)[cytosol] + M_gln__L_c (L-Glutamine)[cytosol] + M_h2o_c (H2O)[cytosol] -> M_amp_c (AMP)[cytosol] + M_asn__L_c (L-Asparagine)[cytosol] + M_glu__L_c (L-Glutamate)[cytosol] + M_h_c (H+)[cytosol] + M_ppi_c (Diphosphate)[cytosol]	M_asp__L_c (L-Aspartate)[cytosol]; M_atp_c (ATP)[cytosol]; M_gln__L_c (L-Glutamine)[cytosol]; M_h2o_c (H2O)[cytosol]	M_amp_c (AMP)[cytosol]; M_asn__L_c (L-Asparagine)[cytosol]; M_glu__L_c (L-Glutamate)[cytosol]; M_h_c (H+)[cytosol]; M_ppi_c (Diphosphate)[cytosol]	M_amp_c:1; M_asn__L_c:1; M_asp__L_c:-1; M_atp_c:-1; M_gln__L_c:-1; M_glu__L_c:1; M_h2o_c:-1; M_h_c:1; M_ppi_c:1	cytosol
R_ASNt2rpp	L-asparagine reversible transport via proton symport (periplasm)	M_asn__L_p + M_h_p <=> M_asn__L_c + M_h_c	M_asn__L_p (L-Asparagine)[periplasm] + M_h_p (H+)[periplasm] <=> M_asn__L_c (L-Asparagine)[cytosol] + M_h_c (H+)[cytosol]	M_asn__L_p (L-Asparagine)[periplasm]; M_h_p (H+)[periplasm]	M_asn__L_c (L-Asparagine)[cytosol]; M_h_c (H+)[cytosol]	M_asn__L_c:1; M_asn__L_p:-1; M_h_c:1; M_h_p:-1	cytosol, periplasm
R_ASNtex	L-asparagine transport via diffusion (extracellular to periplasm)	M_asn__L_e <=> M_asn__L_p	M_asn__L_e (L-Asparagine)[extracellular space] <=> M_asn__L_p (L-Asparagine)[periplasm]	M_asn__L_e (L-Asparagine)[extracellular space]	M_asn__L_p (L-Asparagine)[periplasm]	M_asn__L_e:-1; M_asn__L_p:1	extracellular space, periplasm
R_ASO3t4pp	Arsenite transporter via sodium antiport (periplasm)	M_aso3_c + M_na1_p -> M_na1_c + M_aso3_p	M_aso3_c (Arsenite)[cytosol] + M_na1_p (Sodium)[periplasm] -> M_na1_c (Sodium)[cytosol] + M_aso3_p (Arsenite)[periplasm]	M_aso3_c (Arsenite)[cytosol]; M_na1_p (Sodium)[periplasm]	M_aso3_p (Arsenite)[periplasm]; M_na1_c (Sodium)[cytosol]	M_aso3_c:-1; M_aso3_p:1; M_na1_c:1; M_na1_p:-1	cytosol, periplasm	G_WP_001990083_1
R_ASO3tex	Arsenite transport via diffusion (extracellular to periplasm)	M_aso3_e <=> M_aso3_p	M_aso3_e (Arsenite)[extracellular space] <=> M_aso3_p (Arsenite)[periplasm]	M_aso3_e (Arsenite)[extracellular space]	M_aso3_p (Arsenite)[periplasm]	M_aso3_e:-1; M_aso3_p:1	extracellular space, periplasm
R_ASO4rt2rpp	Arsenate reversible transport via symport (periplasm)	M_h_p + M_aso4_p <=> M_aso4_c + M_h_c	M_h_p (H+)[periplasm] + M_aso4_p (Arsenate)[periplasm] <=> M_aso4_c (Arsenate)[cytosol] + M_h_c (H+)[cytosol]	M_aso4_p (Arsenate)[periplasm]; M_h_p (H+)[periplasm]	M_aso4_c (Arsenate)[cytosol]; M_h_c (H+)[cytosol]	M_aso4_c:1; M_aso4_p:-1; M_h_c:1; M_h_p:-1	cytosol, periplasm
R_ASO4t4pp	Arsenate transporter via sodium antiport (periplasm)	M_aso4_c + M_na1_p -> M_na1_c + M_aso4_p	M_aso4_c (Arsenate)[cytosol] + M_na1_p (Sodium)[periplasm] -> M_na1_c (Sodium)[cytosol] + M_aso4_p (Arsenate)[periplasm]	M_aso4_c (Arsenate)[cytosol]; M_na1_p (Sodium)[periplasm]	M_aso4_p (Arsenate)[periplasm]; M_na1_c (Sodium)[cytosol]	M_aso4_c:-1; M_aso4_p:1; M_na1_c:1; M_na1_p:-1	cytosol, periplasm	G_WP_001990083_1
R_ASO4tex	Arsenate transporter (extracellular to periplasm)	M_aso4_e <=> M_aso4_p	M_aso4_e (Arsenate)[extracellular space] <=> M_aso4_p (Arsenate)[periplasm]	M_aso4_e (Arsenate)[extracellular space]	M_aso4_p (Arsenate)[periplasm]	M_aso4_e:-1; M_aso4_p:1	extracellular space, periplasm	(G_WP_000026482_1 or G_WP_001044116_1)
R_ASP1DC	Aspartate 1-decarboxylase	M_asp__L_c + M_h_c -> M_ala_B_c + M_co2_c	M_asp__L_c (L-Aspartate)[cytosol] + M_h_c (H+)[cytosol] -> M_ala_B_c (Beta-Alanine)[cytosol] + M_co2_c (CO2)[cytosol]	M_asp__L_c (L-Aspartate)[cytosol]; M_h_c (H+)[cytosol]	M_ala_B_c (Beta-Alanine)[cytosol]; M_co2_c (CO2)[cytosol]	M_ala_B_c:1; M_asp__L_c:-1; M_co2_c:1; M_h_c:-1	cytosol	(G_WP_000227392_1 or G_WP_000952664_1)
R_ASPCT	Aspartate carbamoyltransferase	M_asp__L_c + M_cbp_c -> M_cbasp_c + M_h_c + M_pi_c	M_asp__L_c (L-Aspartate)[cytosol] + M_cbp_c (Carbamoyl phosphate)[cytosol] -> M_cbasp_c (N-Carbamoyl-L-aspartate)[cytosol] + M_h_c (H+)[cytosol] + M_pi_c (Phosphate)[cytosol]	M_asp__L_c (L-Aspartate)[cytosol]; M_cbp_c (Carbamoyl phosphate)[cytosol]	M_cbasp_c (N-Carbamoyl-L-aspartate)[cytosol]; M_h_c (H+)[cytosol]; M_pi_c (Phosphate)[cytosol]	M_asp__L_c:-1; M_cbasp_c:1; M_cbp_c:-1; M_h_c:1; M_pi_c:1	cytosol	G_WP_000546639_1
R_ASPK	Aspartate kinase	M_asp__L_c + M_atp_c <=> M_4pasp_c + M_adp_c	M_asp__L_c (L-Aspartate)[cytosol] + M_atp_c (ATP)[cytosol] <=> M_4pasp_c (4-Phospho-L-aspartate)[cytosol] + M_adp_c (ADP)[cytosol]	M_asp__L_c (L-Aspartate)[cytosol]; M_atp_c (ATP)[cytosol]	M_4pasp_c (4-Phospho-L-aspartate)[cytosol]; M_adp_c (ADP)[cytosol]	M_4pasp_c:1; M_adp_c:1; M_asp__L_c:-1; M_atp_c:-1	cytosol	G_WP_001185176_1
R_ASPO1	ASPO1	M_asp__L_c + M_h2o_c + M_o2_c -> M_h2o2_c + M_nh4_c + M_oaa_c	M_asp__L_c (L-Aspartate)[cytosol] + M_h2o_c (H2O)[cytosol] + M_o2_c (O2)[cytosol] -> M_h2o2_c (Hydrogen peroxide)[cytosol] + M_nh4_c (Ammonium)[cytosol] + M_oaa_c (Oxaloacetate)[cytosol]	M_asp__L_c (L-Aspartate)[cytosol]; M_h2o_c (H2O)[cytosol]; M_o2_c (O2)[cytosol]	M_h2o2_c (Hydrogen peroxide)[cytosol]; M_nh4_c (Ammonium)[cytosol]; M_oaa_c (Oxaloacetate)[cytosol]	M_asp__L_c:-1; M_h2o2_c:1; M_h2o_c:-1; M_nh4_c:1; M_o2_c:-1; M_oaa_c:1	cytosol	G_WP_000367539_1
R_ASPO3	L-aspartate oxidase	M_asp__L_c + M_q8_c -> M_h_c + M_iasp_c + M_q8h2_c	M_asp__L_c (L-Aspartate)[cytosol] + M_q8_c (Ubiquinone-8)[cytosol] -> M_h_c (H+)[cytosol] + M_iasp_c (Iminoaspartate)[cytosol] + M_q8h2_c (Ubiquinol-8)[cytosol]	M_asp__L_c (L-Aspartate)[cytosol]; M_q8_c (Ubiquinone-8)[cytosol]	M_h_c (H+)[cytosol]; M_iasp_c (Iminoaspartate)[cytosol]; M_q8h2_c (Ubiquinol-8)[cytosol]	M_asp__L_c:-1; M_h_c:1; M_iasp_c:1; M_q8_c:-1; M_q8h2_c:1	cytosol	G_WP_000367539_1
R_ASPO4	L-aspartate oxidase	M_asp__L_c + M_mqn8_c -> M_h_c + M_iasp_c + M_mql8_c	M_asp__L_c (L-Aspartate)[cytosol] + M_mqn8_c (Menaquinone 8)[cytosol] -> M_h_c (H+)[cytosol] + M_iasp_c (Iminoaspartate)[cytosol] + M_mql8_c (Menaquinol 8)[cytosol]	M_asp__L_c (L-Aspartate)[cytosol]; M_mqn8_c (Menaquinone 8)[cytosol]	M_h_c (H+)[cytosol]; M_iasp_c (Iminoaspartate)[cytosol]; M_mql8_c (Menaquinol 8)[cytosol]	M_asp__L_c:-1; M_h_c:1; M_iasp_c:1; M_mql8_c:1; M_mqn8_c:-1	cytosol	G_WP_000367539_1
R_ASPO5	L-aspartate oxidase	M_asp__L_c + M_fum_c -> M_h_c + M_iasp_c + M_succ_c	M_asp__L_c (L-Aspartate)[cytosol] + M_fum_c (Fumarate)[cytosol] -> M_h_c (H+)[cytosol] + M_iasp_c (Iminoaspartate)[cytosol] + M_succ_c (Succinate)[cytosol]	M_asp__L_c (L-Aspartate)[cytosol]; M_fum_c (Fumarate)[cytosol]	M_h_c (H+)[cytosol]; M_iasp_c (Iminoaspartate)[cytosol]; M_succ_c (Succinate)[cytosol]	M_asp__L_c:-1; M_fum_c:-1; M_h_c:1; M_iasp_c:1; M_succ_c:1	cytosol	G_WP_000367539_1
R_ASPO6	L-aspartate oxidase	M_asp__L_c + M_o2_c -> M_h_c + M_h2o2_c + M_iasp_c	M_asp__L_c (L-Aspartate)[cytosol] + M_o2_c (O2)[cytosol] -> M_h_c (H+)[cytosol] + M_h2o2_c (Hydrogen peroxide)[cytosol] + M_iasp_c (Iminoaspartate)[cytosol]	M_asp__L_c (L-Aspartate)[cytosol]; M_o2_c (O2)[cytosol]	M_h2o2_c (Hydrogen peroxide)[cytosol]; M_h_c (H+)[cytosol]; M_iasp_c (Iminoaspartate)[cytosol]	M_asp__L_c:-1; M_h2o2_c:1; M_h_c:1; M_iasp_c:1; M_o2_c:-1	cytosol	G_WP_000367539_1
R_ASPT	L-aspartase	M_asp__L_c -> M_fum_c + M_nh4_c	M_asp__L_c (L-Aspartate)[cytosol] -> M_fum_c (Fumarate)[cytosol] + M_nh4_c (Ammonium)[cytosol]	M_asp__L_c (L-Aspartate)[cytosol]	M_fum_c (Fumarate)[cytosol]; M_nh4_c (Ammonium)[cytosol]	M_asp__L_c:-1; M_fum_c:1; M_nh4_c:1	cytosol	G_WP_000980437_1
R_ASPTA	Aspartate transaminase	M_akg_c + M_asp__L_c <=> M_glu__L_c + M_oaa_c	M_akg_c (2-Oxoglutarate)[cytosol] + M_asp__L_c (L-Aspartate)[cytosol] <=> M_glu__L_c (L-Glutamate)[cytosol] + M_oaa_c (Oxaloacetate)[cytosol]	M_akg_c (2-Oxoglutarate)[cytosol]; M_asp__L_c (L-Aspartate)[cytosol]	M_glu__L_c (L-Glutamate)[cytosol]; M_oaa_c (Oxaloacetate)[cytosol]	M_akg_c:-1; M_asp__L_c:-1; M_glu__L_c:1; M_oaa_c:1	cytosol	(G_WP_000078703_1 or G_WP_000143934_1 or G_WP_000275148_1 or G_WP_000278269_1 or G_WP_000383200_1 or G_WP_000939857_1 or G_WP_001257168_1)
R_ASPabc	L-aspartate transport via ABC system	M_atp_c + M_h2o_c + M_asp__L_e -> M_adp_c + M_asp__L_c + M_h_c + M_pi_c	M_atp_c (ATP)[cytosol] + M_h2o_c (H2O)[cytosol] + M_asp__L_e (L-Aspartate)[extracellular space] -> M_adp_c (ADP)[cytosol] + M_asp__L_c (L-Aspartate)[cytosol] + M_h_c (H+)[cytosol] + M_pi_c (Phosphate)[cytosol]	M_asp__L_e (L-Aspartate)[extracellular space]; M_atp_c (ATP)[cytosol]; M_h2o_c (H2O)[cytosol]	M_adp_c (ADP)[cytosol]; M_asp__L_c (L-Aspartate)[cytosol]; M_h_c (H+)[cytosol]; M_pi_c (Phosphate)[cytosol]	M_adp_c:1; M_asp__L_c:1; M_asp__L_e:-1; M_atp_c:-1; M_h2o_c:-1; M_h_c:1; M_pi_c:1	cytosol, extracellular space	(G_WP_000110649_1 and G_WP_000830363_1 and G_WP_001132006_1)
R_ASPabcpp	L-aspartate transport via ABC system (periplasm)	M_atp_c + M_h2o_c + M_asp__L_p -> M_adp_c + M_asp__L_c + M_h_c + M_pi_c	M_atp_c (ATP)[cytosol] + M_h2o_c (H2O)[cytosol] + M_asp__L_p (L-Aspartate)[periplasm] -> M_adp_c (ADP)[cytosol] + M_asp__L_c (L-Aspartate)[cytosol] + M_h_c (H+)[cytosol] + M_pi_c (Phosphate)[cytosol]	M_asp__L_p (L-Aspartate)[periplasm]; M_atp_c (ATP)[cytosol]; M_h2o_c (H2O)[cytosol]	M_adp_c (ADP)[cytosol]; M_asp__L_c (L-Aspartate)[cytosol]; M_h_c (H+)[cytosol]; M_pi_c (Phosphate)[cytosol]	M_adp_c:1; M_asp__L_c:1; M_asp__L_p:-1; M_atp_c:-1; M_h2o_c:-1; M_h_c:1; M_pi_c:1	cytosol, periplasm	(G_WP_000128669_1 or (G_WP_000110649_1 and G_WP_000830363_1) or (G_WP_000110649_1 and G_WP_000830363_1 and G_WP_001132006_1) or (G_WP_000110649_1 and G_WP_000347804_1 and G_WP_000830363_1 and G_WP_001132006_1))
R_ASPt2_2	Aspartate transport via proton symport (2 H)	M_asp__L_e + 2 M_h_e -> M_asp__L_c + 2 M_h_c	M_asp__L_e (L-Aspartate)[extracellular space] + 2 M_h_e (H+)[extracellular space] -> M_asp__L_c (L-Aspartate)[cytosol] + 2 M_h_c (H+)[cytosol]	M_asp__L_e (L-Aspartate)[extracellular space]; 2 M_h_e (H+)[extracellular space]	M_asp__L_c (L-Aspartate)[cytosol]; 2 M_h_c (H+)[cytosol]	M_asp__L_c:1; M_asp__L_e:-1; M_h_c:2; M_h_e:-2	cytosol, extracellular space	G_WP_001085436_1
R_ASPt2_2pp	Aspartate transport via proton symport (2 H) (periplasm)	M_asp__L_p + 2 M_h_p -> M_asp__L_c + 2 M_h_c	M_asp__L_p (L-Aspartate)[periplasm] + 2 M_h_p (H+)[periplasm] -> M_asp__L_c (L-Aspartate)[cytosol] + 2 M_h_c (H+)[cytosol]	M_asp__L_p (L-Aspartate)[periplasm]; 2 M_h_p (H+)[periplasm]	M_asp__L_c (L-Aspartate)[cytosol]; 2 M_h_c (H+)[cytosol]	M_asp__L_c:1; M_asp__L_p:-1; M_h_c:2; M_h_p:-2	cytosol, periplasm	G_WP_001085436_1
R_ASPt2pp	L-aspartate transport in via proton symport (periplasm)	M_asp__L_p + M_h_p -> M_asp__L_c + M_h_c	M_asp__L_p (L-Aspartate)[periplasm] + M_h_p (H+)[periplasm] -> M_asp__L_c (L-Aspartate)[cytosol] + M_h_c (H+)[cytosol]	M_asp__L_p (L-Aspartate)[periplasm]; M_h_p (H+)[periplasm]	M_asp__L_c (L-Aspartate)[cytosol]; M_h_c (H+)[cytosol]	M_asp__L_c:1; M_asp__L_p:-1; M_h_c:1; M_h_p:-1	cytosol, periplasm	G_WP_000787678_1
R_ASPt2r	L aspartate reversible transport via proton symport	M_asp__L_e + M_h_e <=> M_asp__L_c + M_h_c	M_asp__L_e (L-Aspartate)[extracellular space] + M_h_e (H+)[extracellular space] <=> M_asp__L_c (L-Aspartate)[cytosol] + M_h_c (H+)[cytosol]	M_asp__L_e (L-Aspartate)[extracellular space]; M_h_e (H+)[extracellular space]	M_asp__L_c (L-Aspartate)[cytosol]; M_h_c (H+)[cytosol]	M_asp__L_c:1; M_asp__L_e:-1; M_h_c:1; M_h_e:-1	cytosol, extracellular space	G_WP_000787678_1
R_ASPtex	L-aspartate transport via diffusion (extracellular to periplasm)	M_asp__L_e <=> M_asp__L_p	M_asp__L_e (L-Aspartate)[extracellular space] <=> M_asp__L_p (L-Aspartate)[periplasm]	M_asp__L_e (L-Aspartate)[extracellular space]	M_asp__L_p (L-Aspartate)[periplasm]	M_asp__L_e:-1; M_asp__L_p:1	extracellular space, periplasm
R_ASR	Arsenate reductase	M_aso4_c + 2 M_gthrd_c -> M_aso3_c + M_gthox_c + M_h2o_c	M_aso4_c (Arsenate)[cytosol] + 2 M_gthrd_c (Reduced glutathione)[cytosol] -> M_aso3_c (Arsenite)[cytosol] + M_gthox_c (Oxidized glutathione)[cytosol] + M_h2o_c (H2O)[cytosol]	M_aso4_c (Arsenate)[cytosol]; 2 M_gthrd_c (Reduced glutathione)[cytosol]	M_aso3_c (Arsenite)[cytosol]; M_gthox_c (Oxidized glutathione)[cytosol]; M_h2o_c (H2O)[cytosol]	M_aso3_c:1; M_aso4_c:-1; M_gthox_c:1; M_gthrd_c:-2; M_h2o_c:1	cytosol	G_WP_000138008_1
R_AST	Arginine succinyltransferase	M_arg__L_c + M_succoa_c -> M_coa_c + M_h_c + M_sucarg_c	M_arg__L_c (L-Arginine)[cytosol] + M_succoa_c (Succinyl-CoA)[cytosol] -> M_coa_c (Coenzyme A)[cytosol] + M_h_c (H+)[cytosol] + M_sucarg_c (N2-Succinyl-L-arginine)[cytosol]	M_arg__L_c (L-Arginine)[cytosol]; M_succoa_c (Succinyl-CoA)[cytosol]	M_coa_c (Coenzyme A)[cytosol]; M_h_c (H+)[cytosol]; M_sucarg_c (N2-Succinyl-L-arginine)[cytosol]	M_arg__L_c:-1; M_coa_c:1; M_h_c:1; M_sucarg_c:1; M_succoa_c:-1	cytosol	(G_WP_000972689_1 or G_WP_000973732_1)
R_ATHRDHr	L-allo-threonine dehydrogenase	M_athr__L_c + M_nadp_c <=> M_2aobut_c + M_h_c + M_nadph_c	M_athr__L_c (L-Allo-threonine)[cytosol] + M_nadp_c (Nicotinamide adenine dinucleotide phosphate)[cytosol] <=> M_2aobut_c (L-2-Amino-3-oxobutanoate)[cytosol] + M_h_c (H+)[cytosol] + M_nadph_c (Nicotinamide adenine dinucleotide phosphate - reduced)[cytosol]	M_athr__L_c (L-Allo-threonine)[cytosol]; M_nadp_c (Nicotinamide adenine dinucleotide phosphate)[cytosol]	M_2aobut_c (L-2-Amino-3-oxobutanoate)[cytosol]; M_h_c (H+)[cytosol]; M_nadph_c (Nicotinamide adenine dinucleotide phosphate - reduced)[cytosol]	M_2aobut_c:1; M_athr__L_c:-1; M_h_c:1; M_nadp_c:-1; M_nadph_c:1	cytosol	(G_WP_000880601_1 or G_WP_001140456_1)
R_ATPHs	ATP amine hydrolysis (spontaneous)	M_atp_c + M_h_c + M_h2o_c -> M_itp_c + M_nh4_c	M_atp_c (ATP)[cytosol] + M_h_c (H+)[cytosol] + M_h2o_c (H2O)[cytosol] -> M_itp_c (ITP)[cytosol] + M_nh4_c (Ammonium)[cytosol]	M_atp_c (ATP)[cytosol]; M_h2o_c (H2O)[cytosol]; M_h_c (H+)[cytosol]	M_itp_c (ITP)[cytosol]; M_nh4_c (Ammonium)[cytosol]	M_atp_c:-1; M_h2o_c:-1; M_h_c:-1; M_itp_c:1; M_nh4_c:1	cytosol	G_spontaneous
R_ATPM	R_ATPM	M_atp_c + M_h2o_c -> M_adp_c + M_h_c + M_pi_c	M_atp_c (ATP)[cytosol] + M_h2o_c (H2O)[cytosol] -> M_adp_c (ADP)[cytosol] + M_h_c (H+)[cytosol] + M_pi_c (Phosphate)[cytosol]	M_atp_c (ATP)[cytosol]; M_h2o_c (H2O)[cytosol]	M_adp_c (ADP)[cytosol]; M_h_c (H+)[cytosol]; M_pi_c (Phosphate)[cytosol]	M_adp_c:1; M_atp_c:-1; M_h2o_c:-1; M_h_c:1; M_pi_c:1	cytosol	G_spontaneous
R_ATPPRT	ATP phosphoribosyltransferase	M_atp_c + M_prpp_c -> M_ppi_c + M_prbatp_c	M_atp_c (ATP)[cytosol] + M_prpp_c (5-Phospho-alpha-D-ribose 1-diphosphate)[cytosol] -> M_ppi_c (Diphosphate)[cytosol] + M_prbatp_c (1-(5-Phosphoribosyl)-ATP)[cytosol]	M_atp_c (ATP)[cytosol]; M_prpp_c (5-Phospho-alpha-D-ribose 1-diphosphate)[cytosol]	M_ppi_c (Diphosphate)[cytosol]; M_prbatp_c (1-(5-Phosphoribosyl)-ATP)[cytosol]	M_atp_c:-1; M_ppi_c:1; M_prbatp_c:1; M_prpp_c:-1	cytosol	G_WP_001000724_1
R_ATPS4rpp	ATP synthase (four protons for one ATP) (periplasm)	M_adp_c + M_pi_c + 4 M_h_p -> M_atp_c + 3 M_h_c + M_h2o_c	M_adp_c (ADP)[cytosol] + M_pi_c (Phosphate)[cytosol] + 4 M_h_p (H+)[periplasm] -> M_atp_c (ATP)[cytosol] + 3 M_h_c (H+)[cytosol] + M_h2o_c (H2O)[cytosol]	M_adp_c (ADP)[cytosol]; 4 M_h_p (H+)[periplasm]; M_pi_c (Phosphate)[cytosol]	M_atp_c (ATP)[cytosol]; M_h2o_c (H2O)[cytosol]; 3 M_h_c (H+)[cytosol]	M_adp_c:-1; M_atp_c:1; M_h2o_c:1; M_h_c:3; M_h_p:-4; M_pi_c:-1	cytosol, periplasm	((G_WP_000094481_1 and G_WP_000224542_1 and G_WP_001186635_1 and G_WP_001284971_1) or (G_WP_000094481_1 and G_WP_000224542_1 and G_WP_001024691_1 and G_WP_001186635_1 and G_WP_001284971_1) or (G_WP_000094481_1 and G_WP_000224542_1 and G_WP_000718586_1 and G_WP_001024691_1 and G_WP_001186635_1 and G_WP_001284971_1) or (G_WP_000094481_1 and G_WP_000224542_1 and G_WP_000424060_1 and G_WP_000718586_1…
R_BALAt2pp	Beta-alanine transport in via proton symport (periplasm)	M_ala_B_p + M_h_p -> M_ala_B_c + M_h_c	M_ala_B_p (Beta-Alanine)[periplasm] + M_h_p (H+)[periplasm] -> M_ala_B_c (Beta-Alanine)[cytosol] + M_h_c (H+)[cytosol]	M_ala_B_p (Beta-Alanine)[periplasm]; M_h_p (H+)[periplasm]	M_ala_B_c (Beta-Alanine)[cytosol]; M_h_c (H+)[cytosol]	M_ala_B_c:1; M_ala_B_p:-1; M_h_c:1; M_h_p:-1	cytosol, periplasm	(G_WP_000070815_1 or G_WP_000205436_1)
R_BALAt2r	BALAt2r	M_ala_B_e + M_h_e -> M_ala_B_c + M_h_c	M_ala_B_e (Beta-Alanine)[extracellular space] + M_h_e (H+)[extracellular space] -> M_ala_B_c (Beta-Alanine)[cytosol] + M_h_c (H+)[cytosol]	M_ala_B_e (Beta-Alanine)[extracellular space]; M_h_e (H+)[extracellular space]	M_ala_B_c (Beta-Alanine)[cytosol]; M_h_c (H+)[cytosol]	M_ala_B_c:1; M_ala_B_e:-1; M_h_c:1; M_h_e:-1	cytosol, extracellular space	(G_WP_000718865_1 or G_WP_001121396_1)
R_BALAtex	Beta-alanine transport via diffusion (extracellular to periplasm)	M_ala_B_e <=> M_ala_B_p	M_ala_B_e (Beta-Alanine)[extracellular space] <=> M_ala_B_p (Beta-Alanine)[periplasm]	M_ala_B_e (Beta-Alanine)[extracellular space]	M_ala_B_p (Beta-Alanine)[periplasm]	M_ala_B_e:-1; M_ala_B_p:1	extracellular space, periplasm
R_BCT1_syn	Bicarbonate transport via ABC system (periplasm)	M_atp_c + M_h2o_c + M_hco3_p -> M_adp_c + M_h_c + M_hco3_c + M_pi_c	M_atp_c (ATP)[cytosol] + M_h2o_c (H2O)[cytosol] + M_hco3_p (Bicarbonate)[periplasm] -> M_adp_c (ADP)[cytosol] + M_h_c (H+)[cytosol] + M_hco3_c (Bicarbonate)[cytosol] + M_pi_c (Phosphate)[cytosol]	M_atp_c (ATP)[cytosol]; M_h2o_c (H2O)[cytosol]; M_hco3_p (Bicarbonate)[periplasm]	M_adp_c (ADP)[cytosol]; M_h_c (H+)[cytosol]; M_hco3_c (Bicarbonate)[cytosol]; M_pi_c (Phosphate)[cytosol]	M_adp_c:1; M_atp_c:-1; M_h2o_c:-1; M_h_c:1; M_hco3_c:1; M_hco3_p:-1; M_pi_c:1	cytosol, periplasm	(G_WP_000039930_1 and G_WP_000323476_1)
R_BETALDHx	Betaine-aldehyde dehydrogenase	M_betald_c + M_h2o_c + M_nad_c -> M_glyb_c + 2 M_h_c + M_nadh_c	M_betald_c (Betaine aldehyde)[cytosol] + M_h2o_c (H2O)[cytosol] + M_nad_c (Nicotinamide adenine dinucleotide)[cytosol] -> M_glyb_c (Glycine betaine)[cytosol] + 2 M_h_c (H+)[cytosol] + M_nadh_c (Nicotinamide adenine dinucleotide - reduced)[cytosol]	M_betald_c (Betaine aldehyde)[cytosol]; M_h2o_c (H2O)[cytosol]; M_nad_c (Nicotinamide adenine dinucleotide)[cytosol]	M_glyb_c (Glycine betaine)[cytosol]; 2 M_h_c (H+)[cytosol]; M_nadh_c (Nicotinamide adenine dinucleotide - reduced)[cytosol]	M_betald_c:-1; M_glyb_c:1; M_h2o_c:-1; M_h_c:2; M_nad_c:-1; M_nadh_c:1	cytosol	(G_WP_000123058_1 or G_WP_001040562_1 or G_WP_188199081_1)
R_BETALDHy	Betaine-aldehyde dehydrogenase	M_betald_c + M_h2o_c + M_nadp_c -> M_glyb_c + 2 M_h_c + M_nadph_c	M_betald_c (Betaine aldehyde)[cytosol] + M_h2o_c (H2O)[cytosol] + M_nadp_c (Nicotinamide adenine dinucleotide phosphate)[cytosol] -> M_glyb_c (Glycine betaine)[cytosol] + 2 M_h_c (H+)[cytosol] + M_nadph_c (Nicotinamide adenine dinucleotide phosphate - reduced)[cytosol]	M_betald_c (Betaine aldehyde)[cytosol]; M_h2o_c (H2O)[cytosol]; M_nadp_c (Nicotinamide adenine dinucleotide phosphate)[cytosol]	M_glyb_c (Glycine betaine)[cytosol]; 2 M_h_c (H+)[cytosol]; M_nadph_c (Nicotinamide adenine dinucleotide phosphate - reduced)[cytosol]	M_betald_c:-1; M_glyb_c:1; M_h2o_c:-1; M_h_c:2; M_nadp_c:-1; M_nadph_c:1	cytosol	(G_WP_000123058_1 or G_WP_188199081_1)
R_BGLA1	6-phospho-beta-glucosidase	M_h2o_c + M_6pgg_c -> M_g6p_c + M_glc__D_c	M_h2o_c (H2O)[cytosol] + M_6pgg_c (6pgg c)[cytosol] -> M_g6p_c (D-Glucose 6-phosphate)[cytosol] + M_glc__D_c (D-Glucose)[cytosol]	M_6pgg_c (6pgg c)[cytosol]; M_h2o_c (H2O)[cytosol]	M_g6p_c (D-Glucose 6-phosphate)[cytosol]; M_glc__D_c (D-Glucose)[cytosol]	M_6pgg_c:-1; M_g6p_c:1; M_glc__D_c:1; M_h2o_c:-1	cytosol
R_BMOCOS	Bis-molybdenum cofactor synthase	M_moco_c + M_mptamp_c -> M_amp_c + M_bmoco_c + M_cu2_c	M_moco_c (Molybdenum cofactor)[cytosol] + M_mptamp_c (Adenylated molybdopterin)[cytosol] -> M_amp_c (AMP)[cytosol] + M_bmoco_c (Bis-molybdenum cofactor)[cytosol] + M_cu2_c (Cu2+)[cytosol]	M_moco_c (Molybdenum cofactor)[cytosol]; M_mptamp_c (Adenylated molybdopterin)[cytosol]	M_amp_c (AMP)[cytosol]; M_bmoco_c (Bis-molybdenum cofactor)[cytosol]; M_cu2_c (Cu2+)[cytosol]	M_amp_c:1; M_bmoco_c:1; M_cu2_c:1; M_moco_c:-1; M_mptamp_c:-1	cytosol	G_WP_000012047_1
R_BMOGDS1	Bis-molybdopterin guanine dinucleotide synthase (single GDP)	M_bmoco_c + M_gtp_c + M_h_c -> M_bmoco1gdp_c + M_ppi_c	M_bmoco_c (Bis-molybdenum cofactor)[cytosol] + M_gtp_c (GTP)[cytosol] + M_h_c (H+)[cytosol] -> M_bmoco1gdp_c (Bis-molybdopterin mono-guanine dinucleotide)[cytosol] + M_ppi_c (Diphosphate)[cytosol]	M_bmoco_c (Bis-molybdenum cofactor)[cytosol]; M_gtp_c (GTP)[cytosol]; M_h_c (H+)[cytosol]	M_bmoco1gdp_c (Bis-molybdopterin mono-guanine dinucleotide)[cytosol]; M_ppi_c (Diphosphate)[cytosol]	M_bmoco1gdp_c:1; M_bmoco_c:-1; M_gtp_c:-1; M_h_c:-1; M_ppi_c:1	cytosol	G_WP_001032654_1
R_BMOGDS2	Bis-molybdopterin guanine dinucleotide synthase	M_bmoco1gdp_c + M_gtp_c + M_h_c -> M_bmocogdp_c + M_ppi_c	M_bmoco1gdp_c (Bis-molybdopterin mono-guanine dinucleotide)[cytosol] + M_gtp_c (GTP)[cytosol] + M_h_c (H+)[cytosol] -> M_bmocogdp_c (Bis-molybdopterin guanine dinucleotide)[cytosol] + M_ppi_c (Diphosphate)[cytosol]	M_bmoco1gdp_c (Bis-molybdopterin mono-guanine dinucleotide)[cytosol]; M_gtp_c (GTP)[cytosol]; M_h_c (H+)[cytosol]	M_bmocogdp_c (Bis-molybdopterin guanine dinucleotide)[cytosol]; M_ppi_c (Diphosphate)[cytosol]	M_bmoco1gdp_c:-1; M_bmocogdp_c:1; M_gtp_c:-1; M_h_c:-1; M_ppi_c:1	cytosol	G_WP_001032654_1
R_BPNT	3',5'-bisphosphate nucleotidase	M_h2o_c + M_pap_c -> M_amp_c + M_pi_c	M_h2o_c (H2O)[cytosol] + M_pap_c (Adenosine 3',5'-bisphosphate)[cytosol] -> M_amp_c (AMP)[cytosol] + M_pi_c (Phosphate)[cytosol]	M_h2o_c (H2O)[cytosol]; M_pap_c (Adenosine 3',5'-bisphosphate)[cytosol]	M_amp_c (AMP)[cytosol]; M_pi_c (Phosphate)[cytosol]	M_amp_c:1; M_h2o_c:-1; M_pap_c:-1; M_pi_c:1	cytosol	(G_WP_000471057_1 or G_WP_001023216_1)
R_BSCT	Benzoylsuccinyl-CoA thiolase	M_coa_c + 4 M_h_c + M_sbzcoa_c <=> M_succoa_c + M_benzcoa_c	M_coa_c (Coenzyme A)[cytosol] + 4 M_h_c (H+)[cytosol] + M_sbzcoa_c (O-Succinylbenzoyl-CoA)[cytosol] <=> M_succoa_c (Succinyl-CoA)[cytosol] + M_benzcoa_c (Benzoyl-CoA)[cytosol]	M_coa_c (Coenzyme A)[cytosol]; 4 M_h_c (H+)[cytosol]; M_sbzcoa_c (O-Succinylbenzoyl-CoA)[cytosol]	M_benzcoa_c (Benzoyl-CoA)[cytosol]; M_succoa_c (Succinyl-CoA)[cytosol]	M_benzcoa_c:1; M_coa_c:-1; M_h_c:-4; M_sbzcoa_c:-1; M_succoa_c:1	cytosol
R_BTDD_RR	R R butanediol dehydrogenase	M_nad_c + M_btd_RR_c <=> M_h_c + M_nadh_c + M_actn__R_c	M_nad_c (Nicotinamide adenine dinucleotide)[cytosol] + M_btd_RR_c (R R 2 3 Butanediol C4H10O2)[cytosol] <=> M_h_c (H+)[cytosol] + M_nadh_c (Nicotinamide adenine dinucleotide - reduced)[cytosol] + M_actn__R_c (R Acetoin C4H8O2)[cytosol]	M_btd_RR_c (R R 2 3 Butanediol C4H10O2)[cytosol]; M_nad_c (Nicotinamide adenine dinucleotide)[cytosol]	M_actn__R_c (R Acetoin C4H8O2)[cytosol]; M_h_c (H+)[cytosol]; M_nadh_c (Nicotinamide adenine dinucleotide - reduced)[cytosol]	M_actn__R_c:1; M_btd_RR_c:-1; M_h_c:1; M_nad_c:-1; M_nadh_c:1	cytosol	G_WP_000642313_1
R_BTOHtex	Butanol transport via diffusion (extracellular to periplasm)	M_btoh_e <=> M_btoh_p	M_btoh_e (Butanol)[extracellular space] <=> M_btoh_p (Butanol)[periplasm]	M_btoh_e (Butanol)[extracellular space]	M_btoh_p (Butanol)[periplasm]	M_btoh_e:-1; M_btoh_p:1	extracellular space, periplasm	(G_WP_000026482_1 or G_WP_001044116_1)
R_BTS2	BTS2	M_cys__L_c + M_dtbt_c -> M_ala__L_c + M_btn_c + 2 M_h_c	M_cys__L_c (L-Cysteine)[cytosol] + M_dtbt_c (Dethiobiotin)[cytosol] -> M_ala__L_c (L-Alanine)[cytosol] + M_btn_c (Biotin)[cytosol] + 2 M_h_c (H+)[cytosol]	M_cys__L_c (L-Cysteine)[cytosol]; M_dtbt_c (Dethiobiotin)[cytosol]	M_ala__L_c (L-Alanine)[cytosol]; M_btn_c (Biotin)[cytosol]; 2 M_h_c (H+)[cytosol]	M_ala__L_c:1; M_btn_c:1; M_cys__L_c:-1; M_dtbt_c:-1; M_h_c:2	cytosol	G_WP_000175360_1
R_BTS3r	Biotin synthase	M_dtbt_c + 2 M_s_c <=> M_btn_c + M_h2s_c	M_dtbt_c (Dethiobiotin)[cytosol] + 2 M_s_c (Sulfur)[cytosol] <=> M_btn_c (Biotin)[cytosol] + M_h2s_c (Hydrogen sulfide)[cytosol]	M_dtbt_c (Dethiobiotin)[cytosol]; 2 M_s_c (Sulfur)[cytosol]	M_btn_c (Biotin)[cytosol]; M_h2s_c (Hydrogen sulfide)[cytosol]	M_btn_c:1; M_dtbt_c:-1; M_h2s_c:1; M_s_c:-2	cytosol
R_BTS4	Biotin synthase	M_amet_c + M_dtbt_c + M_s_c -> M_btn_c + M_dad_5_c + M_h_c + M_met__L_c	M_amet_c (S-Adenosyl-L-methionine)[cytosol] + M_dtbt_c (Dethiobiotin)[cytosol] + M_s_c (Sulfur)[cytosol] -> M_btn_c (Biotin)[cytosol] + M_dad_5_c (5'-Deoxyadenosine)[cytosol] + M_h_c (H+)[cytosol] + M_met__L_c (L-Methionine)[cytosol]	M_amet_c (S-Adenosyl-L-methionine)[cytosol]; M_dtbt_c (Dethiobiotin)[cytosol]; M_s_c (Sulfur)[cytosol]	M_btn_c (Biotin)[cytosol]; M_dad_5_c (5'-Deoxyadenosine)[cytosol]; M_h_c (H+)[cytosol]; M_met__L_c (L-Methionine)[cytosol]	M_amet_c:-1; M_btn_c:1; M_dad_5_c:1; M_dtbt_c:-1; M_h_c:1; M_met__L_c:1; M_s_c:-1	cytosol	G_WP_000175360_1
R_BTS5	Biotin synthase	M_2fe2s_c + M_amet_c + M_dtbt_c -> M_2fe1s_c + M_btn_c + M_dad_5_c + M_h_c + M_met__L_c	M_2fe2s_c ([2Fe-2S] iron-sulfur cluster)[cytosol] + M_amet_c (S-Adenosyl-L-methionine)[cytosol] + M_dtbt_c (Dethiobiotin)[cytosol] -> M_2fe1s_c ([2Fe-1S] desulfurated iron-sulfur cluster)[cytosol] + M_btn_c (Biotin)[cytosol] + M_dad_5_c (5'-Deoxyadenosine)[cytosol] + M_h_c (H+)[cytosol] + M_met__L_c (L-Methionine)[cytosol]	M_2fe2s_c ([2Fe-2S] iron-sulfur cluster)[cytosol]; M_amet_c (S-Adenosyl-L-methionine)[cytosol]; M_dtbt_c (Dethiobiotin)[cytosol]	M_2fe1s_c ([2Fe-1S] desulfurated iron-sulfur cluster)[cytosol]; M_btn_c (Biotin)[cytosol]; M_dad_5_c (5'-Deoxyadenosine)[cytosol]; M_h_c (H+)[cytosol]; M_met__L_c (L-Methionine)[cytosol]	M_2fe1s_c:1; M_2fe2s_c:-1; M_amet_c:-1; M_btn_c:1; M_dad_5_c:1; M_dtbt_c:-1; M_h_c:1; M_met__L_c:1	cytosol	G_WP_000175360_1
R_BUTCT	Acetyl-CoA:butyrate-CoA transferase	M_accoa_c + M_but_c -> M_ac_c + M_btcoa_c	M_accoa_c (Acetyl-CoA)[cytosol] + M_but_c (Butyrate (n-C4:0))[cytosol] -> M_ac_c (Acetate)[cytosol] + M_btcoa_c (Butanoyl-CoA)[cytosol]	M_accoa_c (Acetyl-CoA)[cytosol]; M_but_c (Butyrate (n-C4:0))[cytosol]	M_ac_c (Acetate)[cytosol]; M_btcoa_c (Butanoyl-CoA)[cytosol]	M_ac_c:1; M_accoa_c:-1; M_btcoa_c:1; M_but_c:-1	cytosol	G_WP_000565989_1
R_BUTSO3abcpp	Butanesulfonate transport via ABC system (periplasm)	M_atp_c + M_h2o_c + M_butso3_p -> M_adp_c + M_butso3_c + M_h_c + M_pi_c	M_atp_c (ATP)[cytosol] + M_h2o_c (H2O)[cytosol] + M_butso3_p (Butanesulfonate)[periplasm] -> M_adp_c (ADP)[cytosol] + M_butso3_c (Butanesulfonate)[cytosol] + M_h_c (H+)[cytosol] + M_pi_c (Phosphate)[cytosol]	M_atp_c (ATP)[cytosol]; M_butso3_p (Butanesulfonate)[periplasm]; M_h2o_c (H2O)[cytosol]	M_adp_c (ADP)[cytosol]; M_butso3_c (Butanesulfonate)[cytosol]; M_h_c (H+)[cytosol]; M_pi_c (Phosphate)[cytosol]	M_adp_c:1; M_atp_c:-1; M_butso3_c:1; M_butso3_p:-1; M_h2o_c:-1; M_h_c:1; M_pi_c:1	cytosol, periplasm	(G_WP_000114460_1 or G_WP_001164666_1 or (G_WP_000031022_1 and G_WP_000183286_1) or (G_WP_000031022_1 and G_WP_001164666_1) or (G_WP_000096311_1 and G_WP_001000091_1) or (G_WP_000114460_1 and G_WP_000651497_1) or (G_WP_000114460_1 and G_WP_001092659_1) or (G_WP_000183286_1 and G_WP_001164666_1) or (G_WP_000031022_1 and G_WP_000054103_1 and G_WP_000183286_1) or (G_WP_000031022_1 and G_WP_000183286…
R_BUTSO3tex	Butanesulfonate transport via diffusion (extracellular to periplasm)	M_butso3_e <=> M_butso3_p	M_butso3_e (Butanesulfonate)[extracellular space] <=> M_butso3_p (Butanesulfonate)[periplasm]	M_butso3_e (Butanesulfonate)[extracellular space]	M_butso3_p (Butanesulfonate)[periplasm]	M_butso3_e:-1; M_butso3_p:1	extracellular space, periplasm	(G_WP_000026482_1 or G_WP_001044116_1)
R_BUTSabc	Butanesulfonate transport via ABC system	M_atp_c + M_h2o_c + M_buts_e -> M_adp_c + M_h_c + M_pi_c + M_buts_c	M_atp_c (ATP)[cytosol] + M_h2o_c (H2O)[cytosol] + M_buts_e (Butanesulfonate C4H9O3S)[extracellular space] -> M_adp_c (ADP)[cytosol] + M_h_c (H+)[cytosol] + M_pi_c (Phosphate)[cytosol] + M_buts_c (Butanesulfonate C4H9O3S)[cytosol]	M_atp_c (ATP)[cytosol]; M_buts_e (Butanesulfonate C4H9O3S)[extracellular space]; M_h2o_c (H2O)[cytosol]	M_adp_c (ADP)[cytosol]; M_buts_c (Butanesulfonate C4H9O3S)[cytosol]; M_h_c (H+)[cytosol]; M_pi_c (Phosphate)[cytosol]	M_adp_c:1; M_atp_c:-1; M_buts_c:1; M_buts_e:-1; M_h2o_c:-1; M_h_c:1; M_pi_c:1	cytosol, extracellular space	G_WP_001285156_1
R_BUTt2r	Butyrate transport via proton symport, reversible	M_but_e + M_h_e <=> M_but_c + M_h_c	M_but_e (Butyrate (n-C4:0))[extracellular space] + M_h_e (H+)[extracellular space] <=> M_but_c (Butyrate (n-C4:0))[cytosol] + M_h_c (H+)[cytosol]	M_but_e (Butyrate (n-C4:0))[extracellular space]; M_h_e (H+)[extracellular space]	M_but_c (Butyrate (n-C4:0))[cytosol]; M_h_c (H+)[cytosol]	M_but_c:1; M_but_e:-1; M_h_c:1; M_h_e:-1	cytosol, extracellular space	G_WP_000414923_1
R_BUTt2rpp	Butyrate transport via proton symport, reversible (periplasm)	M_but_p + M_h_p <=> M_but_c + M_h_c	M_but_p (Butyrate (n-C4:0))[periplasm] + M_h_p (H+)[periplasm] <=> M_but_c (Butyrate (n-C4:0))[cytosol] + M_h_c (H+)[cytosol]	M_but_p (Butyrate (n-C4:0))[periplasm]; M_h_p (H+)[periplasm]	M_but_c (Butyrate (n-C4:0))[cytosol]; M_h_c (H+)[cytosol]	M_but_c:1; M_but_p:-1; M_h_c:1; M_h_p:-1	cytosol, periplasm	G_WP_000414923_1
R_BUTtex	Butyrate transport via diffusion (extracellular to periplasm)	M_but_e <=> M_but_p	M_but_e (Butyrate (n-C4:0))[extracellular space] <=> M_but_p (Butyrate (n-C4:0))[periplasm]	M_but_e (Butyrate (n-C4:0))[extracellular space]	M_but_p (Butyrate (n-C4:0))[periplasm]	M_but_e:-1; M_but_p:1	extracellular space, periplasm	(G_WP_000026482_1 or G_WP_001044116_1)
R_BZ12DOX	BZ12DOX	M_h_c + M_nadh_c + M_o2_c + M_bz_c -> M_nad_c + M_bz12diol_c	M_h_c (H+)[cytosol] + M_nadh_c (Nicotinamide adenine dinucleotide - reduced)[cytosol] + M_o2_c (O2)[cytosol] + M_bz_c (Benzoate)[cytosol] -> M_nad_c (Nicotinamide adenine dinucleotide)[cytosol] + M_bz12diol_c (Cis-1,2-Dihydroxycyclohexa-3,5-diene-1-carboxylate)[cytosol]	M_bz_c (Benzoate)[cytosol]; M_h_c (H+)[cytosol]; M_nadh_c (Nicotinamide adenine dinucleotide - reduced)[cytosol]; M_o2_c (O2)[cytosol]	M_bz12diol_c (Cis-1,2-Dihydroxycyclohexa-3,5-diene-1-carboxylate)[cytosol]; M_nad_c (Nicotinamide adenine dinucleotide)[cytosol]	M_bz12diol_c:1; M_bz_c:-1; M_h_c:-1; M_nad_c:1; M_nadh_c:-1; M_o2_c:-1	cytosol	((G_WP_000064943_1 and G_WP_000107005_1) or (G_WP_000076813_1 and G_WP_000204402_1) or (G_WP_000064943_1 and G_WP_000107005_1 and G_WP_001137401_1))
R_BZALDH	BZALDH	M_nad_c + M_bzalc_c <=> M_h_c + M_nadh_c + M_bzal_c	M_nad_c (Nicotinamide adenine dinucleotide)[cytosol] + M_bzalc_c (Benzyl alcohol)[cytosol] <=> M_h_c (H+)[cytosol] + M_nadh_c (Nicotinamide adenine dinucleotide - reduced)[cytosol] + M_bzal_c (Benzaldehyde)[cytosol]	M_bzalc_c (Benzyl alcohol)[cytosol]; M_nad_c (Nicotinamide adenine dinucleotide)[cytosol]	M_bzal_c (Benzaldehyde)[cytosol]; M_h_c (H+)[cytosol]; M_nadh_c (Nicotinamide adenine dinucleotide - reduced)[cytosol]	M_bzal_c:1; M_bzalc_c:-1; M_h_c:1; M_nad_c:-1; M_nadh_c:1	cytosol	G_WP_000843791_1
R_BZDH	BZDH	M_h2o_c + M_nad_c + M_bzal_c -> 2 M_h_c + M_nadh_c + M_bz_c	M_h2o_c (H2O)[cytosol] + M_nad_c (Nicotinamide adenine dinucleotide)[cytosol] + M_bzal_c (Benzaldehyde)[cytosol] -> 2 M_h_c (H+)[cytosol] + M_nadh_c (Nicotinamide adenine dinucleotide - reduced)[cytosol] + M_bz_c (Benzoate)[cytosol]	M_bzal_c (Benzaldehyde)[cytosol]; M_h2o_c (H2O)[cytosol]; M_nad_c (Nicotinamide adenine dinucleotide)[cytosol]	M_bz_c (Benzoate)[cytosol]; 2 M_h_c (H+)[cytosol]; M_nadh_c (Nicotinamide adenine dinucleotide - reduced)[cytosol]	M_bz_c:1; M_bzal_c:-1; M_h2o_c:-1; M_h_c:2; M_nad_c:-1; M_nadh_c:1	cytosol
R_BZDIOLDH	BZDIOLDH	M_nad_c + M_bz12diol_c -> M_co2_c + M_nadh_c + M_catechol_c	M_nad_c (Nicotinamide adenine dinucleotide)[cytosol] + M_bz12diol_c (Cis-1,2-Dihydroxycyclohexa-3,5-diene-1-carboxylate)[cytosol] -> M_co2_c (CO2)[cytosol] + M_nadh_c (Nicotinamide adenine dinucleotide - reduced)[cytosol] + M_catechol_c (Catechol)[cytosol]	M_bz12diol_c (Cis-1,2-Dihydroxycyclohexa-3,5-diene-1-carboxylate)[cytosol]; M_nad_c (Nicotinamide adenine dinucleotide)[cytosol]	M_catechol_c (Catechol)[cytosol]; M_co2_c (CO2)[cytosol]; M_nadh_c (Nicotinamide adenine dinucleotide - reduced)[cytosol]	M_bz12diol_c:-1; M_catechol_c:1; M_co2_c:1; M_nad_c:-1; M_nadh_c:1	cytosol	G_WP_000071242_1
R_BZt	Benzoate transport (diffusion)	M_bz_e <=> M_bz_c	M_bz_e (Benzoate)[extracellular space] <=> M_bz_c (Benzoate)[cytosol]	M_bz_e (Benzoate)[extracellular space]	M_bz_c (Benzoate)[cytosol]	M_bz_c:1; M_bz_e:-1	cytosol, extracellular space	G_spontaneous
R_BZt1pp	BZt1pp	M_h_p + M_bz_p -> M_h_c + M_bz_c	M_h_p (H+)[periplasm] + M_bz_p (Benzoate)[periplasm] -> M_h_c (H+)[cytosol] + M_bz_c (Benzoate)[cytosol]	M_bz_p (Benzoate)[periplasm]; M_h_p (H+)[periplasm]	M_bz_c (Benzoate)[cytosol]; M_h_c (H+)[cytosol]	M_bz_c:1; M_bz_p:-1; M_h_c:1; M_h_p:-1	cytosol, periplasm	(G_WP_000381285_1 or G_WP_001085436_1)
R_BZtex	BZtex	M_bz_e <=> M_bz_p	M_bz_e (Benzoate)[extracellular space] <=> M_bz_p (Benzoate)[periplasm]	M_bz_e (Benzoate)[extracellular space]	M_bz_p (Benzoate)[periplasm]	M_bz_e:-1; M_bz_p:1	extracellular space, periplasm	(G_WP_000026482_1 or G_WP_000397479_1 or G_WP_001044116_1)
R_C100SN	Fatty acid biosynthesis (n-C10:0)	M_actACP_c + 11 M_h_c + 3 M_malACP_c + 8 M_nadph_c -> 3 M_ACP_c + 3 M_co2_c + M_dcaACP_c + 4 M_h2o_c + 8 M_nadp_c	M_actACP_c (Acetoacetyl-ACP)[cytosol] + 11 M_h_c (H+)[cytosol] + 3 M_malACP_c (Malonyl-[acyl-carrier protein])[cytosol] + 8 M_nadph_c (Nicotinamide adenine dinucleotide phosphate - reduced)[cytosol] -> 3 M_ACP_c (Acyl carrier protein)[cytosol] + 3 M_co2_c (CO2)[cytosol] + M_dcaACP_c (Decanoyl-ACP (n-C10:0ACP))[cytosol] + 4 M_h2o_c (H2O)[cytosol] + 8 M_nadp_c (Nicotinamide adenine dinucleotide pho…	M_actACP_c (Acetoacetyl-ACP)[cytosol]; 11 M_h_c (H+)[cytosol]; 3 M_malACP_c (Malonyl-[acyl-carrier protein])[cytosol]; 8 M_nadph_c (Nicotinamide adenine dinucleotide phosphate - reduced)[cytosol]	3 M_ACP_c (Acyl carrier protein)[cytosol]; 3 M_co2_c (CO2)[cytosol]; M_dcaACP_c (Decanoyl-ACP (n-C10:0ACP))[cytosol]; 4 M_h2o_c (H2O)[cytosol]; 8 M_nadp_c (Nicotinamide adenine dinucleotide phosphate)[cytosol]	M_ACP_c:3; M_actACP_c:-1; M_co2_c:3; M_dcaACP_c:1; M_h2o_c:4; M_h_c:-11; M_malACP_c:-3; M_nadp_c:8; M_nadph_c:-8	cytosol	((G_WP_000146913_1 and G_WP_000365664_1 and G_WP_000850353_1) or (G_WP_000146913_1 and G_WP_000850353_1 and G_WP_000926498_1))
R_C120SN	Fatty acid biosynthesis (n-C12:0)	M_actACP_c + 14 M_h_c + 4 M_malACP_c + 10 M_nadph_c -> 4 M_ACP_c + 4 M_co2_c + M_ddcaACP_c + 5 M_h2o_c + 10 M_nadp_c	M_actACP_c (Acetoacetyl-ACP)[cytosol] + 14 M_h_c (H+)[cytosol] + 4 M_malACP_c (Malonyl-[acyl-carrier protein])[cytosol] + 10 M_nadph_c (Nicotinamide adenine dinucleotide phosphate - reduced)[cytosol] -> 4 M_ACP_c (Acyl carrier protein)[cytosol] + 4 M_co2_c (CO2)[cytosol] + M_ddcaACP_c (Dodecanoyl-ACP (n-C12:0ACP))[cytosol] + 5 M_h2o_c (H2O)[cytosol] + 10 M_nadp_c (Nicotinamide adenine dinucleotid…	M_actACP_c (Acetoacetyl-ACP)[cytosol]; 14 M_h_c (H+)[cytosol]; 4 M_malACP_c (Malonyl-[acyl-carrier protein])[cytosol]; 10 M_nadph_c (Nicotinamide adenine dinucleotide phosphate - reduced)[cytosol]	4 M_ACP_c (Acyl carrier protein)[cytosol]; 4 M_co2_c (CO2)[cytosol]; M_ddcaACP_c (Dodecanoyl-ACP (n-C12:0ACP))[cytosol]; 5 M_h2o_c (H2O)[cytosol]; 10 M_nadp_c (Nicotinamide adenine dinucleotide phosphate)[cytosol]	M_ACP_c:4; M_actACP_c:-1; M_co2_c:4; M_ddcaACP_c:1; M_h2o_c:5; M_h_c:-14; M_malACP_c:-4; M_nadp_c:10; M_nadph_c:-10	cytosol	((G_WP_000191300_1 and G_WP_000832710_1 and G_WP_002027450_1) or (G_WP_000191300_1 and G_WP_000832751_1 and G_WP_002027450_1))
R_C140SN	C140SN	M_actACP_c + 17 M_h_c + 5 M_malACP_c + 12 M_nadph_c -> 5 M_ACP_c + 5 M_co2_c + 6 M_h2o_c + M_myrsACP_c + 12 M_nadp_c	M_actACP_c (Acetoacetyl-ACP)[cytosol] + 17 M_h_c (H+)[cytosol] + 5 M_malACP_c (Malonyl-[acyl-carrier protein])[cytosol] + 12 M_nadph_c (Nicotinamide adenine dinucleotide phosphate - reduced)[cytosol] -> 5 M_ACP_c (Acyl carrier protein)[cytosol] + 5 M_co2_c (CO2)[cytosol] + 6 M_h2o_c (H2O)[cytosol] + M_myrsACP_c (Myristoyl-ACP (n-C14:0ACP))[cytosol] + 12 M_nadp_c (Nicotinamide adenine dinucleotide…	M_actACP_c (Acetoacetyl-ACP)[cytosol]; 17 M_h_c (H+)[cytosol]; 5 M_malACP_c (Malonyl-[acyl-carrier protein])[cytosol]; 12 M_nadph_c (Nicotinamide adenine dinucleotide phosphate - reduced)[cytosol]	5 M_ACP_c (Acyl carrier protein)[cytosol]; 5 M_co2_c (CO2)[cytosol]; 6 M_h2o_c (H2O)[cytosol]; M_myrsACP_c (Myristoyl-ACP (n-C14:0ACP))[cytosol]; 12 M_nadp_c (Nicotinamide adenine dinucleotide phosphate)[cytosol]	M_ACP_c:5; M_actACP_c:-1; M_co2_c:5; M_h2o_c:6; M_h_c:-17; M_malACP_c:-5; M_myrsACP_c:1; M_nadp_c:12; M_nadph_c:-12	cytosol	((G_WP_000815900_1 and G_WP_000832751_1) or (G_WP_000191300_1 and G_WP_000832710_1 and G_WP_002027450_1) or (G_WP_000191300_1 and G_WP_000832751_1 and G_WP_002027450_1))
R_C141SN	Fatty acid biosynthesis (n-C14:1)	M_actACP_c + 16 M_h_c + 5 M_malACP_c + 11 M_nadph_c -> 5 M_ACP_c + 5 M_co2_c + 6 M_h2o_c + 11 M_nadp_c + M_tdeACP_c	M_actACP_c (Acetoacetyl-ACP)[cytosol] + 16 M_h_c (H+)[cytosol] + 5 M_malACP_c (Malonyl-[acyl-carrier protein])[cytosol] + 11 M_nadph_c (Nicotinamide adenine dinucleotide phosphate - reduced)[cytosol] -> 5 M_ACP_c (Acyl carrier protein)[cytosol] + 5 M_co2_c (CO2)[cytosol] + 6 M_h2o_c (H2O)[cytosol] + 11 M_nadp_c (Nicotinamide adenine dinucleotide phosphate)[cytosol] + M_tdeACP_c (Cis-tetradec-7-en…	M_actACP_c (Acetoacetyl-ACP)[cytosol]; 16 M_h_c (H+)[cytosol]; 5 M_malACP_c (Malonyl-[acyl-carrier protein])[cytosol]; 11 M_nadph_c (Nicotinamide adenine dinucleotide phosphate - reduced)[cytosol]	5 M_ACP_c (Acyl carrier protein)[cytosol]; 5 M_co2_c (CO2)[cytosol]; 6 M_h2o_c (H2O)[cytosol]; 11 M_nadp_c (Nicotinamide adenine dinucleotide phosphate)[cytosol]; M_tdeACP_c (Cis-tetradec-7-enoyl-[acyl-carrier protein] (n-C14:1))[cytosol]	M_ACP_c:5; M_actACP_c:-1; M_co2_c:5; M_h2o_c:6; M_h_c:-16; M_malACP_c:-5; M_nadp_c:11; M_nadph_c:-11; M_tdeACP_c:1	cytosol	(G_WP_000191300_1 and G_WP_000832710_1 and G_WP_002027450_1)
R_C160SN	C160SN	M_actACP_c + 20 M_h_c + 6 M_malACP_c + 14 M_nadph_c -> 6 M_ACP_c + 6 M_co2_c + 7 M_h2o_c + 14 M_nadp_c + M_palmACP_c	M_actACP_c (Acetoacetyl-ACP)[cytosol] + 20 M_h_c (H+)[cytosol] + 6 M_malACP_c (Malonyl-[acyl-carrier protein])[cytosol] + 14 M_nadph_c (Nicotinamide adenine dinucleotide phosphate - reduced)[cytosol] -> 6 M_ACP_c (Acyl carrier protein)[cytosol] + 6 M_co2_c (CO2)[cytosol] + 7 M_h2o_c (H2O)[cytosol] + 14 M_nadp_c (Nicotinamide adenine dinucleotide phosphate)[cytosol] + M_palmACP_c (Palmitoyl-ACP (n…	M_actACP_c (Acetoacetyl-ACP)[cytosol]; 20 M_h_c (H+)[cytosol]; 6 M_malACP_c (Malonyl-[acyl-carrier protein])[cytosol]; 14 M_nadph_c (Nicotinamide adenine dinucleotide phosphate - reduced)[cytosol]	6 M_ACP_c (Acyl carrier protein)[cytosol]; 6 M_co2_c (CO2)[cytosol]; 7 M_h2o_c (H2O)[cytosol]; 14 M_nadp_c (Nicotinamide adenine dinucleotide phosphate)[cytosol]; M_palmACP_c (Palmitoyl-ACP (n-C16:0ACP))[cytosol]	M_ACP_c:6; M_actACP_c:-1; M_co2_c:6; M_h2o_c:7; M_h_c:-20; M_malACP_c:-6; M_nadp_c:14; M_nadph_c:-14; M_palmACP_c:1	cytosol	((G_WP_000815900_1 and G_WP_000832751_1) or (G_WP_000191300_1 and G_WP_000832710_1 and G_WP_002027450_1) or (G_WP_000191300_1 and G_WP_000832751_1 and G_WP_002027450_1))
R_C161SN	Fatty acid biosynthesis (n-C16:1)	M_actACP_c + 19 M_h_c + 6 M_malACP_c + 13 M_nadph_c -> 6 M_ACP_c + 6 M_co2_c + 7 M_h2o_c + M_hdeACP_c + 13 M_nadp_c	M_actACP_c (Acetoacetyl-ACP)[cytosol] + 19 M_h_c (H+)[cytosol] + 6 M_malACP_c (Malonyl-[acyl-carrier protein])[cytosol] + 13 M_nadph_c (Nicotinamide adenine dinucleotide phosphate - reduced)[cytosol] -> 6 M_ACP_c (Acyl carrier protein)[cytosol] + 6 M_co2_c (CO2)[cytosol] + 7 M_h2o_c (H2O)[cytosol] + M_hdeACP_c (Cis-hexadec-9-enoyl-[acyl-carrier protein] (n-C16:1))[cytosol] + 13 M_nadp_c (Nicotina…	M_actACP_c (Acetoacetyl-ACP)[cytosol]; 19 M_h_c (H+)[cytosol]; 6 M_malACP_c (Malonyl-[acyl-carrier protein])[cytosol]; 13 M_nadph_c (Nicotinamide adenine dinucleotide phosphate - reduced)[cytosol]	6 M_ACP_c (Acyl carrier protein)[cytosol]; 6 M_co2_c (CO2)[cytosol]; 7 M_h2o_c (H2O)[cytosol]; M_hdeACP_c (Cis-hexadec-9-enoyl-[acyl-carrier protein] (n-C16:1))[cytosol]; 13 M_nadp_c (Nicotinamide adenine dinucleotide phosphate)[cytosol]	M_ACP_c:6; M_actACP_c:-1; M_co2_c:6; M_h2o_c:7; M_h_c:-19; M_hdeACP_c:1; M_malACP_c:-6; M_nadp_c:13; M_nadph_c:-13	cytosol	(G_WP_000191300_1 and G_WP_000832710_1 and G_WP_002027450_1)
R_C180SN	C180SN	M_actACP_c + 23 M_h_c + 7 M_malACP_c + 16 M_nadph_c -> 7 M_ACP_c + 7 M_co2_c + 8 M_h2o_c + 16 M_nadp_c + M_ocdcaACP_c	M_actACP_c (Acetoacetyl-ACP)[cytosol] + 23 M_h_c (H+)[cytosol] + 7 M_malACP_c (Malonyl-[acyl-carrier protein])[cytosol] + 16 M_nadph_c (Nicotinamide adenine dinucleotide phosphate - reduced)[cytosol] -> 7 M_ACP_c (Acyl carrier protein)[cytosol] + 7 M_co2_c (CO2)[cytosol] + 8 M_h2o_c (H2O)[cytosol] + 16 M_nadp_c (Nicotinamide adenine dinucleotide phosphate)[cytosol] + M_ocdcaACP_c (Octadecanoyl-AC…	M_actACP_c (Acetoacetyl-ACP)[cytosol]; 23 M_h_c (H+)[cytosol]; 7 M_malACP_c (Malonyl-[acyl-carrier protein])[cytosol]; 16 M_nadph_c (Nicotinamide adenine dinucleotide phosphate - reduced)[cytosol]	7 M_ACP_c (Acyl carrier protein)[cytosol]; 7 M_co2_c (CO2)[cytosol]; 8 M_h2o_c (H2O)[cytosol]; 16 M_nadp_c (Nicotinamide adenine dinucleotide phosphate)[cytosol]; M_ocdcaACP_c (Octadecanoyl-ACP (n-C18:0ACP))[cytosol]	M_ACP_c:7; M_actACP_c:-1; M_co2_c:7; M_h2o_c:8; M_h_c:-23; M_malACP_c:-7; M_nadp_c:16; M_nadph_c:-16; M_ocdcaACP_c:1	cytosol	(G_WP_000815900_1 and G_WP_000832751_1)
R_C181SN	C181SN	M_actACP_c + 22 M_h_c + 7 M_malACP_c + 15 M_nadph_c -> 7 M_ACP_c + 7 M_co2_c + 8 M_h2o_c + 15 M_nadp_c + M_octeACP_c	M_actACP_c (Acetoacetyl-ACP)[cytosol] + 22 M_h_c (H+)[cytosol] + 7 M_malACP_c (Malonyl-[acyl-carrier protein])[cytosol] + 15 M_nadph_c (Nicotinamide adenine dinucleotide phosphate - reduced)[cytosol] -> 7 M_ACP_c (Acyl carrier protein)[cytosol] + 7 M_co2_c (CO2)[cytosol] + 8 M_h2o_c (H2O)[cytosol] + 15 M_nadp_c (Nicotinamide adenine dinucleotide phosphate)[cytosol] + M_octeACP_c (Cis-octadec-11-e…	M_actACP_c (Acetoacetyl-ACP)[cytosol]; 22 M_h_c (H+)[cytosol]; 7 M_malACP_c (Malonyl-[acyl-carrier protein])[cytosol]; 15 M_nadph_c (Nicotinamide adenine dinucleotide phosphate - reduced)[cytosol]	7 M_ACP_c (Acyl carrier protein)[cytosol]; 7 M_co2_c (CO2)[cytosol]; 8 M_h2o_c (H2O)[cytosol]; 15 M_nadp_c (Nicotinamide adenine dinucleotide phosphate)[cytosol]; M_octeACP_c (Cis-octadec-11-enoyl-[acyl-carrier protein] (n-C18:1))[cytosol]	M_ACP_c:7; M_actACP_c:-1; M_co2_c:7; M_h2o_c:8; M_h_c:-22; M_malACP_c:-7; M_nadp_c:15; M_nadph_c:-15; M_octeACP_c:1	cytosol	((G_WP_000815900_1 and G_WP_000832751_1) or (G_WP_000191300_1 and G_WP_000832710_1 and G_WP_000832751_1 and G_WP_002027450_1))
R_CA2tex	Calcium (Ca+2) transport via diffusion (extracellular to periplasm)	M_ca2_e <=> M_ca2_p	M_ca2_e (Calcium)[extracellular space] <=> M_ca2_p (Calcium)[periplasm]	M_ca2_e (Calcium)[extracellular space]	M_ca2_p (Calcium)[periplasm]	M_ca2_e:-1; M_ca2_p:1	extracellular space, periplasm	(G_WP_000026482_1 or G_WP_001044116_1)
R_CAT23DOX	CAT23DOX	M_o2_c + M_catechol_c -> M_2hmcnsad_c	M_o2_c (O2)[cytosol] + M_catechol_c (Catechol)[cytosol] -> M_2hmcnsad_c (2-Hydroxymuconate semialdehyde)[cytosol]	M_catechol_c (Catechol)[cytosol]; M_o2_c (O2)[cytosol]	M_2hmcnsad_c (2-Hydroxymuconate semialdehyde)[cytosol]	M_2hmcnsad_c:1; M_catechol_c:-1; M_o2_c:-1	cytosol
R_CATDOX	CATDOX	M_o2_c + M_catechol_c -> 2 M_h_c + M_ccmuac_c	M_o2_c (O2)[cytosol] + M_catechol_c (Catechol)[cytosol] -> 2 M_h_c (H+)[cytosol] + M_ccmuac_c (Cis,cis-Muconate)[cytosol]	M_catechol_c (Catechol)[cytosol]; M_o2_c (O2)[cytosol]	M_ccmuac_c (Cis,cis-Muconate)[cytosol]; 2 M_h_c (H+)[cytosol]	M_catechol_c:-1; M_ccmuac_c:1; M_h_c:2; M_o2_c:-1	cytosol	G_WP_001081618_1
R_CAt6pp	Calcium / sodium antiporter (1:1)	M_ca2_c + M_na1_p <=> M_na1_c + M_ca2_p	M_ca2_c (Calcium)[cytosol] + M_na1_p (Sodium)[periplasm] <=> M_na1_c (Sodium)[cytosol] + M_ca2_p (Calcium)[periplasm]	M_ca2_c (Calcium)[cytosol]; M_na1_p (Sodium)[periplasm]	M_ca2_p (Calcium)[periplasm]; M_na1_c (Sodium)[cytosol]	M_ca2_c:-1; M_ca2_p:1; M_na1_c:1; M_na1_p:-1	cytosol, periplasm
R_CBMD	Carbamate deaminase	M_cbm_c + 2 M_h_c -> M_co2_c + M_nh4_c	M_cbm_c (Carbamate)[cytosol] + 2 M_h_c (H+)[cytosol] -> M_co2_c (CO2)[cytosol] + M_nh4_c (Ammonium)[cytosol]	M_cbm_c (Carbamate)[cytosol]; 2 M_h_c (H+)[cytosol]	M_co2_c (CO2)[cytosol]; M_nh4_c (Ammonium)[cytosol]	M_cbm_c:-1; M_co2_c:1; M_h_c:-2; M_nh4_c:1	cytosol	G_spontaneous
R_CBPS	Carbamoyl-phosphate synthase (glutamine-hydrolysing)	2 M_atp_c + M_gln__L_c + M_h2o_c + M_hco3_c -> 2 M_adp_c + M_cbp_c + M_glu__L_c + 2 M_h_c + M_pi_c	2 M_atp_c (ATP)[cytosol] + M_gln__L_c (L-Glutamine)[cytosol] + M_h2o_c (H2O)[cytosol] + M_hco3_c (Bicarbonate)[cytosol] -> 2 M_adp_c (ADP)[cytosol] + M_cbp_c (Carbamoyl phosphate)[cytosol] + M_glu__L_c (L-Glutamate)[cytosol] + 2 M_h_c (H+)[cytosol] + M_pi_c (Phosphate)[cytosol]	2 M_atp_c (ATP)[cytosol]; M_gln__L_c (L-Glutamine)[cytosol]; M_h2o_c (H2O)[cytosol]; M_hco3_c (Bicarbonate)[cytosol]	2 M_adp_c (ADP)[cytosol]; M_cbp_c (Carbamoyl phosphate)[cytosol]; M_glu__L_c (L-Glutamate)[cytosol]; 2 M_h_c (H+)[cytosol]; M_pi_c (Phosphate)[cytosol]	M_adp_c:2; M_atp_c:-2; M_cbp_c:1; M_gln__L_c:-1; M_glu__L_c:1; M_h2o_c:-1; M_h_c:2; M_hco3_c:-1; M_pi_c:1	cytosol	(G_WP_000106446_1 or G_WP_001126297_1 or (G_WP_000106446_1 and G_WP_001126297_1))
R_CD2t3pp	Cadmium (Cd+2) transport out via proton antiport (periplasm)	M_cd2_c + M_h_p -> M_h_c + M_cd2_p	M_cd2_c (Cadmium)[cytosol] + M_h_p (H+)[periplasm] -> M_h_c (H+)[cytosol] + M_cd2_p (Cadmium)[periplasm]	M_cd2_c (Cadmium)[cytosol]; M_h_p (H+)[periplasm]	M_cd2_p (Cadmium)[periplasm]; M_h_c (H+)[cytosol]	M_cd2_c:-1; M_cd2_p:1; M_h_c:1; M_h_p:-1	cytosol, periplasm	(G_WP_000508762_1 or G_WP_000896577_1 or G_WP_001131884_1)
R_CD2t4	Cadminum transport out via antiport	M_cd2_c + M_h_e + M_k_e -> M_h_c + M_k_c + M_cd2_e	M_cd2_c (Cadmium)[cytosol] + M_h_e (H+)[extracellular space] + M_k_e (Potassium)[extracellular space] -> M_h_c (H+)[cytosol] + M_k_c (Potassium)[cytosol] + M_cd2_e (Cadmium)[extracellular space]	M_cd2_c (Cadmium)[cytosol]; M_h_e (H+)[extracellular space]; M_k_e (Potassium)[extracellular space]	M_cd2_e (Cadmium)[extracellular space]; M_h_c (H+)[cytosol]; M_k_c (Potassium)[cytosol]	M_cd2_c:-1; M_cd2_e:1; M_h_c:1; M_h_e:-1; M_k_c:1; M_k_e:-1	cytosol, extracellular space	G_WP_000508762_1
R_CD2t4pp	Cadmium (Cd+2) transport out via proton antiport (periplasm)	M_cd2_c + M_h_p + M_k_p -> M_h_c + M_k_c + M_cd2_p	M_cd2_c (Cadmium)[cytosol] + M_h_p (H+)[periplasm] + M_k_p (Potassium)[periplasm] -> M_h_c (H+)[cytosol] + M_k_c (Potassium)[cytosol] + M_cd2_p (Cadmium)[periplasm]	M_cd2_c (Cadmium)[cytosol]; M_h_p (H+)[periplasm]; M_k_p (Potassium)[periplasm]	M_cd2_p (Cadmium)[periplasm]; M_h_c (H+)[cytosol]; M_k_c (Potassium)[cytosol]	M_cd2_c:-1; M_cd2_p:1; M_h_c:1; M_h_p:-1; M_k_c:1; M_k_p:-1	cytosol, periplasm	(G_WP_000021709_1 and G_WP_000111949_1 and G_WP_000353977_1)
R_CD2tex	Cadmium (Cd+2) transport via diffusion (extracellular to periplasm)	M_cd2_e <=> M_cd2_p	M_cd2_e (Cadmium)[extracellular space] <=> M_cd2_p (Cadmium)[periplasm]	M_cd2_e (Cadmium)[extracellular space]	M_cd2_p (Cadmium)[periplasm]	M_cd2_e:-1; M_cd2_p:1	extracellular space, periplasm	(G_WP_000026482_1 or G_WP_001044116_1)
R_CD2tpp	Cadmium (+2) transport in via permease (no H+)	M_cd2_p -> M_cd2_c	M_cd2_p (Cadmium)[periplasm] -> M_cd2_c (Cadmium)[cytosol]	M_cd2_p (Cadmium)[periplasm]	M_cd2_c (Cadmium)[cytosol]	M_cd2_c:1; M_cd2_p:-1	cytosol, periplasm
R_CDGUNPD	3,5-cyclic-nucleotide phosphodiesterase	M_h2o_c + M_cdigmp_c -> M_h_c + M_5pg35pg_c	M_h2o_c (H2O)[cytosol] + M_cdigmp_c (Cyclic diguanosine monophosphate)[cytosol] -> M_h_c (H+)[cytosol] + M_5pg35pg_c (5-Phosphoguanylyl(3->5)guanosine)[cytosol]	M_cdigmp_c (Cyclic diguanosine monophosphate)[cytosol]; M_h2o_c (H2O)[cytosol]	M_5pg35pg_c (5-Phosphoguanylyl(3->5)guanosine)[cytosol]; M_h_c (H+)[cytosol]	M_5pg35pg_c:1; M_cdigmp_c:-1; M_h2o_c:-1; M_h_c:1	cytosol	(G_WP_000016026_1 or G_WP_000089273_1 or G_WP_000107128_1 or G_WP_000510213_1)
R_CDPMEK	4-(cytidine 5'-diphospho)-2-C-methyl-D-erythritol kinase	M_4c2me_c + M_atp_c -> M_2p4c2me_c + M_adp_c + M_h_c	M_4c2me_c (4-(cytidine 5'-diphospho)-2-C-methyl-D-erythritol)[cytosol] + M_atp_c (ATP)[cytosol] -> M_2p4c2me_c (2-phospho-4-(cytidine 5'-diphospho)-2-C-methyl-D-erythritol)[cytosol] + M_adp_c (ADP)[cytosol] + M_h_c (H+)[cytosol]	M_4c2me_c (4-(cytidine 5'-diphospho)-2-C-methyl-D-erythritol)[cytosol]; M_atp_c (ATP)[cytosol]	M_2p4c2me_c (2-phospho-4-(cytidine 5'-diphospho)-2-C-methyl-D-erythritol)[cytosol]; M_adp_c (ADP)[cytosol]; M_h_c (H+)[cytosol]	M_2p4c2me_c:1; M_4c2me_c:-1; M_adp_c:1; M_atp_c:-1; M_h_c:1	cytosol	G_WP_188199831_1
R_CELBpts	Cellobiose transport via PEPPyr PTS	M_pep_c + M_cellb_e -> M_pyr_c + M_6pgg_c	M_pep_c (Phosphoenolpyruvate)[cytosol] + M_cellb_e (Cellobiose)[extracellular space] -> M_pyr_c (Pyruvate)[cytosol] + M_6pgg_c (6pgg c)[cytosol]	M_cellb_e (Cellobiose)[extracellular space]; M_pep_c (Phosphoenolpyruvate)[cytosol]	M_6pgg_c (6pgg c)[cytosol]; M_pyr_c (Pyruvate)[cytosol]	M_6pgg_c:1; M_cellb_e:-1; M_pep_c:-1; M_pyr_c:1	cytosol, extracellular space	(G_WP_000069129_1 and G_WP_000567533_1)
R_CGLYabcpp	L-Cysteinylglycine (Cys-Gly) transport via ABC system (periplasm)	M_atp_c + M_h2o_c + M_cgly_p -> M_adp_c + M_cgly_c + M_h_c + M_pi_c	M_atp_c (ATP)[cytosol] + M_h2o_c (H2O)[cytosol] + M_cgly_p (Cys-Gly)[periplasm] -> M_adp_c (ADP)[cytosol] + M_cgly_c (Cys-Gly)[cytosol] + M_h_c (H+)[cytosol] + M_pi_c (Phosphate)[cytosol]	M_atp_c (ATP)[cytosol]; M_cgly_p (Cys-Gly)[periplasm]; M_h2o_c (H2O)[cytosol]	M_adp_c (ADP)[cytosol]; M_cgly_c (Cys-Gly)[cytosol]; M_h_c (H+)[cytosol]; M_pi_c (Phosphate)[cytosol]	M_adp_c:1; M_atp_c:-1; M_cgly_c:1; M_cgly_p:-1; M_h2o_c:-1; M_h_c:1; M_pi_c:1	cytosol, periplasm	G_WP_002000215_1
R_CHLabc	Choline transport via ABC system	M_atp_c + M_h2o_c + M_chol_e -> M_adp_c + M_chol_c + M_h_c + M_pi_c	M_atp_c (ATP)[cytosol] + M_h2o_c (H2O)[cytosol] + M_chol_e (Choline)[extracellular space] -> M_adp_c (ADP)[cytosol] + M_chol_c (Choline)[cytosol] + M_h_c (H+)[cytosol] + M_pi_c (Phosphate)[cytosol]	M_atp_c (ATP)[cytosol]; M_chol_e (Choline)[extracellular space]; M_h2o_c (H2O)[cytosol]	M_adp_c (ADP)[cytosol]; M_chol_c (Choline)[cytosol]; M_h_c (H+)[cytosol]; M_pi_c (Phosphate)[cytosol]	M_adp_c:1; M_atp_c:-1; M_chol_c:1; M_chol_e:-1; M_h2o_c:-1; M_h_c:1; M_pi_c:1	cytosol, extracellular space	G_WP_000567280_1
R_CHLt2	Choline transport via proton symport	M_chol_e + M_h_e <=> M_chol_c + M_h_c	M_chol_e (Choline)[extracellular space] + M_h_e (H+)[extracellular space] <=> M_chol_c (Choline)[cytosol] + M_h_c (H+)[cytosol]	M_chol_e (Choline)[extracellular space]; M_h_e (H+)[extracellular space]	M_chol_c (Choline)[cytosol]; M_h_c (H+)[cytosol]	M_chol_c:1; M_chol_e:-1; M_h_c:1; M_h_e:-1	cytosol, extracellular space	(G_WP_000179784_1 or G_WP_001984224_1)
R_CHLt2pp	Choline transport via proton symport (periplasm)	M_chol_p + M_h_p -> M_chol_c + M_h_c	M_chol_p (Choline)[periplasm] + M_h_p (H+)[periplasm] -> M_chol_c (Choline)[cytosol] + M_h_c (H+)[cytosol]	M_chol_p (Choline)[periplasm]; M_h_p (H+)[periplasm]	M_chol_c (Choline)[cytosol]; M_h_c (H+)[cytosol]	M_chol_c:1; M_chol_p:-1; M_h_c:1; M_h_p:-1	cytosol, periplasm	(G_WP_000179784_1 or G_WP_000243382_1 or G_WP_001984224_1)
R_CHLtex	Choline transport via diffusion (extracellular to periplasm)	M_chol_e <=> M_chol_p	M_chol_e (Choline)[extracellular space] <=> M_chol_p (Choline)[periplasm]	M_chol_e (Choline)[extracellular space]	M_chol_p (Choline)[periplasm]	M_chol_e:-1; M_chol_p:1	extracellular space, periplasm
R_CHOLD	Choline dehydrogenase	M_chol_c + M_nad_c -> M_betald_c + M_h_c + M_nadh_c	M_chol_c (Choline)[cytosol] + M_nad_c (Nicotinamide adenine dinucleotide)[cytosol] -> M_betald_c (Betaine aldehyde)[cytosol] + M_h_c (H+)[cytosol] + M_nadh_c (Nicotinamide adenine dinucleotide - reduced)[cytosol]	M_chol_c (Choline)[cytosol]; M_nad_c (Nicotinamide adenine dinucleotide)[cytosol]	M_betald_c (Betaine aldehyde)[cytosol]; M_h_c (H+)[cytosol]; M_nadh_c (Nicotinamide adenine dinucleotide - reduced)[cytosol]	M_betald_c:1; M_chol_c:-1; M_h_c:1; M_nad_c:-1; M_nadh_c:1	cytosol	G_WP_001021934_1
R_CHOLD2	Choline dehydrogenase FAD dependent	M_chol_c + M_fad_c -> M_betald_c + M_fadh2_c	M_chol_c (Choline)[cytosol] + M_fad_c (Flavin adenine dinucleotide oxidized)[cytosol] -> M_betald_c (Betaine aldehyde)[cytosol] + M_fadh2_c (Flavin adenine dinucleotide reduced)[cytosol]	M_chol_c (Choline)[cytosol]; M_fad_c (Flavin adenine dinucleotide oxidized)[cytosol]	M_betald_c (Betaine aldehyde)[cytosol]; M_fadh2_c (Flavin adenine dinucleotide reduced)[cytosol]	M_betald_c:1; M_chol_c:-1; M_fad_c:-1; M_fadh2_c:1	cytosol	G_WP_000017862_1
R_CHOLSH	CHOLSH	M_h2o_c + M_chols_c -> M_chol_c + M_h_c + M_so4_c	M_h2o_c (H2O)[cytosol] + M_chols_c (Choline sulfate)[cytosol] -> M_chol_c (Choline)[cytosol] + M_h_c (H+)[cytosol] + M_so4_c (Sulfate)[cytosol]	M_chols_c (Choline sulfate)[cytosol]; M_h2o_c (H2O)[cytosol]	M_chol_c (Choline)[cytosol]; M_h_c (H+)[cytosol]; M_so4_c (Sulfate)[cytosol]	M_chol_c:1; M_chols_c:-1; M_h2o_c:-1; M_h_c:1; M_so4_c:1	cytosol	G_WP_000875353_1
R_CHOLS_ex	CHOLS LPAREN ex RPAREN	M_chols_e <=> M_chols_p	M_chols_e (Choline sulfate)[extracellular space] <=> M_chols_p (Choline sulfate)[periplasm]	M_chols_e (Choline sulfate)[extracellular space]	M_chols_p (Choline sulfate)[periplasm]	M_chols_e:-1; M_chols_p:1	extracellular space, periplasm	G_WP_000072604_1
R_CHOLSabc	CHOLSabc	M_atp_c + M_h2o_c + M_chols_p -> M_adp_c + M_h_c + M_pi_c + M_chols_c	M_atp_c (ATP)[cytosol] + M_h2o_c (H2O)[cytosol] + M_chols_p (Choline sulfate)[periplasm] -> M_adp_c (ADP)[cytosol] + M_h_c (H+)[cytosol] + M_pi_c (Phosphate)[cytosol] + M_chols_c (Choline sulfate)[cytosol]	M_atp_c (ATP)[cytosol]; M_chols_p (Choline sulfate)[periplasm]; M_h2o_c (H2O)[cytosol]	M_adp_c (ADP)[cytosol]; M_chols_c (Choline sulfate)[cytosol]; M_h_c (H+)[cytosol]; M_pi_c (Phosphate)[cytosol]	M_adp_c:1; M_atp_c:-1; M_chols_c:1; M_chols_p:-1; M_h2o_c:-1; M_h_c:1; M_pi_c:1	cytosol, periplasm
R_CHOLSabc_1	Choline sulfate transport in via ABC system	M_atp_c + M_h2o_c + M_chols_e -> M_adp_c + M_h_c + M_pi_c + M_chols_c	M_atp_c (ATP)[cytosol] + M_h2o_c (H2O)[cytosol] + M_chols_e (Choline sulfate)[extracellular space] -> M_adp_c (ADP)[cytosol] + M_h_c (H+)[cytosol] + M_pi_c (Phosphate)[cytosol] + M_chols_c (Choline sulfate)[cytosol]	M_atp_c (ATP)[cytosol]; M_chols_e (Choline sulfate)[extracellular space]; M_h2o_c (H2O)[cytosol]	M_adp_c (ADP)[cytosol]; M_chols_c (Choline sulfate)[cytosol]; M_h_c (H+)[cytosol]; M_pi_c (Phosphate)[cytosol]	M_adp_c:1; M_atp_c:-1; M_chols_c:1; M_chols_e:-1; M_h2o_c:-1; M_h_c:1; M_pi_c:1	cytosol, extracellular space	G_WP_000567280_1
R_CHORM	Chorismate mutase	M_chor_c -> M_pphn_c	M_chor_c (Chorismate)[cytosol] -> M_pphn_c (Prephenate)[cytosol]	M_chor_c (Chorismate)[cytosol]	M_pphn_c (Prephenate)[cytosol]	M_chor_c:-1; M_pphn_c:1	cytosol	G_WP_000606364_1
R_CHORS	Chorismate synthase	M_3psme_c -> M_chor_c + M_pi_c	M_3psme_c (5-O-(1-Carboxyvinyl)-3-phosphoshikimate)[cytosol] -> M_chor_c (Chorismate)[cytosol] + M_pi_c (Phosphate)[cytosol]	M_3psme_c (5-O-(1-Carboxyvinyl)-3-phosphoshikimate)[cytosol]	M_chor_c (Chorismate)[cytosol]; M_pi_c (Phosphate)[cytosol]	M_3psme_c:-1; M_chor_c:1; M_pi_c:1	cytosol	G_WP_000918448_1
R_CHRPL	Chorismate pyruvate lyase	M_chor_c -> M_4hbz_c + M_pyr_c	M_chor_c (Chorismate)[cytosol] -> M_4hbz_c (4-Hydroxybenzoate)[cytosol] + M_pyr_c (Pyruvate)[cytosol]	M_chor_c (Chorismate)[cytosol]	M_4hbz_c (4-Hydroxybenzoate)[cytosol]; M_pyr_c (Pyruvate)[cytosol]	M_4hbz_c:1; M_chor_c:-1; M_pyr_c:1	cytosol	G_WP_001231791_1
R_CITt14	Citrate transport in via Ca complex	M_ca2_e + M_cit_e + M_h_e -> M_ca2_c + M_cit_c + M_h_c	M_ca2_e (Calcium)[extracellular space] + M_cit_e (Citrate)[extracellular space] + M_h_e (H+)[extracellular space] -> M_ca2_c (Calcium)[cytosol] + M_cit_c (Citrate)[cytosol] + M_h_c (H+)[cytosol]	M_ca2_e (Calcium)[extracellular space]; M_cit_e (Citrate)[extracellular space]; M_h_e (H+)[extracellular space]	M_ca2_c (Calcium)[cytosol]; M_cit_c (Citrate)[cytosol]; M_h_c (H+)[cytosol]	M_ca2_c:1; M_ca2_e:-1; M_cit_c:1; M_cit_e:-1; M_h_c:1; M_h_e:-1	cytosol, extracellular space
R_CITt_kt	CITt kt	M_cit_p + M_h_p -> M_cit_c + M_h_c	M_cit_p (Citrate)[periplasm] + M_h_p (H+)[periplasm] -> M_cit_c (Citrate)[cytosol] + M_h_c (H+)[cytosol]	M_cit_p (Citrate)[periplasm]; M_h_p (H+)[periplasm]	M_cit_c (Citrate)[cytosol]; M_h_c (H+)[cytosol]	M_cit_c:1; M_cit_p:-1; M_h_c:1; M_h_p:-1	cytosol, periplasm	(G_WP_000383637_1 or G_WP_000956799_1)
R_CITtex	Citrate transport via diffusion (extracellular to periplasm)	M_cit_e <=> M_cit_p	M_cit_e (Citrate)[extracellular space] <=> M_cit_p (Citrate)[periplasm]	M_cit_e (Citrate)[extracellular space]	M_cit_p (Citrate)[periplasm]	M_cit_e:-1; M_cit_p:1	extracellular space, periplasm	G_WP_000418541_1
R_CLIPAabctex	Cold lipid A transport via ABC system (periplasm to extracellular)	M_atp_c + M_h2o_c + M_lipa_cold_p -> M_adp_c + M_h_c + M_pi_c + M_lipa_cold_e	M_atp_c (ATP)[cytosol] + M_h2o_c (H2O)[cytosol] + M_lipa_cold_p (Cold adapted KDO(2)-lipid (A))[periplasm] -> M_adp_c (ADP)[cytosol] + M_h_c (H+)[cytosol] + M_pi_c (Phosphate)[cytosol] + M_lipa_cold_e (Cold adapted KDO(2)-lipid (A))[extracellular space]	M_atp_c (ATP)[cytosol]; M_h2o_c (H2O)[cytosol]; M_lipa_cold_p (Cold adapted KDO(2)-lipid (A))[periplasm]	M_adp_c (ADP)[cytosol]; M_h_c (H+)[cytosol]; M_lipa_cold_e (Cold adapted KDO(2)-lipid (A))[extracellular space]; M_pi_c (Phosphate)[cytosol]	M_adp_c:1; M_atp_c:-1; M_h2o_c:-1; M_h_c:1; M_lipa_cold_e:1; M_lipa_cold_p:-1; M_pi_c:1	cytosol, extracellular space, periplasm	((G_WP_000554244_1 and G_WP_001183458_1 and G_WP_002062387_1) or (G_WP_000554244_1 and G_WP_000586912_1 and G_WP_001183458_1 and G_WP_002062387_1))
R_CLPNH120pp	Cardiolipin hydrolase (periplasm, n-C12:0)	M_clpn120_p + M_h2o_p -> M_h_p + M_pa120_p + M_pg120_p	M_clpn120_p (Cardiolipin (tetradodecanoyl, n-C12:0))[periplasm] + M_h2o_p (H2O)[periplasm] -> M_h_p (H+)[periplasm] + M_pa120_p (1,2-didodecanoyl-sn-glycerol 3-phosphate)[periplasm] + M_pg120_p (Phosphatidylglycerol (didodecanoyl, n-C12:0))[periplasm]	M_clpn120_p (Cardiolipin (tetradodecanoyl, n-C12:0))[periplasm]; M_h2o_p (H2O)[periplasm]	M_h_p (H+)[periplasm]; M_pa120_p (1,2-didodecanoyl-sn-glycerol 3-phosphate)[periplasm]; M_pg120_p (Phosphatidylglycerol (didodecanoyl, n-C12:0))[periplasm]	M_clpn120_p:-1; M_h2o_p:-1; M_h_p:1; M_pa120_p:1; M_pg120_p:1	periplasm
R_CLPNH140pp	Cardiolipin hydrolase (periplasm, n-C14:0)	M_clpn140_p + M_h2o_p -> M_h_p + M_pa140_p + M_pg140_p	M_clpn140_p (Cardiolipin (tetratetradecanoyl, n-C14:0))[periplasm] + M_h2o_p (H2O)[periplasm] -> M_h_p (H+)[periplasm] + M_pa140_p (1,2-ditetradecanoyl-sn-glycerol 3-phosphate)[periplasm] + M_pg140_p (Phosphatidylglycerol (ditetradecanoyl, n-C14:0))[periplasm]	M_clpn140_p (Cardiolipin (tetratetradecanoyl, n-C14:0))[periplasm]; M_h2o_p (H2O)[periplasm]	M_h_p (H+)[periplasm]; M_pa140_p (1,2-ditetradecanoyl-sn-glycerol 3-phosphate)[periplasm]; M_pg140_p (Phosphatidylglycerol (ditetradecanoyl, n-C14:0))[periplasm]	M_clpn140_p:-1; M_h2o_p:-1; M_h_p:1; M_pa140_p:1; M_pg140_p:1	periplasm
R_CLPNH141pp	Cardiolipin hydrolase (periplasm, n-C14:1)	M_clpn141_p + M_h2o_p -> M_h_p + M_pa141_p + M_pg141_p	M_clpn141_p (Cardiolipin (tetratetradec-7-enoyl, n-C14:1))[periplasm] + M_h2o_p (H2O)[periplasm] -> M_h_p (H+)[periplasm] + M_pa141_p (1,2-ditetradec-7-enoyl-sn-glycerol 3-phosphate)[periplasm] + M_pg141_p (Phosphatidylglycerol (ditetradec-7-enoyl, n-C14:1))[periplasm]	M_clpn141_p (Cardiolipin (tetratetradec-7-enoyl, n-C14:1))[periplasm]; M_h2o_p (H2O)[periplasm]	M_h_p (H+)[periplasm]; M_pa141_p (1,2-ditetradec-7-enoyl-sn-glycerol 3-phosphate)[periplasm]; M_pg141_p (Phosphatidylglycerol (ditetradec-7-enoyl, n-C14:1))[periplasm]	M_clpn141_p:-1; M_h2o_p:-1; M_h_p:1; M_pa141_p:1; M_pg141_p:1	periplasm
R_CLPNH161pp	Cardiolipin hydrolase (periplasm, n-C16:1)	M_clpn161_p + M_h2o_p -> M_h_p + M_pa161_p + M_pg161_p	M_clpn161_p (Cardiolipin (tetrahexadec-9-enoyl, n-C16:1))[periplasm] + M_h2o_p (H2O)[periplasm] -> M_h_p (H+)[periplasm] + M_pa161_p (1,2-dihexadec-9-enoyl-sn-glycerol 3-phosphate)[periplasm] + M_pg161_p (Phosphatidylglycerol (dihexadec-9-enoyl, n-C16:1))[periplasm]	M_clpn161_p (Cardiolipin (tetrahexadec-9-enoyl, n-C16:1))[periplasm]; M_h2o_p (H2O)[periplasm]	M_h_p (H+)[periplasm]; M_pa161_p (1,2-dihexadec-9-enoyl-sn-glycerol 3-phosphate)[periplasm]; M_pg161_p (Phosphatidylglycerol (dihexadec-9-enoyl, n-C16:1))[periplasm]	M_clpn161_p:-1; M_h2o_p:-1; M_h_p:1; M_pa161_p:1; M_pg161_p:1	periplasm
R_CLPNH180pp	Cardiolipin hydrolase (periplasm, n-C18:0)	M_clpn180_p + M_h2o_p -> M_h_p + M_pa180_p + M_pg180_p	M_clpn180_p (Cardiolipin (tetraoctadecanoyl, n-C18:0))[periplasm] + M_h2o_p (H2O)[periplasm] -> M_h_p (H+)[periplasm] + M_pa180_p (1,2-dioctadecanoyl-sn-glycerol 3-phosphate)[periplasm] + M_pg180_p (Phosphatidylglycerol (dioctadecanoyl, n-C18:0))[periplasm]	M_clpn180_p (Cardiolipin (tetraoctadecanoyl, n-C18:0))[periplasm]; M_h2o_p (H2O)[periplasm]	M_h_p (H+)[periplasm]; M_pa180_p (1,2-dioctadecanoyl-sn-glycerol 3-phosphate)[periplasm]; M_pg180_p (Phosphatidylglycerol (dioctadecanoyl, n-C18:0))[periplasm]	M_clpn180_p:-1; M_h2o_p:-1; M_h_p:1; M_pa180_p:1; M_pg180_p:1	periplasm
R_CLPNH181pp	Cardiolipin hydrolase (periplasm, n-C18:1)	M_clpn181_p + M_h2o_p -> M_h_p + M_pa181_p + M_pg181_p	M_clpn181_p (Cardiolipin (tetraoctadec-11-enoyl, n-C18:1))[periplasm] + M_h2o_p (H2O)[periplasm] -> M_h_p (H+)[periplasm] + M_pa181_p (1,2-dioctadec-11-enoyl-sn-glycerol 3-phosphate)[periplasm] + M_pg181_p (Phosphatidylglycerol (dioctadec-11-enoyl, n-C18:1))[periplasm]	M_clpn181_p (Cardiolipin (tetraoctadec-11-enoyl, n-C18:1))[periplasm]; M_h2o_p (H2O)[periplasm]	M_h_p (H+)[periplasm]; M_pa181_p (1,2-dioctadec-11-enoyl-sn-glycerol 3-phosphate)[periplasm]; M_pg181_p (Phosphatidylglycerol (dioctadec-11-enoyl, n-C18:1))[periplasm]	M_clpn181_p:-1; M_h2o_p:-1; M_h_p:1; M_pa181_p:1; M_pg181_p:1	periplasm
R_CLPNS120pp	Cardiolipin synthase (periplasmic, n-C12:0)	2 M_pg120_p <=> M_clpn120_p + M_glyc_p	2 M_pg120_p (Phosphatidylglycerol (didodecanoyl, n-C12:0))[periplasm] <=> M_clpn120_p (Cardiolipin (tetradodecanoyl, n-C12:0))[periplasm] + M_glyc_p (Glycerol)[periplasm]	2 M_pg120_p (Phosphatidylglycerol (didodecanoyl, n-C12:0))[periplasm]	M_clpn120_p (Cardiolipin (tetradodecanoyl, n-C12:0))[periplasm]; M_glyc_p (Glycerol)[periplasm]	M_clpn120_p:1; M_glyc_p:1; M_pg120_p:-2	periplasm	G_WP_000079188_1
R_CLPNS140pp	Cardiolipin synthase (periplasmic, n-C14:0)	2 M_pg140_p <=> M_clpn140_p + M_glyc_p	2 M_pg140_p (Phosphatidylglycerol (ditetradecanoyl, n-C14:0))[periplasm] <=> M_clpn140_p (Cardiolipin (tetratetradecanoyl, n-C14:0))[periplasm] + M_glyc_p (Glycerol)[periplasm]	2 M_pg140_p (Phosphatidylglycerol (ditetradecanoyl, n-C14:0))[periplasm]	M_clpn140_p (Cardiolipin (tetratetradecanoyl, n-C14:0))[periplasm]; M_glyc_p (Glycerol)[periplasm]	M_clpn140_p:1; M_glyc_p:1; M_pg140_p:-2	periplasm	G_WP_000079188_1
R_CLPNS141pp	Cardiolipin synthase (periplasmic, n-C14:1)	2 M_pg141_p <=> M_clpn141_p + M_glyc_p	2 M_pg141_p (Phosphatidylglycerol (ditetradec-7-enoyl, n-C14:1))[periplasm] <=> M_clpn141_p (Cardiolipin (tetratetradec-7-enoyl, n-C14:1))[periplasm] + M_glyc_p (Glycerol)[periplasm]	2 M_pg141_p (Phosphatidylglycerol (ditetradec-7-enoyl, n-C14:1))[periplasm]	M_clpn141_p (Cardiolipin (tetratetradec-7-enoyl, n-C14:1))[periplasm]; M_glyc_p (Glycerol)[periplasm]	M_clpn141_p:1; M_glyc_p:1; M_pg141_p:-2	periplasm	G_WP_000079188_1
R_CLPNS161pp	Cardiolipin synthase (periplasmic, n-C16:1)	2 M_pg161_p <=> M_clpn161_p + M_glyc_p	2 M_pg161_p (Phosphatidylglycerol (dihexadec-9-enoyl, n-C16:1))[periplasm] <=> M_clpn161_p (Cardiolipin (tetrahexadec-9-enoyl, n-C16:1))[periplasm] + M_glyc_p (Glycerol)[periplasm]	2 M_pg161_p (Phosphatidylglycerol (dihexadec-9-enoyl, n-C16:1))[periplasm]	M_clpn161_p (Cardiolipin (tetrahexadec-9-enoyl, n-C16:1))[periplasm]; M_glyc_p (Glycerol)[periplasm]	M_clpn161_p:1; M_glyc_p:1; M_pg161_p:-2	periplasm	G_WP_000079188_1
R_CLPNS180pp	Cardiolipin synthase (periplasmic, n-C18:0)	2 M_pg180_p <=> M_clpn180_p + M_glyc_p	2 M_pg180_p (Phosphatidylglycerol (dioctadecanoyl, n-C18:0))[periplasm] <=> M_clpn180_p (Cardiolipin (tetraoctadecanoyl, n-C18:0))[periplasm] + M_glyc_p (Glycerol)[periplasm]	2 M_pg180_p (Phosphatidylglycerol (dioctadecanoyl, n-C18:0))[periplasm]	M_clpn180_p (Cardiolipin (tetraoctadecanoyl, n-C18:0))[periplasm]; M_glyc_p (Glycerol)[periplasm]	M_clpn180_p:1; M_glyc_p:1; M_pg180_p:-2	periplasm	G_WP_000079188_1
R_CLPNS181pp	Cardiolipin synthase (periplasmic, n-C18:1)	2 M_pg181_p <=> M_clpn181_p + M_glyc_p	2 M_pg181_p (Phosphatidylglycerol (dioctadec-11-enoyl, n-C18:1))[periplasm] <=> M_clpn181_p (Cardiolipin (tetraoctadec-11-enoyl, n-C18:1))[periplasm] + M_glyc_p (Glycerol)[periplasm]	2 M_pg181_p (Phosphatidylglycerol (dioctadec-11-enoyl, n-C18:1))[periplasm]	M_clpn181_p (Cardiolipin (tetraoctadec-11-enoyl, n-C18:1))[periplasm]; M_glyc_p (Glycerol)[periplasm]	M_clpn181_p:1; M_glyc_p:1; M_pg181_p:-2	periplasm	G_WP_000079188_1
R_CLt3_2pp	Chloride transport out via proton antiport (2:1) (periplasm)	M_h_c + 2 M_cl_p -> 2 M_cl_c + M_h_p	M_h_c (H+)[cytosol] + 2 M_cl_p (Chloride)[periplasm] -> 2 M_cl_c (Chloride)[cytosol] + M_h_p (H+)[periplasm]	2 M_cl_p (Chloride)[periplasm]; M_h_c (H+)[cytosol]	2 M_cl_c (Chloride)[cytosol]; M_h_p (H+)[periplasm]	M_cl_c:2; M_cl_p:-2; M_h_c:-1; M_h_p:1	cytosol, periplasm
R_CLtex	Chloride (Cl-1) transport via diffusion (extracellular to periplasm)	M_cl_e <=> M_cl_p	M_cl_e (Chloride)[extracellular space] <=> M_cl_p (Chloride)[periplasm]	M_cl_e (Chloride)[extracellular space]	M_cl_p (Chloride)[periplasm]	M_cl_e:-1; M_cl_p:1	extracellular space, periplasm	(G_WP_000026482_1 or G_WP_001044116_1)
R_CMCMSAD	4 carboxy 2 hydroxymuconate 6 semialdehyde dehydrogenase	M_h2o_c + M_nad_c + M_5cmhmsa_c -> 2 M_h_c + M_nadh_c + M_5cmhm_c	M_h2o_c (H2O)[cytosol] + M_nad_c (Nicotinamide adenine dinucleotide)[cytosol] + M_5cmhmsa_c (2-Hydroxy-5-carboxymethylmuconate-Semialdehyde)[cytosol] -> 2 M_h_c (H+)[cytosol] + M_nadh_c (Nicotinamide adenine dinucleotide - reduced)[cytosol] + M_5cmhm_c (5-Carboxymethyl-2-hydroxymuconate)[cytosol]	M_5cmhmsa_c (2-Hydroxy-5-carboxymethylmuconate-Semialdehyde)[cytosol]; M_h2o_c (H2O)[cytosol]; M_nad_c (Nicotinamide adenine dinucleotide)[cytosol]	M_5cmhm_c (5-Carboxymethyl-2-hydroxymuconate)[cytosol]; 2 M_h_c (H+)[cytosol]; M_nadh_c (Nicotinamide adenine dinucleotide - reduced)[cytosol]	M_5cmhm_c:1; M_5cmhmsa_c:-1; M_h2o_c:-1; M_h_c:2; M_nad_c:-1; M_nadh_c:1	cytosol	G_WP_000123058_1
R_CMHMI	5 carboxymethyl 2 hydroxymuconate delta isomerase	M_5cmhm_c -> M_5cohe_c	M_5cmhm_c (5-Carboxymethyl-2-hydroxymuconate)[cytosol] -> M_5cohe_c (5-Carboxy-2-oxohept-3-enedioate)[cytosol]	M_5cmhm_c (5-Carboxymethyl-2-hydroxymuconate)[cytosol]	M_5cohe_c (5-Carboxy-2-oxohept-3-enedioate)[cytosol]	M_5cmhm_c:-1; M_5cohe_c:1	cytosol	G_WP_001983672_1
R_CMPtex	CMP transport via diffusion (extracellular to periplasm)	M_cmp_e <=> M_cmp_p	M_cmp_e (CMP)[extracellular space] <=> M_cmp_p (CMP)[periplasm]	M_cmp_e (CMP)[extracellular space]	M_cmp_p (CMP)[periplasm]	M_cmp_e:-1; M_cmp_p:1	extracellular space, periplasm
R_CMtex	Chloramphenicol transport via diffusion (extracellular to periplasm)	M_cm_e <=> M_cm_p	M_cm_e (Chloramphenicol)[extracellular space] <=> M_cm_p (Chloramphenicol)[periplasm]	M_cm_e (Chloramphenicol)[extracellular space]	M_cm_p (Chloramphenicol)[periplasm]	M_cm_e:-1; M_cm_p:1	extracellular space, periplasm
R_CMtpp	Chloramphenicol transport via TolC system	M_cm_p + M_h_p -> M_h_c + M_cm_e	M_cm_p (Chloramphenicol)[periplasm] + M_h_p (H+)[periplasm] -> M_h_c (H+)[cytosol] + M_cm_e (Chloramphenicol)[extracellular space]	M_cm_p (Chloramphenicol)[periplasm]; M_h_p (H+)[periplasm]	M_cm_e (Chloramphenicol)[extracellular space]; M_h_c (H+)[cytosol]	M_cm_e:1; M_cm_p:-1; M_h_c:1; M_h_p:-1	cytosol, extracellular space, periplasm	((G_WP_000046678_1 and G_WP_000959179_1) or (G_WP_000959179_1 and G_WP_000986589_1) or (G_WP_000046678_1 and G_WP_000959179_1 and G_WP_000986589_1) or (G_WP_000046678_1 and G_WP_000986589_1 and G_WP_050682064_1))
R_CO2t	CO2 transporter via diffusion	M_co2_e <=> M_co2_c	M_co2_e (CO2)[extracellular space] <=> M_co2_c (CO2)[cytosol]	M_co2_e (CO2)[extracellular space]	M_co2_c (CO2)[cytosol]	M_co2_c:1; M_co2_e:-1	cytosol, extracellular space	G_spontaneous
R_CO2tex	CO2 transport via diffusion (extracellular to periplasm)	M_co2_e <=> M_co2_p	M_co2_e (CO2)[extracellular space] <=> M_co2_p (CO2)[periplasm]	M_co2_e (CO2)[extracellular space]	M_co2_p (CO2)[periplasm]	M_co2_e:-1; M_co2_p:1	extracellular space, periplasm	(G_WP_000026482_1 or G_WP_001044116_1)
R_CO2tpp	CO2 transporter via diffusion (periplasm)	M_co2_p <=> M_co2_c	M_co2_p (CO2)[periplasm] <=> M_co2_c (CO2)[cytosol]	M_co2_p (CO2)[periplasm]	M_co2_c (CO2)[cytosol]	M_co2_c:1; M_co2_p:-1	cytosol, periplasm	G_spontaneous
R_COBALT2t3pp	Cobalt (Co+2) transport out via proton antiport (periplasm)	M_cobalt2_c + M_h_p -> M_h_c + M_cobalt2_p	M_cobalt2_c (Co2+)[cytosol] + M_h_p (H+)[periplasm] -> M_h_c (H+)[cytosol] + M_cobalt2_p (Co2+)[periplasm]	M_cobalt2_c (Co2+)[cytosol]; M_h_p (H+)[periplasm]	M_cobalt2_p (Co2+)[periplasm]; M_h_c (H+)[cytosol]	M_cobalt2_c:-1; M_cobalt2_p:1; M_h_c:1; M_h_p:-1	cytosol, periplasm	(G_WP_000508762_1 or G_WP_000896577_1 or G_WP_001131884_1)
R_COBALT2tex	Cobalt (Co+2) transport via diffusion (extracellular to periplasm)	M_cobalt2_e <=> M_cobalt2_p	M_cobalt2_e (Co2+)[extracellular space] <=> M_cobalt2_p (Co2+)[periplasm]	M_cobalt2_e (Co2+)[extracellular space]	M_cobalt2_p (Co2+)[periplasm]	M_cobalt2_e:-1; M_cobalt2_p:1	extracellular space, periplasm	(G_WP_000026482_1 or G_WP_001044116_1)
R_COBALT2tpp	Cobalt transport in via permease (no H+)	M_cobalt2_p -> M_cobalt2_c	M_cobalt2_p (Co2+)[periplasm] -> M_cobalt2_c (Co2+)[cytosol]	M_cobalt2_p (Co2+)[periplasm]	M_cobalt2_c (Co2+)[cytosol]	M_cobalt2_c:1; M_cobalt2_p:-1	cytosol, periplasm	G_WP_000888321_1
R_COBALTt4pp	Cobalt transport out via proton antiporter (periplasm)	M_cobalt2_c + M_h_p + M_k_p -> M_h_c + M_k_c + M_cobalt2_p	M_cobalt2_c (Co2+)[cytosol] + M_h_p (H+)[periplasm] + M_k_p (Potassium)[periplasm] -> M_h_c (H+)[cytosol] + M_k_c (Potassium)[cytosol] + M_cobalt2_p (Co2+)[periplasm]	M_cobalt2_c (Co2+)[cytosol]; M_h_p (H+)[periplasm]; M_k_p (Potassium)[periplasm]	M_cobalt2_p (Co2+)[periplasm]; M_h_c (H+)[cytosol]; M_k_c (Potassium)[cytosol]	M_cobalt2_c:-1; M_cobalt2_p:1; M_h_c:1; M_h_p:-1; M_k_c:1; M_k_p:-1	cytosol, periplasm	(G_WP_000021709_1 and G_WP_000111949_1 and G_WP_000353977_1)
R_COabc	Cobalt transport via ABC system	M_atp_c + M_h2o_c + M_cobalt2_e -> M_adp_c + M_cobalt2_c + M_h_c + M_pi_c	M_atp_c (ATP)[cytosol] + M_h2o_c (H2O)[cytosol] + M_cobalt2_e (Co2+)[extracellular space] -> M_adp_c (ADP)[cytosol] + M_cobalt2_c (Co2+)[cytosol] + M_h_c (H+)[cytosol] + M_pi_c (Phosphate)[cytosol]	M_atp_c (ATP)[cytosol]; M_cobalt2_e (Co2+)[extracellular space]; M_h2o_c (H2O)[cytosol]	M_adp_c (ADP)[cytosol]; M_cobalt2_c (Co2+)[cytosol]; M_h_c (H+)[cytosol]; M_pi_c (Phosphate)[cytosol]	M_adp_c:1; M_atp_c:-1; M_cobalt2_c:1; M_cobalt2_e:-1; M_h2o_c:-1; M_h_c:1; M_pi_c:1	cytosol, extracellular space	G_WP_000193592_1
R_CPK1	Adenylate kinase	M_cmp_c + M_ctp_c <=> 2 M_cdp_c	M_cmp_c (CMP)[cytosol] + M_ctp_c (CTP)[cytosol] <=> 2 M_cdp_c (CDP)[cytosol]	M_cmp_c (CMP)[cytosol]; M_ctp_c (CTP)[cytosol]	2 M_cdp_c (CDP)[cytosol]	M_cdp_c:2; M_cmp_c:-1; M_ctp_c:-1	cytosol	G_WP_188199104_1
R_CPMPS	Cyclic pyranopterin monophosphate synthase	M_gtp_c + M_h2o_c -> M_cpmp_c + M_ppi_c	M_gtp_c (GTP)[cytosol] + M_h2o_c (H2O)[cytosol] -> M_cpmp_c (Cyclic pyranopterin monophosphate)[cytosol] + M_ppi_c (Diphosphate)[cytosol]	M_gtp_c (GTP)[cytosol]; M_h2o_c (H2O)[cytosol]	M_cpmp_c (Cyclic pyranopterin monophosphate)[cytosol]; M_ppi_c (Diphosphate)[cytosol]	M_cpmp_c:1; M_gtp_c:-1; M_h2o_c:-1; M_ppi_c:1	cytosol	(G_WP_000799981_1 or (G_WP_000799981_1 and G_WP_002000951_1))
R_CPPPGO	Coproporphyrinogen oxidase (O2 required)	M_cpppg3_c + 2 M_h_c + M_o2_c -> 2 M_co2_c + 2 M_h2o_c + M_pppg9_c	M_cpppg3_c (Coproporphyrinogen III)[cytosol] + 2 M_h_c (H+)[cytosol] + M_o2_c (O2)[cytosol] -> 2 M_co2_c (CO2)[cytosol] + 2 M_h2o_c (H2O)[cytosol] + M_pppg9_c (Protoporphyrinogen IX)[cytosol]	M_cpppg3_c (Coproporphyrinogen III)[cytosol]; 2 M_h_c (H+)[cytosol]; M_o2_c (O2)[cytosol]	2 M_co2_c (CO2)[cytosol]; 2 M_h2o_c (H2O)[cytosol]; M_pppg9_c (Protoporphyrinogen IX)[cytosol]	M_co2_c:2; M_cpppg3_c:-1; M_h2o_c:2; M_h_c:-2; M_o2_c:-1; M_pppg9_c:1	cytosol	G_WP_001164613_1
R_CPPPGO2	Oxygen Independent coproporphyrinogen-III oxidase	2 M_amet_c + M_cpppg3_c -> 2 M_co2_c + 2 M_dad_5_c + 2 M_met__L_c + M_pppg9_c	2 M_amet_c (S-Adenosyl-L-methionine)[cytosol] + M_cpppg3_c (Coproporphyrinogen III)[cytosol] -> 2 M_co2_c (CO2)[cytosol] + 2 M_dad_5_c (5'-Deoxyadenosine)[cytosol] + 2 M_met__L_c (L-Methionine)[cytosol] + M_pppg9_c (Protoporphyrinogen IX)[cytosol]	2 M_amet_c (S-Adenosyl-L-methionine)[cytosol]; M_cpppg3_c (Coproporphyrinogen III)[cytosol]	2 M_co2_c (CO2)[cytosol]; 2 M_dad_5_c (5'-Deoxyadenosine)[cytosol]; 2 M_met__L_c (L-Methionine)[cytosol]; M_pppg9_c (Protoporphyrinogen IX)[cytosol]	M_amet_c:-2; M_co2_c:2; M_cpppg3_c:-1; M_dad_5_c:2; M_met__L_c:2; M_pppg9_c:1	cytosol	G_WP_000279713_1
R_CPPPGOAN2_1	Oxygen Independent coproporphyrinogen-III oxidase	2 M_amet_c + M_cpppg3_c + 2 M_nadph_c + 2 M_fdxo_42_c -> 2 M_co2_c + 2 M_dad_5_c + 2 M_h_c + 2 M_met__L_c + 2 M_nadp_c + M_pppg9_c + 2 M_fdxr_42_c	2 M_amet_c (S-Adenosyl-L-methionine)[cytosol] + M_cpppg3_c (Coproporphyrinogen III)[cytosol] + 2 M_nadph_c (Nicotinamide adenine dinucleotide phosphate - reduced)[cytosol] + 2 M_fdxo_42_c (Ferredoxin (oxidized form 4:2))[cytosol] -> 2 M_co2_c (CO2)[cytosol] + 2 M_dad_5_c (5'-Deoxyadenosine)[cytosol] + 2 M_h_c (H+)[cytosol] + 2 M_met__L_c (L-Methionine)[cytosol] + 2 M_nadp_c (Nicotinamide adenine …	2 M_amet_c (S-Adenosyl-L-methionine)[cytosol]; M_cpppg3_c (Coproporphyrinogen III)[cytosol]; 2 M_fdxo_42_c (Ferredoxin (oxidized form 4:2))[cytosol]; 2 M_nadph_c (Nicotinamide adenine dinucleotide phosphate - reduced)[cytosol]	2 M_co2_c (CO2)[cytosol]; 2 M_dad_5_c (5'-Deoxyadenosine)[cytosol]; 2 M_fdxr_42_c (Ferredoxin (reduced form 4:2))[cytosol]; 2 M_h_c (H+)[cytosol]; 2 M_met__L_c (L-Methionine)[cytosol]; 2 M_nadp_c (Nicotinamide adenine dinucleotide phosphate)[cytosol]; M_pppg9_c (Protoporphyrinogen IX)[cytosol]	M_amet_c:-2; M_co2_c:2; M_cpppg3_c:-1; M_dad_5_c:2; M_fdxo_42_c:-2; M_fdxr_42_c:2; M_h_c:2; M_met__L_c:2; M_nadp_c:2; M_nadph_c:-2; M_pppg9_c:1	cytosol	G_WP_000218140_1
R_CREStex	P-cresol transport vis diffusion (extra-organism to periplasm)	M_4crsol_p <=> M_4crsol_e	M_4crsol_p (P-Cresol)[periplasm] <=> M_4crsol_e (P-Cresol)[extracellular space]	M_4crsol_p (P-Cresol)[periplasm]	M_4crsol_e (P-Cresol)[extracellular space]	M_4crsol_e:1; M_4crsol_p:-1	extracellular space, periplasm	G_WP_000843233_1
R_CRNDt2rpp	D-carnitine outward transport (H+ antiport)	M_crn__D_p + M_h_p <=> M_crn__D_c + M_h_c	M_crn__D_p (D-Carnitine)[periplasm] + M_h_p (H+)[periplasm] <=> M_crn__D_c (D-Carnitine)[cytosol] + M_h_c (H+)[cytosol]	M_crn__D_p (D-Carnitine)[periplasm]; M_h_p (H+)[periplasm]	M_crn__D_c (D-Carnitine)[cytosol]; M_h_c (H+)[cytosol]	M_crn__D_c:1; M_crn__D_p:-1; M_h_c:1; M_h_p:-1	cytosol, periplasm	(G_WP_000371873_1 or G_WP_000383637_1)
R_CRNabc	L-carnitine transport via ABC system	M_atp_c + M_h2o_c + M_crn_e -> M_adp_c + M_crn_c + M_h_c + M_pi_c	M_atp_c (ATP)[cytosol] + M_h2o_c (H2O)[cytosol] + M_crn_e (L-Carnitine)[extracellular space] -> M_adp_c (ADP)[cytosol] + M_crn_c (L-Carnitine)[cytosol] + M_h_c (H+)[cytosol] + M_pi_c (Phosphate)[cytosol]	M_atp_c (ATP)[cytosol]; M_crn_e (L-Carnitine)[extracellular space]; M_h2o_c (H2O)[cytosol]	M_adp_c (ADP)[cytosol]; M_crn_c (L-Carnitine)[cytosol]; M_h_c (H+)[cytosol]; M_pi_c (Phosphate)[cytosol]	M_adp_c:1; M_atp_c:-1; M_crn_c:1; M_crn_e:-1; M_h2o_c:-1; M_h_c:1; M_pi_c:1	cytosol, extracellular space	G_WP_000567280_1
R_CRNt2rpp	L-carnitine outward transport (H+ antiport)	M_crn_p + M_h_p <=> M_crn_c + M_h_c	M_crn_p (L-Carnitine)[periplasm] + M_h_p (H+)[periplasm] <=> M_crn_c (L-Carnitine)[cytosol] + M_h_c (H+)[cytosol]	M_crn_p (L-Carnitine)[periplasm]; M_h_p (H+)[periplasm]	M_crn_c (L-Carnitine)[cytosol]; M_h_c (H+)[cytosol]	M_crn_c:1; M_crn_p:-1; M_h_c:1; M_h_p:-1	cytosol, periplasm	(G_WP_000371873_1 or G_WP_000383637_1)
R_CRNt7pp	Carnitine/butyrobetaine antiporter (periplasm)	M_gbbtn_c + M_crn_p -> M_crn_c + M_gbbtn_p	M_gbbtn_c (Gamma-butyrobetaine)[cytosol] + M_crn_p (L-Carnitine)[periplasm] -> M_crn_c (L-Carnitine)[cytosol] + M_gbbtn_p (Gamma-butyrobetaine)[periplasm]	M_crn_p (L-Carnitine)[periplasm]; M_gbbtn_c (Gamma-butyrobetaine)[cytosol]	M_crn_c (L-Carnitine)[cytosol]; M_gbbtn_p (Gamma-butyrobetaine)[periplasm]	M_crn_c:1; M_crn_p:-1; M_gbbtn_c:-1; M_gbbtn_p:1	cytosol, periplasm
R_CRNtex	L-carnitine transport via diffusion (extracellular to periplasm)	M_crn_e <=> M_crn_p	M_crn_e (L-Carnitine)[extracellular space] <=> M_crn_p (L-Carnitine)[periplasm]	M_crn_e (L-Carnitine)[extracellular space]	M_crn_p (L-Carnitine)[periplasm]	M_crn_e:-1; M_crn_p:1	extracellular space, periplasm
R_CRO4abcpp	Chromate transport via ABC system (periplasm)	M_atp_c + M_h2o_c + M_cro4_p -> M_adp_c + M_h_c + M_pi_c + M_cro4_c	M_atp_c (ATP)[cytosol] + M_h2o_c (H2O)[cytosol] + M_cro4_p (Chromate)[periplasm] -> M_adp_c (ADP)[cytosol] + M_h_c (H+)[cytosol] + M_pi_c (Phosphate)[cytosol] + M_cro4_c (Chromate)[cytosol]	M_atp_c (ATP)[cytosol]; M_cro4_p (Chromate)[periplasm]; M_h2o_c (H2O)[cytosol]	M_adp_c (ADP)[cytosol]; M_cro4_c (Chromate)[cytosol]; M_h_c (H+)[cytosol]; M_pi_c (Phosphate)[cytosol]	M_adp_c:1; M_atp_c:-1; M_cro4_c:1; M_cro4_p:-1; M_h2o_c:-1; M_h_c:1; M_pi_c:1	cytosol, periplasm	(G_WP_000027499_1 and G_WP_000083115_1 and G_WP_001048807_1 and G_WP_001988040_1)
R_CRO4t3	Chromate transport out via proton antiport	M_h_e + M_cro4_c -> M_h_c + M_cro4_e	M_h_e (H+)[extracellular space] + M_cro4_c (Chromate)[cytosol] -> M_h_c (H+)[cytosol] + M_cro4_e (Chromate)[extracellular space]	M_cro4_c (Chromate)[cytosol]; M_h_e (H+)[extracellular space]	M_cro4_e (Chromate)[extracellular space]; M_h_c (H+)[cytosol]	M_cro4_c:-1; M_cro4_e:1; M_h_c:1; M_h_e:-1	cytosol, extracellular space	(G_WP_000501457_1 or G_WP_001186395_1)
R_CRO4t3pp	Chromate transport out via proton antiport (cytoplasm to periplasm)	M_h_p + M_cro4_c -> M_h_c + M_cro4_p	M_h_p (H+)[periplasm] + M_cro4_c (Chromate)[cytosol] -> M_h_c (H+)[cytosol] + M_cro4_p (Chromate)[periplasm]	M_cro4_c (Chromate)[cytosol]; M_h_p (H+)[periplasm]	M_cro4_p (Chromate)[periplasm]; M_h_c (H+)[cytosol]	M_cro4_c:-1; M_cro4_p:1; M_h_c:1; M_h_p:-1	cytosol, periplasm	(G_WP_001017024_1 and G_WP_001186395_1)
R_CRO4tex	Cromate transport via diffusion (extracellular to periplasm)	M_cro4_e <=> M_cro4_p	M_cro4_e (Chromate)[extracellular space] <=> M_cro4_p (Chromate)[periplasm]	M_cro4_e (Chromate)[extracellular space]	M_cro4_p (Chromate)[periplasm]	M_cro4_e:-1; M_cro4_p:1	extracellular space, periplasm	(G_WP_000026482_1 or G_WP_001044116_1)
R_CS	Citrate synthase	M_accoa_c + M_h2o_c + M_oaa_c -> M_cit_c + M_coa_c + M_h_c	M_accoa_c (Acetyl-CoA)[cytosol] + M_h2o_c (H2O)[cytosol] + M_oaa_c (Oxaloacetate)[cytosol] -> M_cit_c (Citrate)[cytosol] + M_coa_c (Coenzyme A)[cytosol] + M_h_c (H+)[cytosol]	M_accoa_c (Acetyl-CoA)[cytosol]; M_h2o_c (H2O)[cytosol]; M_oaa_c (Oxaloacetate)[cytosol]	M_cit_c (Citrate)[cytosol]; M_coa_c (Coenzyme A)[cytosol]; M_h_c (H+)[cytosol]	M_accoa_c:-1; M_cit_c:1; M_coa_c:1; M_h2o_c:-1; M_h_c:1; M_oaa_c:-1	cytosol	G_WP_001287579_1
R_CSND	Cytosine deaminase	M_csn_c + M_h_c + M_h2o_c -> M_nh4_c + M_ura_c	M_csn_c (Cytosine)[cytosol] + M_h_c (H+)[cytosol] + M_h2o_c (H2O)[cytosol] -> M_nh4_c (Ammonium)[cytosol] + M_ura_c (Uracil)[cytosol]	M_csn_c (Cytosine)[cytosol]; M_h2o_c (H2O)[cytosol]; M_h_c (H+)[cytosol]	M_nh4_c (Ammonium)[cytosol]; M_ura_c (Uracil)[cytosol]	M_csn_c:-1; M_h2o_c:-1; M_h_c:-1; M_nh4_c:1; M_ura_c:1	cytosol	G_WP_000033178_1
R_CSNt2	Cytosine transport in via proton symport	M_csn_e + M_h_e -> M_csn_c + M_h_c	M_csn_e (Cytosine)[extracellular space] + M_h_e (H+)[extracellular space] -> M_csn_c (Cytosine)[cytosol] + M_h_c (H+)[cytosol]	M_csn_e (Cytosine)[extracellular space]; M_h_e (H+)[extracellular space]	M_csn_c (Cytosine)[cytosol]; M_h_c (H+)[cytosol]	M_csn_c:1; M_csn_e:-1; M_h_c:1; M_h_e:-1	cytosol, extracellular space	G_WP_071226563_1
R_CTBTabcpp	Crotonobetaine transport via ABC system (periplasm)	M_atp_c + M_h2o_c + M_ctbt_p -> M_adp_c + M_ctbt_c + M_h_c + M_pi_c	M_atp_c (ATP)[cytosol] + M_h2o_c (H2O)[cytosol] + M_ctbt_p (Crotonobetaine)[periplasm] -> M_adp_c (ADP)[cytosol] + M_ctbt_c (Crotonobetaine)[cytosol] + M_h_c (H+)[cytosol] + M_pi_c (Phosphate)[cytosol]	M_atp_c (ATP)[cytosol]; M_ctbt_p (Crotonobetaine)[periplasm]; M_h2o_c (H2O)[cytosol]	M_adp_c (ADP)[cytosol]; M_ctbt_c (Crotonobetaine)[cytosol]; M_h_c (H+)[cytosol]; M_pi_c (Phosphate)[cytosol]	M_adp_c:1; M_atp_c:-1; M_ctbt_c:1; M_ctbt_p:-1; M_h2o_c:-1; M_h_c:1; M_pi_c:1	cytosol, periplasm
R_CTBTt2rpp	Cronobetaine outward transport (H+ antiport)	M_ctbt_p + M_h_p <=> M_ctbt_c + M_h_c	M_ctbt_p (Crotonobetaine)[periplasm] + M_h_p (H+)[periplasm] <=> M_ctbt_c (Crotonobetaine)[cytosol] + M_h_c (H+)[cytosol]	M_ctbt_p (Crotonobetaine)[periplasm]; M_h_p (H+)[periplasm]	M_ctbt_c (Crotonobetaine)[cytosol]; M_h_c (H+)[cytosol]	M_ctbt_c:1; M_ctbt_p:-1; M_h_c:1; M_h_p:-1	cytosol, periplasm	(G_WP_000371873_1 or G_WP_000383637_1)
R_CTECOAI6	3-cis-2-trans-enoyl-CoA isomerase	M_tdecoa_c <=> M_td2coa_c	M_tdecoa_c (Tetradecenoyl-CoA (n-C14:1CoA))[cytosol] <=> M_td2coa_c (Trans-Tetradec-2-enoyl-CoA)[cytosol]	M_tdecoa_c (Tetradecenoyl-CoA (n-C14:1CoA))[cytosol]	M_td2coa_c (Trans-Tetradec-2-enoyl-CoA)[cytosol]	M_td2coa_c:1; M_tdecoa_c:-1	cytosol	(G_WP_000175513_1 or G_WP_000505931_1)
R_CTECOAI7	3-cis-2-trans-enoyl-CoA isomerase	M_hdcoa_c <=> M_hdd2coa_c	M_hdcoa_c (Hexadecenoyl-CoA (n-C16:1CoA))[cytosol] <=> M_hdd2coa_c (Trans-Hexadec-2-enoyl-CoA)[cytosol]	M_hdcoa_c (Hexadecenoyl-CoA (n-C16:1CoA))[cytosol]	M_hdd2coa_c (Trans-Hexadec-2-enoyl-CoA)[cytosol]	M_hdcoa_c:-1; M_hdd2coa_c:1	cytosol	(G_WP_000175513_1 or G_WP_000505931_1)
R_CTECOAI8	3-cis-2-trans-enoyl-CoA isomerase	M_odecoa_c <=> M_od2coa_c	M_odecoa_c (Octadecenoyl-CoA (n-C18:1CoA))[cytosol] <=> M_od2coa_c (Trans-Octadec-2-enoyl-CoA)[cytosol]	M_odecoa_c (Octadecenoyl-CoA (n-C18:1CoA))[cytosol]	M_od2coa_c (Trans-Octadec-2-enoyl-CoA)[cytosol]	M_od2coa_c:1; M_odecoa_c:-1	cytosol	(G_WP_000175513_1 or G_WP_000505931_1)
R_CTPS2	CTP synthase (glutamine)	M_atp_c + M_gln__L_c + M_h2o_c + M_utp_c -> M_adp_c + M_ctp_c + M_glu__L_c + 2 M_h_c + M_pi_c	M_atp_c (ATP)[cytosol] + M_gln__L_c (L-Glutamine)[cytosol] + M_h2o_c (H2O)[cytosol] + M_utp_c (UTP)[cytosol] -> M_adp_c (ADP)[cytosol] + M_ctp_c (CTP)[cytosol] + M_glu__L_c (L-Glutamate)[cytosol] + 2 M_h_c (H+)[cytosol] + M_pi_c (Phosphate)[cytosol]	M_atp_c (ATP)[cytosol]; M_gln__L_c (L-Glutamine)[cytosol]; M_h2o_c (H2O)[cytosol]; M_utp_c (UTP)[cytosol]	M_adp_c (ADP)[cytosol]; M_ctp_c (CTP)[cytosol]; M_glu__L_c (L-Glutamate)[cytosol]; 2 M_h_c (H+)[cytosol]; M_pi_c (Phosphate)[cytosol]	M_adp_c:1; M_atp_c:-1; M_ctp_c:1; M_gln__L_c:-1; M_glu__L_c:1; M_h2o_c:-1; M_h_c:2; M_pi_c:1; M_utp_c:-1	cytosol	G_WP_000148660_1
R_CU1Opp	Cuprous Oxidase (Cu+1)	4 M_cu_p + 4 M_h_p + M_o2_p -> 4 M_cu2_p + 2 M_h2o_p	4 M_cu_p (Cu+)[periplasm] + 4 M_h_p (H+)[periplasm] + M_o2_p (O2)[periplasm] -> 4 M_cu2_p (Cu2+)[periplasm] + 2 M_h2o_p (H2O)[periplasm]	4 M_cu_p (Cu+)[periplasm]; 4 M_h_p (H+)[periplasm]; M_o2_p (O2)[periplasm]	4 M_cu2_p (Cu2+)[periplasm]; 2 M_h2o_p (H2O)[periplasm]	M_cu2_p:4; M_cu_p:-4; M_h2o_p:2; M_h_p:-4; M_o2_p:-1	periplasm	G_WP_000018555_1
R_CU2tex	Copper (Cu+2) transport via diffusion (extracellular to periplasm)	M_cu2_e <=> M_cu2_p	M_cu2_e (Cu2+)[extracellular space] <=> M_cu2_p (Cu2+)[periplasm]	M_cu2_e (Cu2+)[extracellular space]	M_cu2_p (Cu2+)[periplasm]	M_cu2_e:-1; M_cu2_p:1	extracellular space, periplasm	(G_WP_000026482_1 or G_WP_001044116_1)
R_CUabcpp	Copper transport via ABC system (periplasm)	M_atp_c + M_h2o_c + M_cu2_p -> M_adp_c + M_cu2_c + M_h_c + M_pi_c	M_atp_c (ATP)[cytosol] + M_h2o_c (H2O)[cytosol] + M_cu2_p (Cu2+)[periplasm] -> M_adp_c (ADP)[cytosol] + M_cu2_c (Cu2+)[cytosol] + M_h_c (H+)[cytosol] + M_pi_c (Phosphate)[cytosol]	M_atp_c (ATP)[cytosol]; M_cu2_p (Cu2+)[periplasm]; M_h2o_c (H2O)[cytosol]	M_adp_c (ADP)[cytosol]; M_cu2_c (Cu2+)[cytosol]; M_h_c (H+)[cytosol]; M_pi_c (Phosphate)[cytosol]	M_adp_c:1; M_atp_c:-1; M_cu2_c:1; M_cu2_p:-1; M_h2o_c:-1; M_h_c:1; M_pi_c:1	cytosol, periplasm	G_WP_000090021_1
R_CUtex	Copper (Cu+1) transport via diffusion (extracellular to periplasm)	M_cu_e <=> M_cu_p	M_cu_e (Cu+)[extracellular space] <=> M_cu_p (Cu+)[periplasm]	M_cu_e (Cu+)[extracellular space]	M_cu_p (Cu+)[periplasm]	M_cu_e:-1; M_cu_p:1	extracellular space, periplasm	(G_WP_000026482_1 or G_WP_001044116_1)
R_CYSDS	Cysteine Desulfhydrase	M_cys__L_c + M_h2o_c -> M_h2s_c + M_nh4_c + M_pyr_c	M_cys__L_c (L-Cysteine)[cytosol] + M_h2o_c (H2O)[cytosol] -> M_h2s_c (Hydrogen sulfide)[cytosol] + M_nh4_c (Ammonium)[cytosol] + M_pyr_c (Pyruvate)[cytosol]	M_cys__L_c (L-Cysteine)[cytosol]; M_h2o_c (H2O)[cytosol]	M_h2s_c (Hydrogen sulfide)[cytosol]; M_nh4_c (Ammonium)[cytosol]; M_pyr_c (Pyruvate)[cytosol]	M_cys__L_c:-1; M_h2o_c:-1; M_h2s_c:1; M_nh4_c:1; M_pyr_c:1	cytosol	(G_WP_000716517_1 or G_WP_033915485_1)
R_CYSDSF	Cysteine desulfurase	M_cys__L_c -> M_ala__L_c + M_s_c	M_cys__L_c (L-Cysteine)[cytosol] -> M_ala__L_c (L-Alanine)[cytosol] + M_s_c (Sulfur)[cytosol]	M_cys__L_c (L-Cysteine)[cytosol]	M_ala__L_c (L-Alanine)[cytosol]; M_s_c (Sulfur)[cytosol]	M_ala__L_c:1; M_cys__L_c:-1; M_s_c:1	cytosol	G_WP_000828390_1
R_CYSS	Cysteine synthase	M_acser_c + M_h2s_c -> M_ac_c + M_cys__L_c + M_h_c	M_acser_c (O-Acetyl-L-serine)[cytosol] + M_h2s_c (Hydrogen sulfide)[cytosol] -> M_ac_c (Acetate)[cytosol] + M_cys__L_c (L-Cysteine)[cytosol] + M_h_c (H+)[cytosol]	M_acser_c (O-Acetyl-L-serine)[cytosol]; M_h2s_c (Hydrogen sulfide)[cytosol]	M_ac_c (Acetate)[cytosol]; M_cys__L_c (L-Cysteine)[cytosol]; M_h_c (H+)[cytosol]	M_ac_c:1; M_acser_c:-1; M_cys__L_c:1; M_h2s_c:-1; M_h_c:1	cytosol	(G_WP_000072604_1 or G_WP_000102354_1)
R_CYSS2	CYSS2	M_acser_c + M_tsul_c -> M_ac_c + M_scys__L_c	M_acser_c (O-Acetyl-L-serine)[cytosol] + M_tsul_c (Thiosulfate)[cytosol] -> M_ac_c (Acetate)[cytosol] + M_scys__L_c (S-Sulfo-L-cysteine)[cytosol]	M_acser_c (O-Acetyl-L-serine)[cytosol]; M_tsul_c (Thiosulfate)[cytosol]	M_ac_c (Acetate)[cytosol]; M_scys__L_c (S-Sulfo-L-cysteine)[cytosol]	M_ac_c:1; M_acser_c:-1; M_scys__L_c:1; M_tsul_c:-1	cytosol	G_WP_000072604_1
R_CYSTL	Cystathionine b-lyase	M_cyst__L_c + M_h2o_c -> M_hcys__L_c + M_nh4_c + M_pyr_c	M_cyst__L_c (L-Cystathionine)[cytosol] + M_h2o_c (H2O)[cytosol] -> M_hcys__L_c (L-Homocysteine)[cytosol] + M_nh4_c (Ammonium)[cytosol] + M_pyr_c (Pyruvate)[cytosol]	M_cyst__L_c (L-Cystathionine)[cytosol]; M_h2o_c (H2O)[cytosol]	M_hcys__L_c (L-Homocysteine)[cytosol]; M_nh4_c (Ammonium)[cytosol]; M_pyr_c (Pyruvate)[cytosol]	M_cyst__L_c:-1; M_h2o_c:-1; M_hcys__L_c:1; M_nh4_c:1; M_pyr_c:1	cytosol	G_WP_000716517_1
R_CYSabc2pp	L-cysteine export via ABC system (cytoplasm to periplasm)	M_atp_c + M_cys__L_c + M_h2o_c -> M_adp_c + M_h_c + M_pi_c + M_cys__L_p	M_atp_c (ATP)[cytosol] + M_cys__L_c (L-Cysteine)[cytosol] + M_h2o_c (H2O)[cytosol] -> M_adp_c (ADP)[cytosol] + M_h_c (H+)[cytosol] + M_pi_c (Phosphate)[cytosol] + M_cys__L_p (L-Cysteine)[periplasm]	M_atp_c (ATP)[cytosol]; M_cys__L_c (L-Cysteine)[cytosol]; M_h2o_c (H2O)[cytosol]	M_adp_c (ADP)[cytosol]; M_cys__L_p (L-Cysteine)[periplasm]; M_h_c (H+)[cytosol]; M_pi_c (Phosphate)[cytosol]	M_adp_c:1; M_atp_c:-1; M_cys__L_c:-1; M_cys__L_p:1; M_h2o_c:-1; M_h_c:1; M_pi_c:1	cytosol, periplasm	G_WP_000988402_1
R_CYStex	L-cysteine transport via diffusion (extracellular to periplasm)	M_cys__L_e <=> M_cys__L_p	M_cys__L_e (L-Cysteine)[extracellular space] <=> M_cys__L_p (L-Cysteine)[periplasm]	M_cys__L_e (L-Cysteine)[extracellular space]	M_cys__L_p (L-Cysteine)[periplasm]	M_cys__L_e:-1; M_cys__L_p:1	extracellular space, periplasm
R_CYStpp	L-cysteine export via facilitated transport	M_cys__L_c -> M_cys__L_p	M_cys__L_c (L-Cysteine)[cytosol] -> M_cys__L_p (L-Cysteine)[periplasm]	M_cys__L_c (L-Cysteine)[cytosol]	M_cys__L_p (L-Cysteine)[periplasm]	M_cys__L_c:-1; M_cys__L_p:1	cytosol, periplasm	(G_WP_000392676_1 or G_WP_001018299_1 or G_WP_001140078_1 or G_WP_032068796_1 or G_WP_085917005_1)
R_CYTBD	Cytochrome oxidase bd (ubiquinol-8: 2 protons)	2 M_h_c + 0.5 M_o2_c + M_q8h2_c -> M_h2o_c + M_q8_c + 2 M_h_e	2 M_h_c (H+)[cytosol] + 0.5 M_o2_c (O2)[cytosol] + M_q8h2_c (Ubiquinol-8)[cytosol] -> M_h2o_c (H2O)[cytosol] + M_q8_c (Ubiquinone-8)[cytosol] + 2 M_h_e (H+)[extracellular space]	2 M_h_c (H+)[cytosol]; 0.5 M_o2_c (O2)[cytosol]; M_q8h2_c (Ubiquinol-8)[cytosol]	M_h2o_c (H2O)[cytosol]; 2 M_h_e (H+)[extracellular space]; M_q8_c (Ubiquinone-8)[cytosol]	M_h2o_c:1; M_h_c:-2; M_h_e:2; M_o2_c:-0.5; M_q8_c:1; M_q8h2_c:-1	cytosol, extracellular space	(G_WP_000575152_1 and G_WP_000622644_1)
R_CYTBD2pp	Cytochrome oxidase bd (menaquinol-8: 2 protons) (periplasm)	2 M_h_c + M_mql8_c + 0.5 M_o2_c -> M_h2o_c + M_mqn8_c + 2 M_h_p	2 M_h_c (H+)[cytosol] + M_mql8_c (Menaquinol 8)[cytosol] + 0.5 M_o2_c (O2)[cytosol] -> M_h2o_c (H2O)[cytosol] + M_mqn8_c (Menaquinone 8)[cytosol] + 2 M_h_p (H+)[periplasm]	2 M_h_c (H+)[cytosol]; M_mql8_c (Menaquinol 8)[cytosol]; 0.5 M_o2_c (O2)[cytosol]	M_h2o_c (H2O)[cytosol]; 2 M_h_p (H+)[periplasm]; M_mqn8_c (Menaquinone 8)[cytosol]	M_h2o_c:1; M_h_c:-2; M_h_p:2; M_mql8_c:-1; M_mqn8_c:1; M_o2_c:-0.5	cytosol, periplasm	(G_WP_000575152_1 or G_WP_001095752_1 or (G_WP_000575152_1 and G_WP_000622644_1))
R_CYTBDpp	Cytochrome oxidase bd (ubiquinol-8: 2 protons) (periplasm)	2 M_h_c + 0.5 M_o2_c + M_q8h2_c -> M_h2o_c + M_q8_c + 2 M_h_p	2 M_h_c (H+)[cytosol] + 0.5 M_o2_c (O2)[cytosol] + M_q8h2_c (Ubiquinol-8)[cytosol] -> M_h2o_c (H2O)[cytosol] + M_q8_c (Ubiquinone-8)[cytosol] + 2 M_h_p (H+)[periplasm]	2 M_h_c (H+)[cytosol]; 0.5 M_o2_c (O2)[cytosol]; M_q8h2_c (Ubiquinol-8)[cytosol]	M_h2o_c (H2O)[cytosol]; 2 M_h_p (H+)[periplasm]; M_q8_c (Ubiquinone-8)[cytosol]	M_h2o_c:1; M_h_c:-2; M_h_p:2; M_o2_c:-0.5; M_q8_c:1; M_q8h2_c:-1	cytosol, periplasm	(G_WP_000575152_1 or (G_WP_000052002_1 and G_WP_000566431_1) or (G_WP_000575152_1 and G_WP_000622644_1))
R_CYTBDpp_1	Cytochrome oxidase bd (plastocianine-8 2 protons) (periplasm)	0.5 M_o2_p + M_pqh2_p -> M_h2o_p + M_pq_p	0.5 M_o2_p (O2)[periplasm] + M_pqh2_p (Plastoquinol)[periplasm] -> M_h2o_p (H2O)[periplasm] + M_pq_p (Plastoquinone)[periplasm]	0.5 M_o2_p (O2)[periplasm]; M_pqh2_p (Plastoquinol)[periplasm]	M_h2o_p (H2O)[periplasm]; M_pq_p (Plastoquinone)[periplasm]	M_h2o_p:1; M_o2_p:-0.5; M_pq_p:1; M_pqh2_p:-1	periplasm
R_CYTBO3	Cytochrome oxidase bo3 (ubiquinol-8: 2.5 protons)	2.5 M_h_c + 0.5 M_o2_c + M_q8h2_c -> M_h2o_c + M_q8_c + 2.5 M_h_e	2.5 M_h_c (H+)[cytosol] + 0.5 M_o2_c (O2)[cytosol] + M_q8h2_c (Ubiquinol-8)[cytosol] -> M_h2o_c (H2O)[cytosol] + M_q8_c (Ubiquinone-8)[cytosol] + 2.5 M_h_e (H+)[extracellular space]	2.5 M_h_c (H+)[cytosol]; 0.5 M_o2_c (O2)[cytosol]; M_q8h2_c (Ubiquinol-8)[cytosol]	M_h2o_c (H2O)[cytosol]; 2.5 M_h_e (H+)[extracellular space]; M_q8_c (Ubiquinone-8)[cytosol]	M_h2o_c:1; M_h_c:-2.5; M_h_e:2.5; M_o2_c:-0.5; M_q8_c:1; M_q8h2_c:-1	cytosol, extracellular space	(G_WP_000094534_1 and G_WP_000367186_1 and G_WP_000852577_1 and G_WP_001250044_1)
R_CYTBO3_4pp	Cytochrome oxidase bo3 (ubiquinol-8: 4 protons) (periplasm)	4 M_h_c + 0.5 M_o2_c + M_q8h2_c -> M_h2o_c + M_q8_c + 4 M_h_p	4 M_h_c (H+)[cytosol] + 0.5 M_o2_c (O2)[cytosol] + M_q8h2_c (Ubiquinol-8)[cytosol] -> M_h2o_c (H2O)[cytosol] + M_q8_c (Ubiquinone-8)[cytosol] + 4 M_h_p (H+)[periplasm]	4 M_h_c (H+)[cytosol]; 0.5 M_o2_c (O2)[cytosol]; M_q8h2_c (Ubiquinol-8)[cytosol]	M_h2o_c (H2O)[cytosol]; 4 M_h_p (H+)[periplasm]; M_q8_c (Ubiquinone-8)[cytosol]	M_h2o_c:1; M_h_c:-4; M_h_p:4; M_o2_c:-0.5; M_q8_c:1; M_q8h2_c:-1	cytosol, periplasm	(G_WP_000094534_1 or (G_WP_000094534_1 and G_WP_000367186_1 and G_WP_001250044_1) or (G_WP_000367186_1 and G_WP_000852577_1 and G_WP_001250044_1) or (G_WP_000094534_1 and G_WP_000367186_1 and G_WP_000852577_1 and G_WP_001250044_1))
R_CYTDK1	CYTDK1	M_atp_c + M_cytd_c -> M_adp_c + M_cmp_c + M_h_c	M_atp_c (ATP)[cytosol] + M_cytd_c (Cytidine)[cytosol] -> M_adp_c (ADP)[cytosol] + M_cmp_c (CMP)[cytosol] + M_h_c (H+)[cytosol]	M_atp_c (ATP)[cytosol]; M_cytd_c (Cytidine)[cytosol]	M_adp_c (ADP)[cytosol]; M_cmp_c (CMP)[cytosol]; M_h_c (H+)[cytosol]	M_adp_c:1; M_atp_c:-1; M_cmp_c:1; M_cytd_c:-1; M_h_c:1	cytosol
R_CYTDtex	Cytidine transport via diffusion (extracellular to periplasm)	M_cytd_e <=> M_cytd_p	M_cytd_e (Cytidine)[extracellular space] <=> M_cytd_p (Cytidine)[periplasm]	M_cytd_e (Cytidine)[extracellular space]	M_cytd_p (Cytidine)[periplasm]	M_cytd_e:-1; M_cytd_p:1	extracellular space, periplasm
R_CYTK1	Cytidylate kinase (CMP)	M_atp_c + M_cmp_c <=> M_adp_c + M_cdp_c	M_atp_c (ATP)[cytosol] + M_cmp_c (CMP)[cytosol] <=> M_adp_c (ADP)[cytosol] + M_cdp_c (CDP)[cytosol]	M_atp_c (ATP)[cytosol]; M_cmp_c (CMP)[cytosol]	M_adp_c (ADP)[cytosol]; M_cdp_c (CDP)[cytosol]	M_adp_c:1; M_atp_c:-1; M_cdp_c:1; M_cmp_c:-1	cytosol	G_WP_000218018_1
R_CYTK2	Cytidylate kinase (dCMP)	M_atp_c + M_dcmp_c <=> M_adp_c + M_dcdp_c	M_atp_c (ATP)[cytosol] + M_dcmp_c (DCMP)[cytosol] <=> M_adp_c (ADP)[cytosol] + M_dcdp_c (DCDP)[cytosol]	M_atp_c (ATP)[cytosol]; M_dcmp_c (DCMP)[cytosol]	M_adp_c (ADP)[cytosol]; M_dcdp_c (DCDP)[cytosol]	M_adp_c:1; M_atp_c:-1; M_dcdp_c:1; M_dcmp_c:-1	cytosol	G_WP_000218018_1
R_CYTK2_1	Adenylate kinase	M_ctp_c + M_dcmp_c <=> M_cdp_c + M_dcdp_c	M_ctp_c (CTP)[cytosol] + M_dcmp_c (DCMP)[cytosol] <=> M_cdp_c (CDP)[cytosol] + M_dcdp_c (DCDP)[cytosol]	M_ctp_c (CTP)[cytosol]; M_dcmp_c (DCMP)[cytosol]	M_cdp_c (CDP)[cytosol]; M_dcdp_c (DCDP)[cytosol]	M_cdp_c:1; M_ctp_c:-1; M_dcdp_c:1; M_dcmp_c:-1	cytosol	G_WP_188199104_1
R_Cut1	Copper export via ATPase	M_atp_c + M_cu2_c + M_h2o_c -> M_adp_c + M_h_c + M_pi_c + M_cu2_e	M_atp_c (ATP)[cytosol] + M_cu2_c (Cu2+)[cytosol] + M_h2o_c (H2O)[cytosol] -> M_adp_c (ADP)[cytosol] + M_h_c (H+)[cytosol] + M_pi_c (Phosphate)[cytosol] + M_cu2_e (Cu2+)[extracellular space]	M_atp_c (ATP)[cytosol]; M_cu2_c (Cu2+)[cytosol]; M_h2o_c (H2O)[cytosol]	M_adp_c (ADP)[cytosol]; M_cu2_e (Cu2+)[extracellular space]; M_h_c (H+)[cytosol]; M_pi_c (Phosphate)[cytosol]	M_adp_c:1; M_atp_c:-1; M_cu2_c:-1; M_cu2_e:1; M_h2o_c:-1; M_h_c:1; M_pi_c:1	cytosol, extracellular space	G_WP_000377582_1
R_DAAD	D-Amino acid dehydrogenase	M_ala__D_c + M_fad_c + M_h2o_c -> M_fadh2_c + M_nh4_c + M_pyr_c	M_ala__D_c (D-Alanine)[cytosol] + M_fad_c (Flavin adenine dinucleotide oxidized)[cytosol] + M_h2o_c (H2O)[cytosol] -> M_fadh2_c (Flavin adenine dinucleotide reduced)[cytosol] + M_nh4_c (Ammonium)[cytosol] + M_pyr_c (Pyruvate)[cytosol]	M_ala__D_c (D-Alanine)[cytosol]; M_fad_c (Flavin adenine dinucleotide oxidized)[cytosol]; M_h2o_c (H2O)[cytosol]	M_fadh2_c (Flavin adenine dinucleotide reduced)[cytosol]; M_nh4_c (Ammonium)[cytosol]; M_pyr_c (Pyruvate)[cytosol]	M_ala__D_c:-1; M_fad_c:-1; M_fadh2_c:1; M_h2o_c:-1; M_nh4_c:1; M_pyr_c:1	cytosol	G_WP_170324394_1
R_DACTt3	Diacetyl transport out via proton antiport	M_h_e + M_diact_c -> M_h_c + M_diact_e	M_h_e (H+)[extracellular space] + M_diact_c (Diacetyl)[cytosol] -> M_h_c (H+)[cytosol] + M_diact_e (Diacetyl)[extracellular space]	M_diact_c (Diacetyl)[cytosol]; M_h_e (H+)[extracellular space]	M_diact_e (Diacetyl)[extracellular space]; M_h_c (H+)[cytosol]	M_diact_c:-1; M_diact_e:1; M_h_c:1; M_h_e:-1	cytosol, extracellular space
R_DADA	Deoxyadenosine deaminase	M_dad_2_c + M_h_c + M_h2o_c -> M_din_c + M_nh4_c	M_dad_2_c (Deoxyadenosine)[cytosol] + M_h_c (H+)[cytosol] + M_h2o_c (H2O)[cytosol] -> M_din_c (Deoxyinosine)[cytosol] + M_nh4_c (Ammonium)[cytosol]	M_dad_2_c (Deoxyadenosine)[cytosol]; M_h2o_c (H2O)[cytosol]; M_h_c (H+)[cytosol]	M_din_c (Deoxyinosine)[cytosol]; M_nh4_c (Ammonium)[cytosol]	M_dad_2_c:-1; M_din_c:1; M_h2o_c:-1; M_h_c:-1; M_nh4_c:1	cytosol	(G_WP_000629041_1 or G_WP_001077405_1)
R_DADK	Deoxyadenylate kinase	M_atp_c + M_damp_c <=> M_adp_c + M_dadp_c	M_atp_c (ATP)[cytosol] + M_damp_c (DAMP)[cytosol] <=> M_adp_c (ADP)[cytosol] + M_dadp_c (DADP)[cytosol]	M_atp_c (ATP)[cytosol]; M_damp_c (DAMP)[cytosol]	M_adp_c (ADP)[cytosol]; M_dadp_c (DADP)[cytosol]	M_adp_c:1; M_atp_c:-1; M_dadp_c:1; M_damp_c:-1	cytosol	(G_WP_001198539_1 or G_WP_188199104_1)
R_DADNK	DADNK	M_atp_c + M_dad_2_c -> M_adp_c + M_damp_c + M_h_c	M_atp_c (ATP)[cytosol] + M_dad_2_c (Deoxyadenosine)[cytosol] -> M_adp_c (ADP)[cytosol] + M_damp_c (DAMP)[cytosol] + M_h_c (H+)[cytosol]	M_atp_c (ATP)[cytosol]; M_dad_2_c (Deoxyadenosine)[cytosol]	M_adp_c (ADP)[cytosol]; M_damp_c (DAMP)[cytosol]; M_h_c (H+)[cytosol]	M_adp_c:1; M_atp_c:-1; M_dad_2_c:-1; M_damp_c:1; M_h_c:1	cytosol
R_DADNt2	Deoxyadenosine transport in via proton symport	M_dad_2_e + M_h_e -> M_dad_2_c + M_h_c	M_dad_2_e (Deoxyadenosine)[extracellular space] + M_h_e (H+)[extracellular space] -> M_dad_2_c (Deoxyadenosine)[cytosol] + M_h_c (H+)[cytosol]	M_dad_2_e (Deoxyadenosine)[extracellular space]; M_h_e (H+)[extracellular space]	M_dad_2_c (Deoxyadenosine)[cytosol]; M_h_c (H+)[cytosol]	M_dad_2_c:1; M_dad_2_e:-1; M_h_c:1; M_h_e:-1	cytosol, extracellular space	G_WP_071226563_1
R_DADNtex	Deoxyadenosine transport via diffusion (extracellular to periplasm)	M_dad_2_e <=> M_dad_2_p	M_dad_2_e (Deoxyadenosine)[extracellular space] <=> M_dad_2_p (Deoxyadenosine)[periplasm]	M_dad_2_e (Deoxyadenosine)[extracellular space]	M_dad_2_p (Deoxyadenosine)[periplasm]	M_dad_2_e:-1; M_dad_2_p:1	extracellular space, periplasm
R_DAGK120	Diacylglycerol kinase (n-C12:0)	M_12dgr120_c + M_atp_c -> M_adp_c + M_h_c + M_pa120_c	M_12dgr120_c (1,2-Diacyl-sn-glycerol (didodecanoyl, n-C12:0))[cytosol] + M_atp_c (ATP)[cytosol] -> M_adp_c (ADP)[cytosol] + M_h_c (H+)[cytosol] + M_pa120_c (1,2-didodecanoyl-sn-glycerol 3-phosphate)[cytosol]	M_12dgr120_c (1,2-Diacyl-sn-glycerol (didodecanoyl, n-C12:0))[cytosol]; M_atp_c (ATP)[cytosol]	M_adp_c (ADP)[cytosol]; M_h_c (H+)[cytosol]; M_pa120_c (1,2-didodecanoyl-sn-glycerol 3-phosphate)[cytosol]	M_12dgr120_c:-1; M_adp_c:1; M_atp_c:-1; M_h_c:1; M_pa120_c:1	cytosol	G_WP_000379022_1
R_DAGK140	Diacylglycerol kinase (n-C14:0)	M_12dgr140_c + M_atp_c -> M_adp_c + M_h_c + M_pa140_c	M_12dgr140_c (1,2-Diacyl-sn-glycerol (ditetradecanoyl, n-C14:0))[cytosol] + M_atp_c (ATP)[cytosol] -> M_adp_c (ADP)[cytosol] + M_h_c (H+)[cytosol] + M_pa140_c (1,2-ditetradecanoyl-sn-glycerol 3-phosphate)[cytosol]	M_12dgr140_c (1,2-Diacyl-sn-glycerol (ditetradecanoyl, n-C14:0))[cytosol]; M_atp_c (ATP)[cytosol]	M_adp_c (ADP)[cytosol]; M_h_c (H+)[cytosol]; M_pa140_c (1,2-ditetradecanoyl-sn-glycerol 3-phosphate)[cytosol]	M_12dgr140_c:-1; M_adp_c:1; M_atp_c:-1; M_h_c:1; M_pa140_c:1	cytosol	G_WP_000379022_1
R_DAGK141	Diacylglycerol kinase (n-C14:1)	M_12dgr141_c + M_atp_c -> M_adp_c + M_h_c + M_pa141_c	M_12dgr141_c (1,2-Diacyl-sn-glycerol (ditetradec-7-enoyl, n-C14:1))[cytosol] + M_atp_c (ATP)[cytosol] -> M_adp_c (ADP)[cytosol] + M_h_c (H+)[cytosol] + M_pa141_c (1,2-ditetradec-7-enoyl-sn-glycerol 3-phosphate)[cytosol]	M_12dgr141_c (1,2-Diacyl-sn-glycerol (ditetradec-7-enoyl, n-C14:1))[cytosol]; M_atp_c (ATP)[cytosol]	M_adp_c (ADP)[cytosol]; M_h_c (H+)[cytosol]; M_pa141_c (1,2-ditetradec-7-enoyl-sn-glycerol 3-phosphate)[cytosol]	M_12dgr141_c:-1; M_adp_c:1; M_atp_c:-1; M_h_c:1; M_pa141_c:1	cytosol	G_WP_000379022_1
R_DAGK160	Diacylglycerol kinase (n-C16:0)	M_12dgr160_c + M_atp_c -> M_adp_c + M_h_c + M_pa160_c	M_12dgr160_c (1,2-Diacyl-sn-glycerol (dihexadecanoyl, n-C16:0))[cytosol] + M_atp_c (ATP)[cytosol] -> M_adp_c (ADP)[cytosol] + M_h_c (H+)[cytosol] + M_pa160_c (1,2-dihexadecanoyl-sn-glycerol 3-phosphate)[cytosol]	M_12dgr160_c (1,2-Diacyl-sn-glycerol (dihexadecanoyl, n-C16:0))[cytosol]; M_atp_c (ATP)[cytosol]	M_adp_c (ADP)[cytosol]; M_h_c (H+)[cytosol]; M_pa160_c (1,2-dihexadecanoyl-sn-glycerol 3-phosphate)[cytosol]	M_12dgr160_c:-1; M_adp_c:1; M_atp_c:-1; M_h_c:1; M_pa160_c:1	cytosol	G_WP_000379022_1
R_DAGK161	Diacylglycerol kinase (n-C16:1)	M_12dgr161_c + M_atp_c -> M_adp_c + M_h_c + M_pa161_c	M_12dgr161_c (1,2-Diacyl-sn-glycerol (dihexadec-9-enoyl, n-C16:1))[cytosol] + M_atp_c (ATP)[cytosol] -> M_adp_c (ADP)[cytosol] + M_h_c (H+)[cytosol] + M_pa161_c (1,2-dihexadec-9-enoyl-sn-glycerol 3-phosphate)[cytosol]	M_12dgr161_c (1,2-Diacyl-sn-glycerol (dihexadec-9-enoyl, n-C16:1))[cytosol]; M_atp_c (ATP)[cytosol]	M_adp_c (ADP)[cytosol]; M_h_c (H+)[cytosol]; M_pa161_c (1,2-dihexadec-9-enoyl-sn-glycerol 3-phosphate)[cytosol]	M_12dgr161_c:-1; M_adp_c:1; M_atp_c:-1; M_h_c:1; M_pa161_c:1	cytosol	G_WP_000379022_1
R_DAGK180	Diacylglycerol kinase (n-C18:0)	M_12dgr180_c + M_atp_c -> M_adp_c + M_h_c + M_pa180_c	M_12dgr180_c (1,2-Diacyl-sn-glycerol (dioctadecanoyl, n-C18:0))[cytosol] + M_atp_c (ATP)[cytosol] -> M_adp_c (ADP)[cytosol] + M_h_c (H+)[cytosol] + M_pa180_c (1,2-dioctadecanoyl-sn-glycerol 3-phosphate)[cytosol]	M_12dgr180_c (1,2-Diacyl-sn-glycerol (dioctadecanoyl, n-C18:0))[cytosol]; M_atp_c (ATP)[cytosol]	M_adp_c (ADP)[cytosol]; M_h_c (H+)[cytosol]; M_pa180_c (1,2-dioctadecanoyl-sn-glycerol 3-phosphate)[cytosol]	M_12dgr180_c:-1; M_adp_c:1; M_atp_c:-1; M_h_c:1; M_pa180_c:1	cytosol	G_WP_000379022_1
R_DAGK181	Diacylglycerol kinase (n-C18:1)	M_12dgr181_c + M_atp_c -> M_adp_c + M_h_c + M_pa181_c	M_12dgr181_c (1,2-Diacyl-sn-glycerol (dioctadec-11-enoyl, n-C18:1))[cytosol] + M_atp_c (ATP)[cytosol] -> M_adp_c (ADP)[cytosol] + M_h_c (H+)[cytosol] + M_pa181_c (1,2-dioctadec-11-enoyl-sn-glycerol 3-phosphate)[cytosol]	M_12dgr181_c (1,2-Diacyl-sn-glycerol (dioctadec-11-enoyl, n-C18:1))[cytosol]; M_atp_c (ATP)[cytosol]	M_adp_c (ADP)[cytosol]; M_h_c (H+)[cytosol]; M_pa181_c (1,2-dioctadec-11-enoyl-sn-glycerol 3-phosphate)[cytosol]	M_12dgr181_c:-1; M_adp_c:1; M_atp_c:-1; M_h_c:1; M_pa181_c:1	cytosol	G_WP_000379022_1
R_DAGK_EC	Diacylglycerol kinase	M_atp_c + 0.02 M_12dgr_EC_c -> M_adp_c + M_h_c + 0.02 M_pa_EC_c	M_atp_c (ATP)[cytosol] + 0.02 M_12dgr_EC_c (1,2-Diacylglycerol (E.coli))[cytosol] -> M_adp_c (ADP)[cytosol] + M_h_c (H+)[cytosol] + 0.02 M_pa_EC_c (Phosphatidate (E.coli))[cytosol]	0.02 M_12dgr_EC_c (1,2-Diacylglycerol (E.coli))[cytosol]; M_atp_c (ATP)[cytosol]	M_adp_c (ADP)[cytosol]; M_h_c (H+)[cytosol]; 0.02 M_pa_EC_c (Phosphatidate (E.coli))[cytosol]	M_12dgr_EC_c:-0.02; M_adp_c:1; M_atp_c:-1; M_h_c:1; M_pa_EC_c:0.02	cytosol	G_WP_000379022_1
R_DALAOX	DALAOX	M_ala__D_c + M_h2o_c + M_o2_c -> M_h2o2_c + M_nh4_c + M_pyr_c	M_ala__D_c (D-Alanine)[cytosol] + M_h2o_c (H2O)[cytosol] + M_o2_c (O2)[cytosol] -> M_h2o2_c (Hydrogen peroxide)[cytosol] + M_nh4_c (Ammonium)[cytosol] + M_pyr_c (Pyruvate)[cytosol]	M_ala__D_c (D-Alanine)[cytosol]; M_h2o_c (H2O)[cytosol]; M_o2_c (O2)[cytosol]	M_h2o2_c (Hydrogen peroxide)[cytosol]; M_nh4_c (Ammonium)[cytosol]; M_pyr_c (Pyruvate)[cytosol]	M_ala__D_c:-1; M_h2o2_c:1; M_h2o_c:-1; M_nh4_c:1; M_o2_c:-1; M_pyr_c:1	cytosol	G_WP_000546701_1
R_DALAt2pp	D-alanine transport in via proton symport (periplasm)	M_ala__D_p + M_h_p -> M_ala__D_c + M_h_c	M_ala__D_p (D-Alanine)[periplasm] + M_h_p (H+)[periplasm] -> M_ala__D_c (D-Alanine)[cytosol] + M_h_c (H+)[cytosol]	M_ala__D_p (D-Alanine)[periplasm]; M_h_p (H+)[periplasm]	M_ala__D_c (D-Alanine)[cytosol]; M_h_c (H+)[cytosol]	M_ala__D_c:1; M_ala__D_p:-1; M_h_c:1; M_h_p:-1	cytosol, periplasm	(G_WP_000070815_1 or G_WP_000205436_1)
R_DALAt2r	D-alanine transport via proton symport	M_ala__D_e + M_h_e <=> M_ala__D_c + M_h_c	M_ala__D_e (D-Alanine)[extracellular space] + M_h_e (H+)[extracellular space] <=> M_ala__D_c (D-Alanine)[cytosol] + M_h_c (H+)[cytosol]	M_ala__D_e (D-Alanine)[extracellular space]; M_h_e (H+)[extracellular space]	M_ala__D_c (D-Alanine)[cytosol]; M_h_c (H+)[cytosol]	M_ala__D_c:1; M_ala__D_e:-1; M_h_c:1; M_h_e:-1	cytosol, extracellular space	(G_WP_000205436_1 or G_WP_001005337_1)
R_DAMPtex	DAMP transport via diffusion (extracellular to periplasm)	M_damp_e <=> M_damp_p	M_damp_e (DAMP)[extracellular space] <=> M_damp_p (DAMP)[periplasm]	M_damp_e (DAMP)[extracellular space]	M_damp_p (DAMP)[periplasm]	M_damp_e:-1; M_damp_p:1	extracellular space, periplasm
R_DAPDC	Diaminopimelate decarboxylase	M_26dap__M_c + M_h_c -> M_co2_c + M_lys__L_c	M_26dap__M_c (Meso-2,6-Diaminoheptanedioate)[cytosol] + M_h_c (H+)[cytosol] -> M_co2_c (CO2)[cytosol] + M_lys__L_c (L-Lysine)[cytosol]	M_26dap__M_c (Meso-2,6-Diaminoheptanedioate)[cytosol]; M_h_c (H+)[cytosol]	M_co2_c (CO2)[cytosol]; M_lys__L_c (L-Lysine)[cytosol]	M_26dap__M_c:-1; M_co2_c:1; M_h_c:-1; M_lys__L_c:1	cytosol	G_WP_000011145_1
R_DAPE	Diaminopimelate epimerase	M_26dap_LL_c <=> M_26dap__M_c	M_26dap_LL_c (LL-2,6-Diaminoheptanedioate)[cytosol] <=> M_26dap__M_c (Meso-2,6-Diaminoheptanedioate)[cytosol]	M_26dap_LL_c (LL-2,6-Diaminoheptanedioate)[cytosol]	M_26dap__M_c (Meso-2,6-Diaminoheptanedioate)[cytosol]	M_26dap_LL_c:-1; M_26dap__M_c:1	cytosol	G_WP_000923487_1
R_DARBabcpp	D-arabinose transport via ABC system (periplasm)	M_atp_c + M_h2o_c + M_arab__D_p -> M_adp_c + M_h_c + M_pi_c + M_arab__D_c	M_atp_c (ATP)[cytosol] + M_h2o_c (H2O)[cytosol] + M_arab__D_p (D Arabinose C5H10O5)[periplasm] -> M_adp_c (ADP)[cytosol] + M_h_c (H+)[cytosol] + M_pi_c (Phosphate)[cytosol] + M_arab__D_c (D Arabinose C5H10O5)[cytosol]	M_arab__D_p (D Arabinose C5H10O5)[periplasm]; M_atp_c (ATP)[cytosol]; M_h2o_c (H2O)[cytosol]	M_adp_c (ADP)[cytosol]; M_arab__D_c (D Arabinose C5H10O5)[cytosol]; M_h_c (H+)[cytosol]; M_pi_c (Phosphate)[cytosol]	M_adp_c:1; M_arab__D_c:1; M_arab__D_p:-1; M_atp_c:-1; M_h2o_c:-1; M_h_c:1; M_pi_c:1	cytosol, periplasm	G_WP_000776145_1
R_DARBt2rpp	D-arabinose transport via proton symport (periplasm)	M_h_p + M_arab__D_p -> M_h_c + M_arab__D_c	M_h_p (H+)[periplasm] + M_arab__D_p (D Arabinose C5H10O5)[periplasm] -> M_h_c (H+)[cytosol] + M_arab__D_c (D Arabinose C5H10O5)[cytosol]	M_arab__D_p (D Arabinose C5H10O5)[periplasm]; M_h_p (H+)[periplasm]	M_arab__D_c (D Arabinose C5H10O5)[cytosol]; M_h_c (H+)[cytosol]	M_arab__D_c:1; M_arab__D_p:-1; M_h_c:1; M_h_p:-1	cytosol, periplasm	(G_WP_000107057_1 or G_WP_001076001_1 or G_WP_017816293_1)
R_DARBt3ipp	D-arabinose transport via proton antiport (periplasm)	M_h_p + M_arab__D_c -> M_h_c + M_arab__D_p	M_h_p (H+)[periplasm] + M_arab__D_c (D Arabinose C5H10O5)[cytosol] -> M_h_c (H+)[cytosol] + M_arab__D_p (D Arabinose C5H10O5)[periplasm]	M_arab__D_c (D Arabinose C5H10O5)[cytosol]; M_h_p (H+)[periplasm]	M_arab__D_p (D Arabinose C5H10O5)[periplasm]; M_h_c (H+)[cytosol]	M_arab__D_c:-1; M_arab__D_p:1; M_h_c:1; M_h_p:-1	cytosol, periplasm	G_WP_000372838_1
R_DASYN120	CDP-diacylglycerol synthetase (n-C12:0)	M_ctp_c + M_h_c + M_pa120_c -> M_cdpdddecg_c + M_ppi_c	M_ctp_c (CTP)[cytosol] + M_h_c (H+)[cytosol] + M_pa120_c (1,2-didodecanoyl-sn-glycerol 3-phosphate)[cytosol] -> M_cdpdddecg_c (CDP-1,2-didodecanoylglycerol)[cytosol] + M_ppi_c (Diphosphate)[cytosol]	M_ctp_c (CTP)[cytosol]; M_h_c (H+)[cytosol]; M_pa120_c (1,2-didodecanoyl-sn-glycerol 3-phosphate)[cytosol]	M_cdpdddecg_c (CDP-1,2-didodecanoylglycerol)[cytosol]; M_ppi_c (Diphosphate)[cytosol]	M_cdpdddecg_c:1; M_ctp_c:-1; M_h_c:-1; M_pa120_c:-1; M_ppi_c:1	cytosol	G_WP_000893489_1
R_DASYN140	CDP-diacylglycerol synthetase (n-C14:0)	M_ctp_c + M_h_c + M_pa140_c -> M_cdpdtdecg_c + M_ppi_c	M_ctp_c (CTP)[cytosol] + M_h_c (H+)[cytosol] + M_pa140_c (1,2-ditetradecanoyl-sn-glycerol 3-phosphate)[cytosol] -> M_cdpdtdecg_c (CDP-1,2-ditetradecanoylglycerol)[cytosol] + M_ppi_c (Diphosphate)[cytosol]	M_ctp_c (CTP)[cytosol]; M_h_c (H+)[cytosol]; M_pa140_c (1,2-ditetradecanoyl-sn-glycerol 3-phosphate)[cytosol]	M_cdpdtdecg_c (CDP-1,2-ditetradecanoylglycerol)[cytosol]; M_ppi_c (Diphosphate)[cytosol]	M_cdpdtdecg_c:1; M_ctp_c:-1; M_h_c:-1; M_pa140_c:-1; M_ppi_c:1	cytosol	G_WP_000893489_1
R_DASYN141	CDP-diacylglycerol synthetase (n-C14:1)	M_ctp_c + M_h_c + M_pa141_c -> M_cdpdtdec7eg_c + M_ppi_c	M_ctp_c (CTP)[cytosol] + M_h_c (H+)[cytosol] + M_pa141_c (1,2-ditetradec-7-enoyl-sn-glycerol 3-phosphate)[cytosol] -> M_cdpdtdec7eg_c (CDP-1,2-ditetradec-7-enoylglycerol)[cytosol] + M_ppi_c (Diphosphate)[cytosol]	M_ctp_c (CTP)[cytosol]; M_h_c (H+)[cytosol]; M_pa141_c (1,2-ditetradec-7-enoyl-sn-glycerol 3-phosphate)[cytosol]	M_cdpdtdec7eg_c (CDP-1,2-ditetradec-7-enoylglycerol)[cytosol]; M_ppi_c (Diphosphate)[cytosol]	M_cdpdtdec7eg_c:1; M_ctp_c:-1; M_h_c:-1; M_pa141_c:-1; M_ppi_c:1	cytosol	G_WP_000893489_1
R_DASYN160	CDP-diacylglycerol synthetase (n-C16:0)	M_ctp_c + M_h_c + M_pa160_c -> M_cdpdhdecg_c + M_ppi_c	M_ctp_c (CTP)[cytosol] + M_h_c (H+)[cytosol] + M_pa160_c (1,2-dihexadecanoyl-sn-glycerol 3-phosphate)[cytosol] -> M_cdpdhdecg_c (CDP-1,2-dihexadecanoylglycerol)[cytosol] + M_ppi_c (Diphosphate)[cytosol]	M_ctp_c (CTP)[cytosol]; M_h_c (H+)[cytosol]; M_pa160_c (1,2-dihexadecanoyl-sn-glycerol 3-phosphate)[cytosol]	M_cdpdhdecg_c (CDP-1,2-dihexadecanoylglycerol)[cytosol]; M_ppi_c (Diphosphate)[cytosol]	M_cdpdhdecg_c:1; M_ctp_c:-1; M_h_c:-1; M_pa160_c:-1; M_ppi_c:1	cytosol	G_WP_000893489_1
R_DASYN161	CDP-diacylglycerol synthetase (n-C16:1)	M_ctp_c + M_h_c + M_pa161_c -> M_cdpdhdec9eg_c + M_ppi_c	M_ctp_c (CTP)[cytosol] + M_h_c (H+)[cytosol] + M_pa161_c (1,2-dihexadec-9-enoyl-sn-glycerol 3-phosphate)[cytosol] -> M_cdpdhdec9eg_c (CDP-1,2-dihexadec-9-enoylglycerol)[cytosol] + M_ppi_c (Diphosphate)[cytosol]	M_ctp_c (CTP)[cytosol]; M_h_c (H+)[cytosol]; M_pa161_c (1,2-dihexadec-9-enoyl-sn-glycerol 3-phosphate)[cytosol]	M_cdpdhdec9eg_c (CDP-1,2-dihexadec-9-enoylglycerol)[cytosol]; M_ppi_c (Diphosphate)[cytosol]	M_cdpdhdec9eg_c:1; M_ctp_c:-1; M_h_c:-1; M_pa161_c:-1; M_ppi_c:1	cytosol	G_WP_000893489_1
R_DASYN180	CDP-diacylglycerol synthetase (n-C18:0)	M_ctp_c + M_h_c + M_pa180_c -> M_cdpdodecg_c + M_ppi_c	M_ctp_c (CTP)[cytosol] + M_h_c (H+)[cytosol] + M_pa180_c (1,2-dioctadecanoyl-sn-glycerol 3-phosphate)[cytosol] -> M_cdpdodecg_c (CDP-1,2-dioctadecanoylglycerol)[cytosol] + M_ppi_c (Diphosphate)[cytosol]	M_ctp_c (CTP)[cytosol]; M_h_c (H+)[cytosol]; M_pa180_c (1,2-dioctadecanoyl-sn-glycerol 3-phosphate)[cytosol]	M_cdpdodecg_c (CDP-1,2-dioctadecanoylglycerol)[cytosol]; M_ppi_c (Diphosphate)[cytosol]	M_cdpdodecg_c:1; M_ctp_c:-1; M_h_c:-1; M_pa180_c:-1; M_ppi_c:1	cytosol	G_WP_000893489_1
R_DASYN181	CDP-diacylglycerol synthetase (n-C18:1)	M_ctp_c + M_h_c + M_pa181_c -> M_cdpdodec11eg_c + M_ppi_c	M_ctp_c (CTP)[cytosol] + M_h_c (H+)[cytosol] + M_pa181_c (1,2-dioctadec-11-enoyl-sn-glycerol 3-phosphate)[cytosol] -> M_cdpdodec11eg_c (CDP-1,2-dioctadec-11-enoylglycerol)[cytosol] + M_ppi_c (Diphosphate)[cytosol]	M_ctp_c (CTP)[cytosol]; M_h_c (H+)[cytosol]; M_pa181_c (1,2-dioctadec-11-enoyl-sn-glycerol 3-phosphate)[cytosol]	M_cdpdodec11eg_c (CDP-1,2-dioctadec-11-enoylglycerol)[cytosol]; M_ppi_c (Diphosphate)[cytosol]	M_cdpdodec11eg_c:1; M_ctp_c:-1; M_h_c:-1; M_pa181_c:-1; M_ppi_c:1	cytosol	G_WP_000893489_1
R_DATPHs	DATP amine hydrolysis (spontaneous)	M_datp_c + M_h_c + M_h2o_c -> M_ditp_c + M_nh4_c	M_datp_c (DATP)[cytosol] + M_h_c (H+)[cytosol] + M_h2o_c (H2O)[cytosol] -> M_ditp_c (DITP)[cytosol] + M_nh4_c (Ammonium)[cytosol]	M_datp_c (DATP)[cytosol]; M_h2o_c (H2O)[cytosol]; M_h_c (H+)[cytosol]	M_ditp_c (DITP)[cytosol]; M_nh4_c (Ammonium)[cytosol]	M_datp_c:-1; M_ditp_c:1; M_h2o_c:-1; M_h_c:-1; M_nh4_c:1	cytosol	G_spontaneous
R_DB4PS	3,4-Dihydroxy-2-butanone-4-phosphate synthase	M_ru5p__D_c -> M_db4p_c + M_for_c + M_h_c	M_ru5p__D_c (D-Ribulose 5-phosphate)[cytosol] -> M_db4p_c (3,4-dihydroxy-2-butanone 4-phosphate)[cytosol] + M_for_c (Formate)[cytosol] + M_h_c (H+)[cytosol]	M_ru5p__D_c (D-Ribulose 5-phosphate)[cytosol]	M_db4p_c (3,4-dihydroxy-2-butanone 4-phosphate)[cytosol]; M_for_c (Formate)[cytosol]; M_h_c (H+)[cytosol]	M_db4p_c:1; M_for_c:1; M_h_c:1; M_ru5p__D_c:-1	cytosol	(G_WP_000096538_1 or G_WP_001121174_1 or G_WP_001131393_1)
R_DCAtex	Decanoate transport via diffusion (extracellular to periplasm)	M_dca_e <=> M_dca_p	M_dca_e (Decanoate (n-C10:0))[extracellular space] <=> M_dca_p (Decanoate (n-C10:0))[periplasm]	M_dca_e (Decanoate (n-C10:0))[extracellular space]	M_dca_p (Decanoate (n-C10:0))[periplasm]	M_dca_e:-1; M_dca_p:1	extracellular space, periplasm
R_DCMPtex	DCMP transport via diffusion (extracellular to periplasm)	M_dcmp_e <=> M_dcmp_p	M_dcmp_e (DCMP)[extracellular space] <=> M_dcmp_p (DCMP)[periplasm]	M_dcmp_e (DCMP)[extracellular space]	M_dcmp_p (DCMP)[periplasm]	M_dcmp_e:-1; M_dcmp_p:1	extracellular space, periplasm
R_DCTPD	DCTP deaminase	M_dctp_c + M_h_c + M_h2o_c -> M_dutp_c + M_nh4_c	M_dctp_c (DCTP)[cytosol] + M_h_c (H+)[cytosol] + M_h2o_c (H2O)[cytosol] -> M_dutp_c (DUTP)[cytosol] + M_nh4_c (Ammonium)[cytosol]	M_dctp_c (DCTP)[cytosol]; M_h2o_c (H2O)[cytosol]; M_h_c (H+)[cytosol]	M_dutp_c (DUTP)[cytosol]; M_nh4_c (Ammonium)[cytosol]	M_dctp_c:-1; M_dutp_c:1; M_h2o_c:-1; M_h_c:-1; M_nh4_c:1	cytosol	G_WP_000985728_1
R_DCTPD2	DCTPD2	M_ctp_c + M_h_c + M_h2o_c -> M_nh4_c + M_utp_c	M_ctp_c (CTP)[cytosol] + M_h_c (H+)[cytosol] + M_h2o_c (H2O)[cytosol] -> M_nh4_c (Ammonium)[cytosol] + M_utp_c (UTP)[cytosol]	M_ctp_c (CTP)[cytosol]; M_h2o_c (H2O)[cytosol]; M_h_c (H+)[cytosol]	M_nh4_c (Ammonium)[cytosol]; M_utp_c (UTP)[cytosol]	M_ctp_c:-1; M_h2o_c:-1; M_h_c:-1; M_nh4_c:1; M_utp_c:1	cytosol	G_WP_000985728_1
R_DCYTtex	Deoxycytidine transport via diffusion (extracellular to periplasm)	M_dcyt_e <=> M_dcyt_p	M_dcyt_e (Deoxycytidine)[extracellular space] <=> M_dcyt_p (Deoxycytidine)[periplasm]	M_dcyt_e (Deoxycytidine)[extracellular space]	M_dcyt_p (Deoxycytidine)[periplasm]	M_dcyt_e:-1; M_dcyt_p:1	extracellular space, periplasm
R_DDCAt2pp	Dodecanoate transport via proton symport	M_ddca_p + M_h_p -> M_ddca_c + M_h_c	M_ddca_p (Dodecanoate (n-C12:0))[periplasm] + M_h_p (H+)[periplasm] -> M_ddca_c (Dodecanoate (n-C12:0))[cytosol] + M_h_c (H+)[cytosol]	M_ddca_p (Dodecanoate (n-C12:0))[periplasm]; M_h_p (H+)[periplasm]	M_ddca_c (Dodecanoate (n-C12:0))[cytosol]; M_h_c (H+)[cytosol]	M_ddca_c:1; M_ddca_p:-1; M_h_c:1; M_h_p:-1	cytosol, periplasm	G_WP_000349494_1
R_DDCAtexi	Fatty acid (dodecanoate) transport via facilitated irreversible diffusion (extracellular to periplasm)	M_ddca_e -> M_ddca_p	M_ddca_e (Dodecanoate (n-C12:0))[extracellular space] -> M_ddca_p (Dodecanoate (n-C12:0))[periplasm]	M_ddca_e (Dodecanoate (n-C12:0))[extracellular space]	M_ddca_p (Dodecanoate (n-C12:0))[periplasm]	M_ddca_e:-1; M_ddca_p:1	extracellular space, periplasm	G_WP_002023213_1
R_DDPA	3-deoxy-D-arabino-heptulosonate 7-phosphate synthetase	M_e4p_c + M_h2o_c + M_pep_c -> M_2dda7p_c + M_pi_c	M_e4p_c (D-Erythrose 4-phosphate)[cytosol] + M_h2o_c (H2O)[cytosol] + M_pep_c (Phosphoenolpyruvate)[cytosol] -> M_2dda7p_c (2-Dehydro-3-deoxy-D-arabino-heptonate 7-phosphate)[cytosol] + M_pi_c (Phosphate)[cytosol]	M_e4p_c (D-Erythrose 4-phosphate)[cytosol]; M_h2o_c (H2O)[cytosol]; M_pep_c (Phosphoenolpyruvate)[cytosol]	M_2dda7p_c (2-Dehydro-3-deoxy-D-arabino-heptonate 7-phosphate)[cytosol]; M_pi_c (Phosphate)[cytosol]	M_2dda7p_c:1; M_e4p_c:-1; M_h2o_c:-1; M_pep_c:-1; M_pi_c:1	cytosol	(G_WP_000993015_1 or G_WP_002128208_1)
R_DESAT16	Palmitoyl CoA desaturase n C160CoA n C161CoA	M_h_c + M_nadph_c + M_o2_c + M_pmtcoa_c -> 2 M_h2o_c + M_hdcoa_c + M_nadp_c	M_h_c (H+)[cytosol] + M_nadph_c (Nicotinamide adenine dinucleotide phosphate - reduced)[cytosol] + M_o2_c (O2)[cytosol] + M_pmtcoa_c (Palmitoyl-CoA (n-C16:0CoA))[cytosol] -> 2 M_h2o_c (H2O)[cytosol] + M_hdcoa_c (Hexadecenoyl-CoA (n-C16:1CoA))[cytosol] + M_nadp_c (Nicotinamide adenine dinucleotide phosphate)[cytosol]	M_h_c (H+)[cytosol]; M_nadph_c (Nicotinamide adenine dinucleotide phosphate - reduced)[cytosol]; M_o2_c (O2)[cytosol]; M_pmtcoa_c (Palmitoyl-CoA (n-C16:0CoA))[cytosol]	2 M_h2o_c (H2O)[cytosol]; M_hdcoa_c (Hexadecenoyl-CoA (n-C16:1CoA))[cytosol]; M_nadp_c (Nicotinamide adenine dinucleotide phosphate)[cytosol]	M_h2o_c:2; M_h_c:-1; M_hdcoa_c:1; M_nadp_c:1; M_nadph_c:-1; M_o2_c:-1; M_pmtcoa_c:-1	cytosol	(G_WP_000199593_1 or G_WP_001057073_1)
R_DESAT18	Stearoyl CoA desaturase n C180CoA n C181CoA	M_h_c + M_nadph_c + M_o2_c + M_stcoa_c -> 2 M_h2o_c + M_nadp_c + M_odecoa_c	M_h_c (H+)[cytosol] + M_nadph_c (Nicotinamide adenine dinucleotide phosphate - reduced)[cytosol] + M_o2_c (O2)[cytosol] + M_stcoa_c (Stearoyl-CoA (n-C18:0CoA))[cytosol] -> 2 M_h2o_c (H2O)[cytosol] + M_nadp_c (Nicotinamide adenine dinucleotide phosphate)[cytosol] + M_odecoa_c (Octadecenoyl-CoA (n-C18:1CoA))[cytosol]	M_h_c (H+)[cytosol]; M_nadph_c (Nicotinamide adenine dinucleotide phosphate - reduced)[cytosol]; M_o2_c (O2)[cytosol]; M_stcoa_c (Stearoyl-CoA (n-C18:0CoA))[cytosol]	2 M_h2o_c (H2O)[cytosol]; M_nadp_c (Nicotinamide adenine dinucleotide phosphate)[cytosol]; M_odecoa_c (Octadecenoyl-CoA (n-C18:1CoA))[cytosol]	M_h2o_c:2; M_h_c:-1; M_nadp_c:1; M_nadph_c:-1; M_o2_c:-1; M_odecoa_c:1; M_stcoa_c:-1	cytosol	G_WP_000199593_1
R_DGK1	Deoxyguanylate kinase (dGMP:ATP)	M_atp_c + M_dgmp_c <=> M_adp_c + M_dgdp_c	M_atp_c (ATP)[cytosol] + M_dgmp_c (DGMP)[cytosol] <=> M_adp_c (ADP)[cytosol] + M_dgdp_c (DGDP)[cytosol]	M_atp_c (ATP)[cytosol]; M_dgmp_c (DGMP)[cytosol]	M_adp_c (ADP)[cytosol]; M_dgdp_c (DGDP)[cytosol]	M_adp_c:1; M_atp_c:-1; M_dgdp_c:1; M_dgmp_c:-1	cytosol	G_WP_000015937_1
R_DGMPtex	DGMP transport via diffusion (extracellular to periplasm)	M_dgmp_e <=> M_dgmp_p	M_dgmp_e (DGMP)[extracellular space] <=> M_dgmp_p (DGMP)[periplasm]	M_dgmp_e (DGMP)[extracellular space]	M_dgmp_p (DGMP)[periplasm]	M_dgmp_e:-1; M_dgmp_p:1	extracellular space, periplasm
R_DGNSK	Deoxyguanosine kinase	M_atp_c + M_dgsn_c -> M_adp_c + M_dgmp_c + M_h_c	M_atp_c (ATP)[cytosol] + M_dgsn_c (Deoxyguanosine)[cytosol] -> M_adp_c (ADP)[cytosol] + M_dgmp_c (DGMP)[cytosol] + M_h_c (H+)[cytosol]	M_atp_c (ATP)[cytosol]; M_dgsn_c (Deoxyguanosine)[cytosol]	M_adp_c (ADP)[cytosol]; M_dgmp_c (DGMP)[cytosol]; M_h_c (H+)[cytosol]	M_adp_c:1; M_atp_c:-1; M_dgmp_c:1; M_dgsn_c:-1; M_h_c:1	cytosol
R_DGSNtex	Deoxyguanosine transport via diffusion (extracellular to periplasm)	M_dgsn_e <=> M_dgsn_p	M_dgsn_e (Deoxyguanosine)[extracellular space] <=> M_dgsn_p (Deoxyguanosine)[periplasm]	M_dgsn_e (Deoxyguanosine)[extracellular space]	M_dgsn_p (Deoxyguanosine)[periplasm]	M_dgsn_e:-1; M_dgsn_p:1	extracellular space, periplasm
R_DGUNC	Diguanylate cyclase	2 M_gtp_c -> 2 M_ppi_c + M_cdigmp_c	2 M_gtp_c (GTP)[cytosol] -> 2 M_ppi_c (Diphosphate)[cytosol] + M_cdigmp_c (Cyclic diguanosine monophosphate)[cytosol]	2 M_gtp_c (GTP)[cytosol]	M_cdigmp_c (Cyclic diguanosine monophosphate)[cytosol]; 2 M_ppi_c (Diphosphate)[cytosol]	M_cdigmp_c:1; M_gtp_c:-2; M_ppi_c:2	cytosol	(G_WP_000013374_1 or G_WP_000016026_1 or G_WP_000057904_1 or G_WP_000063661_1 or G_WP_000089273_1 or G_WP_000448850_1 or G_WP_000510213_1 or G_WP_000702279_1 or G_WP_000775755_1 or G_WP_001147032_1 or G_WP_002016966_1)
R_DH4MCHCDH	DH4MCHCDH	M_nad_c + M_dh4mchc_c -> M_co2_c + M_nadh_c + M_4mcat_c	M_nad_c (Nicotinamide adenine dinucleotide)[cytosol] + M_dh4mchc_c (Cis-1,2-Dihydroxy-4-methylcyclohexa-3,5-diene-1-carboxylate)[cytosol] -> M_co2_c (CO2)[cytosol] + M_nadh_c (Nicotinamide adenine dinucleotide - reduced)[cytosol] + M_4mcat_c (4-Methylcatechol)[cytosol]	M_dh4mchc_c (Cis-1,2-Dihydroxy-4-methylcyclohexa-3,5-diene-1-carboxylate)[cytosol]; M_nad_c (Nicotinamide adenine dinucleotide)[cytosol]	M_4mcat_c (4-Methylcatechol)[cytosol]; M_co2_c (CO2)[cytosol]; M_nadh_c (Nicotinamide adenine dinucleotide - reduced)[cytosol]	M_4mcat_c:1; M_co2_c:1; M_dh4mchc_c:-1; M_nad_c:-1; M_nadh_c:1	cytosol	G_WP_000071242_1
R_DHACOAH	2,3-dehydroadipyl-CoA hydratase	M_23dhacoa_c + M_h2o_c <=> M_3hadpcoa_c	M_23dhacoa_c (2,3-dehydroadipyl-CoA)[cytosol] + M_h2o_c (H2O)[cytosol] <=> M_3hadpcoa_c ((3S)-3-Hydroxyadipyl-CoA)[cytosol]	M_23dhacoa_c (2,3-dehydroadipyl-CoA)[cytosol]; M_h2o_c (H2O)[cytosol]	M_3hadpcoa_c ((3S)-3-Hydroxyadipyl-CoA)[cytosol]	M_23dhacoa_c:-1; M_3hadpcoa_c:1; M_h2o_c:-1	cytosol	G_WP_001156946_1
R_DHAD1	Dihydroxy-acid dehydratase (2,3-dihydroxy-3-methylbutanoate)	M_23dhmb_c -> M_3mob_c + M_h2o_c	M_23dhmb_c ((R)-2,3-Dihydroxy-3-methylbutanoate)[cytosol] -> M_3mob_c (3-Methyl-2-oxobutanoate)[cytosol] + M_h2o_c (H2O)[cytosol]	M_23dhmb_c ((R)-2,3-Dihydroxy-3-methylbutanoate)[cytosol]	M_3mob_c (3-Methyl-2-oxobutanoate)[cytosol]; M_h2o_c (H2O)[cytosol]	M_23dhmb_c:-1; M_3mob_c:1; M_h2o_c:1	cytosol	(G_WP_000999650_1 or G_WP_001060816_1 or G_WP_001113591_1)
R_DHAD2	Dihydroxy-acid dehydratase (2,3-dihydroxy-3-methylpentanoate)	M_23dhmp_c -> M_3mop_c + M_h2o_c	M_23dhmp_c ((R)-2,3-Dihydroxy-3-methylpentanoate)[cytosol] -> M_3mop_c ((S)-3-Methyl-2-oxopentanoate)[cytosol] + M_h2o_c (H2O)[cytosol]	M_23dhmp_c ((R)-2,3-Dihydroxy-3-methylpentanoate)[cytosol]	M_3mop_c ((S)-3-Methyl-2-oxopentanoate)[cytosol]; M_h2o_c (H2O)[cytosol]	M_23dhmp_c:-1; M_3mop_c:1; M_h2o_c:1	cytosol	(G_WP_000999650_1 or G_WP_001060816_1 or G_WP_001113591_1)
R_DHAD3	Dihydroxy acid dehydratase 2 3 dihydroxy 3 methylpentanoate	M_23dhmp_c -> M_h2o_c + M_2o3mpt_c	M_23dhmp_c ((R)-2,3-Dihydroxy-3-methylpentanoate)[cytosol] -> M_h2o_c (H2O)[cytosol] + M_2o3mpt_c (R 2 Oxo 3 methylpentanoate C6H9O3)[cytosol]	M_23dhmp_c ((R)-2,3-Dihydroxy-3-methylpentanoate)[cytosol]	M_2o3mpt_c (R 2 Oxo 3 methylpentanoate C6H9O3)[cytosol]; M_h2o_c (H2O)[cytosol]	M_23dhmp_c:-1; M_2o3mpt_c:1; M_h2o_c:1	cytosol	G_WP_000999650_1
R_DHAPT	Dihydroxyacetone phosphotransferase	M_dha_c + M_pep_c -> M_dhap_c + M_pyr_c	M_dha_c (Dihydroxyacetone)[cytosol] + M_pep_c (Phosphoenolpyruvate)[cytosol] -> M_dhap_c (Dihydroxyacetone phosphate)[cytosol] + M_pyr_c (Pyruvate)[cytosol]	M_dha_c (Dihydroxyacetone)[cytosol]; M_pep_c (Phosphoenolpyruvate)[cytosol]	M_dhap_c (Dihydroxyacetone phosphate)[cytosol]; M_pyr_c (Pyruvate)[cytosol]	M_dha_c:-1; M_dhap_c:1; M_pep_c:-1; M_pyr_c:1	cytosol	G_WP_000069129_1
R_DHAt	Dihydroxyacetone transport via facilitated diffusion	M_dha_e <=> M_dha_c	M_dha_e (Dihydroxyacetone)[extracellular space] <=> M_dha_c (Dihydroxyacetone)[cytosol]	M_dha_e (Dihydroxyacetone)[extracellular space]	M_dha_c (Dihydroxyacetone)[cytosol]	M_dha_c:1; M_dha_e:-1	cytosol, extracellular space
R_DHBD	2,3-dihydro-2,3-dihydroxybenzoate dehydrogenase	M_23ddhb_c + M_nad_c <=> M_23dhb_c + M_h_c + M_nadh_c	M_23ddhb_c (2,3-Dihydro-2,3-dihydroxybenzoate)[cytosol] + M_nad_c (Nicotinamide adenine dinucleotide)[cytosol] <=> M_23dhb_c (2,3-Dihydroxybenzoate)[cytosol] + M_h_c (H+)[cytosol] + M_nadh_c (Nicotinamide adenine dinucleotide - reduced)[cytosol]	M_23ddhb_c (2,3-Dihydro-2,3-dihydroxybenzoate)[cytosol]; M_nad_c (Nicotinamide adenine dinucleotide)[cytosol]	M_23dhb_c (2,3-Dihydroxybenzoate)[cytosol]; M_h_c (H+)[cytosol]; M_nadh_c (Nicotinamide adenine dinucleotide - reduced)[cytosol]	M_23ddhb_c:-1; M_23dhb_c:1; M_h_c:1; M_nad_c:-1; M_nadh_c:1	cytosol	G_WP_001257949_1
R_DHBS	2,3-dihydroxybenzoate adenylate synthase	M_23dhb_c + M_atp_c + M_h_c -> M_23dhba_c + M_ppi_c	M_23dhb_c (2,3-Dihydroxybenzoate)[cytosol] + M_atp_c (ATP)[cytosol] + M_h_c (H+)[cytosol] -> M_23dhba_c ((2,3-Dihydroxybenzoyl)adenylate)[cytosol] + M_ppi_c (Diphosphate)[cytosol]	M_23dhb_c (2,3-Dihydroxybenzoate)[cytosol]; M_atp_c (ATP)[cytosol]; M_h_c (H+)[cytosol]	M_23dhba_c ((2,3-Dihydroxybenzoyl)adenylate)[cytosol]; M_ppi_c (Diphosphate)[cytosol]	M_23dhb_c:-1; M_23dhba_c:1; M_atp_c:-1; M_h_c:-1; M_ppi_c:1	cytosol	G_WP_000744381_1
R_DHBSH	2,3-dihydroxybenzoylserine hydrolase	M_23dhbzs_c + M_h2o_c -> M_23dhb_c + M_ser__L_c	M_23dhbzs_c (2,3-dihydroxybenzoylserine)[cytosol] + M_h2o_c (H2O)[cytosol] -> M_23dhb_c (2,3-Dihydroxybenzoate)[cytosol] + M_ser__L_c (L-Serine)[cytosol]	M_23dhbzs_c (2,3-dihydroxybenzoylserine)[cytosol]; M_h2o_c (H2O)[cytosol]	M_23dhb_c (2,3-Dihydroxybenzoate)[cytosol]; M_ser__L_c (L-Serine)[cytosol]	M_23dhb_c:1; M_23dhbzs_c:-1; M_h2o_c:-1; M_ser__L_c:1	cytosol
R_DHBSr	2,3-dihydroxybenzoate adenylate synthase	M_23dhb_c + M_atp_c -> M_23dhba_c + M_ppi_c	M_23dhb_c (2,3-Dihydroxybenzoate)[cytosol] + M_atp_c (ATP)[cytosol] -> M_23dhba_c ((2,3-Dihydroxybenzoyl)adenylate)[cytosol] + M_ppi_c (Diphosphate)[cytosol]	M_23dhb_c (2,3-Dihydroxybenzoate)[cytosol]; M_atp_c (ATP)[cytosol]	M_23dhba_c ((2,3-Dihydroxybenzoyl)adenylate)[cytosol]; M_ppi_c (Diphosphate)[cytosol]	M_23dhb_c:-1; M_23dhba_c:1; M_atp_c:-1; M_ppi_c:1	cytosol	G_WP_000744381_1
R_DHDPRy	Dihydrodipicolinate reductase (NADPH)	M_23dhdp_c + M_h_c + M_nadph_c -> M_nadp_c + M_thdp_c	M_23dhdp_c (2,3-Dihydrodipicolinate)[cytosol] + M_h_c (H+)[cytosol] + M_nadph_c (Nicotinamide adenine dinucleotide phosphate - reduced)[cytosol] -> M_nadp_c (Nicotinamide adenine dinucleotide phosphate)[cytosol] + M_thdp_c (2,3,4,5-Tetrahydrodipicolinate)[cytosol]	M_23dhdp_c (2,3-Dihydrodipicolinate)[cytosol]; M_h_c (H+)[cytosol]; M_nadph_c (Nicotinamide adenine dinucleotide phosphate - reduced)[cytosol]	M_nadp_c (Nicotinamide adenine dinucleotide phosphate)[cytosol]; M_thdp_c (2,3,4,5-Tetrahydrodipicolinate)[cytosol]	M_23dhdp_c:-1; M_h_c:-1; M_nadp_c:1; M_nadph_c:-1; M_thdp_c:1	cytosol	G_WP_001271389_1
R_DHDPS	Dihydrodipicolinate synthase	M_aspsa_c + M_pyr_c -> M_23dhdp_c + M_h_c + 2 M_h2o_c	M_aspsa_c (L-Aspartate 4-semialdehyde)[cytosol] + M_pyr_c (Pyruvate)[cytosol] -> M_23dhdp_c (2,3-Dihydrodipicolinate)[cytosol] + M_h_c (H+)[cytosol] + 2 M_h2o_c (H2O)[cytosol]	M_aspsa_c (L-Aspartate 4-semialdehyde)[cytosol]; M_pyr_c (Pyruvate)[cytosol]	M_23dhdp_c (2,3-Dihydrodipicolinate)[cytosol]; 2 M_h2o_c (H2O)[cytosol]; M_h_c (H+)[cytosol]	M_23dhdp_c:1; M_aspsa_c:-1; M_h2o_c:2; M_h_c:1; M_pyr_c:-1	cytosol	(G_WP_000050871_1 or G_WP_000065199_1 or G_WP_000193600_1 or G_WP_033915464_1)
R_DHFOR2	Dihydrofolate reductase	M_dhf_c + M_nadp_c <=> M_nadph_c + M_fol_c	M_dhf_c (7,8-Dihydrofolate)[cytosol] + M_nadp_c (Nicotinamide adenine dinucleotide phosphate)[cytosol] <=> M_nadph_c (Nicotinamide adenine dinucleotide phosphate - reduced)[cytosol] + M_fol_c (Folate)[cytosol]	M_dhf_c (7,8-Dihydrofolate)[cytosol]; M_nadp_c (Nicotinamide adenine dinucleotide phosphate)[cytosol]	M_fol_c (Folate)[cytosol]; M_nadph_c (Nicotinamide adenine dinucleotide phosphate - reduced)[cytosol]	M_dhf_c:-1; M_fol_c:1; M_nadp_c:-1; M_nadph_c:1	cytosol	G_WP_000312553_1
R_DHFR	Dihydrofolate reductase	M_dhf_c + M_h_c + M_nadph_c <=> M_nadp_c + M_thf_c	M_dhf_c (7,8-Dihydrofolate)[cytosol] + M_h_c (H+)[cytosol] + M_nadph_c (Nicotinamide adenine dinucleotide phosphate - reduced)[cytosol] <=> M_nadp_c (Nicotinamide adenine dinucleotide phosphate)[cytosol] + M_thf_c (5,6,7,8-Tetrahydrofolate)[cytosol]	M_dhf_c (7,8-Dihydrofolate)[cytosol]; M_h_c (H+)[cytosol]; M_nadph_c (Nicotinamide adenine dinucleotide phosphate - reduced)[cytosol]	M_nadp_c (Nicotinamide adenine dinucleotide phosphate)[cytosol]; M_thf_c (5,6,7,8-Tetrahydrofolate)[cytosol]	M_dhf_c:-1; M_h_c:-1; M_nadp_c:1; M_nadph_c:-1; M_thf_c:1	cytosol	G_WP_000312553_1
R_DHFS	Dihydrofolate synthase	M_atp_c + M_dhpt_c + M_glu__L_c -> M_adp_c + M_dhf_c + M_h_c + M_pi_c	M_atp_c (ATP)[cytosol] + M_dhpt_c (Dihydropteroate)[cytosol] + M_glu__L_c (L-Glutamate)[cytosol] -> M_adp_c (ADP)[cytosol] + M_dhf_c (7,8-Dihydrofolate)[cytosol] + M_h_c (H+)[cytosol] + M_pi_c (Phosphate)[cytosol]	M_atp_c (ATP)[cytosol]; M_dhpt_c (Dihydropteroate)[cytosol]; M_glu__L_c (L-Glutamate)[cytosol]	M_adp_c (ADP)[cytosol]; M_dhf_c (7,8-Dihydrofolate)[cytosol]; M_h_c (H+)[cytosol]; M_pi_c (Phosphate)[cytosol]	M_adp_c:1; M_atp_c:-1; M_dhf_c:1; M_dhpt_c:-1; M_glu__L_c:-1; M_h_c:1; M_pi_c:1	cytosol	G_WP_000813081_1
R_DHNAOT	1,4-dihydroxy-2-naphthoate octaprenyltransferase	M_dhna_c + M_octdp_c -> M_2dmmq8_c + M_co2_c + M_h_c + M_ppi_c	M_dhna_c (1,4-Dihydroxy-2-naphthoate)[cytosol] + M_octdp_c (All-trans-Octaprenyl diphosphate)[cytosol] -> M_2dmmq8_c (2-Demethylmenaquinone 8)[cytosol] + M_co2_c (CO2)[cytosol] + M_h_c (H+)[cytosol] + M_ppi_c (Diphosphate)[cytosol]	M_dhna_c (1,4-Dihydroxy-2-naphthoate)[cytosol]; M_octdp_c (All-trans-Octaprenyl diphosphate)[cytosol]	M_2dmmq8_c (2-Demethylmenaquinone 8)[cytosol]; M_co2_c (CO2)[cytosol]; M_h_c (H+)[cytosol]; M_ppi_c (Diphosphate)[cytosol]	M_2dmmq8_c:1; M_co2_c:1; M_dhna_c:-1; M_h_c:1; M_octdp_c:-1; M_ppi_c:1	cytosol
R_DHNPA2r	Dihydroneopterin aldolase reversible	M_dhnpt_c <=> M_6hmhpt_c + M_gcald_c	M_dhnpt_c (Dihydroneopterin)[cytosol] <=> M_6hmhpt_c (6-hydroxymethyl dihydropterin)[cytosol] + M_gcald_c (Glycolaldehyde)[cytosol]	M_dhnpt_c (Dihydroneopterin)[cytosol]	M_6hmhpt_c (6-hydroxymethyl dihydropterin)[cytosol]; M_gcald_c (Glycolaldehyde)[cytosol]	M_6hmhpt_c:1; M_dhnpt_c:-1; M_gcald_c:1	cytosol	G_WP_000338780_1
R_DHNPA_1	Dihydroneopterin aldolase	M_dhnpt_c -> M_gcald_c + M_2ahhmp_c	M_dhnpt_c (Dihydroneopterin)[cytosol] -> M_gcald_c (Glycolaldehyde)[cytosol] + M_2ahhmp_c (2 Amino 4 hydroxy 6 hydroxymethyl 7 8 dihydropteridine C7H9N5O2)[cytosol]	M_dhnpt_c (Dihydroneopterin)[cytosol]	M_2ahhmp_c (2 Amino 4 hydroxy 6 hydroxymethyl 7 8 dihydropteridine C7H9N5O2)[cytosol]; M_gcald_c (Glycolaldehyde)[cytosol]	M_2ahhmp_c:1; M_dhnpt_c:-1; M_gcald_c:1	cytosol
R_DHORD2	Dihydoorotic acid dehydrogenase (quinone8)	M_dhor__S_c + M_q8_c -> M_orot_c + M_q8h2_c	M_dhor__S_c ((S)-Dihydroorotate)[cytosol] + M_q8_c (Ubiquinone-8)[cytosol] -> M_orot_c (Orotate)[cytosol] + M_q8h2_c (Ubiquinol-8)[cytosol]	M_dhor__S_c ((S)-Dihydroorotate)[cytosol]; M_q8_c (Ubiquinone-8)[cytosol]	M_orot_c (Orotate)[cytosol]; M_q8h2_c (Ubiquinol-8)[cytosol]	M_dhor__S_c:-1; M_orot_c:1; M_q8_c:-1; M_q8h2_c:1	cytosol	G_WP_000966986_1
R_DHORD3	DHORD3	M_dhor__S_c + M_mqn6_c <=> M_orot_c + M_mql6_c	M_dhor__S_c ((S)-Dihydroorotate)[cytosol] + M_mqn6_c (Menaquinone 6)[cytosol] <=> M_orot_c (Orotate)[cytosol] + M_mql6_c (Menaquinol 6)[cytosol]	M_dhor__S_c ((S)-Dihydroorotate)[cytosol]; M_mqn6_c (Menaquinone 6)[cytosol]	M_mql6_c (Menaquinol 6)[cytosol]; M_orot_c (Orotate)[cytosol]	M_dhor__S_c:-1; M_mql6_c:1; M_mqn6_c:-1; M_orot_c:1	cytosol
R_DHORD5	Dihydroorotic acid (menaquinone-8)	M_dhor__S_c + M_mqn8_c -> M_mql8_c + M_orot_c	M_dhor__S_c ((S)-Dihydroorotate)[cytosol] + M_mqn8_c (Menaquinone 8)[cytosol] -> M_mql8_c (Menaquinol 8)[cytosol] + M_orot_c (Orotate)[cytosol]	M_dhor__S_c ((S)-Dihydroorotate)[cytosol]; M_mqn8_c (Menaquinone 8)[cytosol]	M_mql8_c (Menaquinol 8)[cytosol]; M_orot_c (Orotate)[cytosol]	M_dhor__S_c:-1; M_mql8_c:1; M_mqn8_c:-1; M_orot_c:1	cytosol	G_WP_000966986_1
R_DHORDi	Dihydoorotic acid dehydrogenase irreversible	M_dhor__S_c + M_o2_c -> M_h2o2_c + M_orot_c	M_dhor__S_c ((S)-Dihydroorotate)[cytosol] + M_o2_c (O2)[cytosol] -> M_h2o2_c (Hydrogen peroxide)[cytosol] + M_orot_c (Orotate)[cytosol]	M_dhor__S_c ((S)-Dihydroorotate)[cytosol]; M_o2_c (O2)[cytosol]	M_h2o2_c (Hydrogen peroxide)[cytosol]; M_orot_c (Orotate)[cytosol]	M_dhor__S_c:-1; M_h2o2_c:1; M_o2_c:-1; M_orot_c:1	cytosol	G_WP_000966986_1
R_DHORTS	Dihydroorotase	M_dhor__S_c + M_h2o_c <=> M_cbasp_c + M_h_c	M_dhor__S_c ((S)-Dihydroorotate)[cytosol] + M_h2o_c (H2O)[cytosol] <=> M_cbasp_c (N-Carbamoyl-L-aspartate)[cytosol] + M_h_c (H+)[cytosol]	M_dhor__S_c ((S)-Dihydroorotate)[cytosol]; M_h2o_c (H2O)[cytosol]	M_cbasp_c (N-Carbamoyl-L-aspartate)[cytosol]; M_h_c (H+)[cytosol]	M_cbasp_c:1; M_dhor__S_c:-1; M_h2o_c:-1; M_h_c:1	cytosol	(G_WP_000029356_1 or G_WP_001084867_1)
R_DHPACCOAHIT	DHPACCOAHIT	M_coa_c + 2 M_h2o_c + M_2dhphaccoa_c -> M_3hadpcoa_c + M_accoa_c + M_h_c + M_h2_c	M_coa_c (Coenzyme A)[cytosol] + 2 M_h2o_c (H2O)[cytosol] + M_2dhphaccoa_c (1,2-Dihydroxy-1,2-dihydrophenylacetyl-CoA)[cytosol] -> M_3hadpcoa_c ((3S)-3-Hydroxyadipyl-CoA)[cytosol] + M_accoa_c (Acetyl-CoA)[cytosol] + M_h_c (H+)[cytosol] + M_h2_c (H2)[cytosol]	M_2dhphaccoa_c (1,2-Dihydroxy-1,2-dihydrophenylacetyl-CoA)[cytosol]; M_coa_c (Coenzyme A)[cytosol]; 2 M_h2o_c (H2O)[cytosol]	M_3hadpcoa_c ((3S)-3-Hydroxyadipyl-CoA)[cytosol]; M_accoa_c (Acetyl-CoA)[cytosol]; M_h2_c (H2)[cytosol]; M_h_c (H+)[cytosol]	M_2dhphaccoa_c:-1; M_3hadpcoa_c:1; M_accoa_c:1; M_coa_c:-1; M_h2_c:1; M_h2o_c:-2; M_h_c:1	cytosol	((G_WP_000172918_1 and G_WP_000386305_1 and G_WP_000892936_1) or (G_WP_000386305_1 and G_WP_000390391_1 and G_WP_000892936_1))
R_DHPDO	3 4 dihydroxyphenylacetate 2 3 dioxygenase	M_o2_c + M_34dhpha_c -> M_h_c + M_5cmhmsa_c	M_o2_c (O2)[cytosol] + M_34dhpha_c (3-4-Dihydroxyphenylacetate)[cytosol] -> M_h_c (H+)[cytosol] + M_5cmhmsa_c (2-Hydroxy-5-carboxymethylmuconate-Semialdehyde)[cytosol]	M_34dhpha_c (3-4-Dihydroxyphenylacetate)[cytosol]; M_o2_c (O2)[cytosol]	M_5cmhmsa_c (2-Hydroxy-5-carboxymethylmuconate-Semialdehyde)[cytosol]; M_h_c (H+)[cytosol]	M_34dhpha_c:-1; M_5cmhmsa_c:1; M_h_c:1; M_o2_c:-1	cytosol
R_DHPPDA	Diaminohydroxyphosphoribosylaminopyrimidine deaminase	M_h_c + M_h2o_c + M_25dhpp_c -> M_5apru_c + M_nh4_c	M_h_c (H+)[cytosol] + M_h2o_c (H2O)[cytosol] + M_25dhpp_c (2 5 Diamino 6 hydroxy 4 5 phosphoribosylamino pyrimidine C9H14N5O8P)[cytosol] -> M_5apru_c (5-Amino-6-(5'-phosphoribosylamino)uracil)[cytosol] + M_nh4_c (Ammonium)[cytosol]	M_25dhpp_c (2 5 Diamino 6 hydroxy 4 5 phosphoribosylamino pyrimidine C9H14N5O8P)[cytosol]; M_h2o_c (H2O)[cytosol]; M_h_c (H+)[cytosol]	M_5apru_c (5-Amino-6-(5'-phosphoribosylamino)uracil)[cytosol]; M_nh4_c (Ammonium)[cytosol]	M_25dhpp_c:-1; M_5apru_c:1; M_h2o_c:-1; M_h_c:-1; M_nh4_c:1	cytosol	G_WP_017816295_1
R_DHPPDA2	Diaminohydroxyphosphoribosylaminopryrimidine deaminase (25drapp)	M_25drapp_c + M_h_c + M_h2o_c -> M_5apru_c + M_nh4_c	M_25drapp_c (2,5-Diamino-6-(ribosylamino)-4-(3H)-pyrimidinone 5'-phosphate)[cytosol] + M_h_c (H+)[cytosol] + M_h2o_c (H2O)[cytosol] -> M_5apru_c (5-Amino-6-(5'-phosphoribosylamino)uracil)[cytosol] + M_nh4_c (Ammonium)[cytosol]	M_25drapp_c (2,5-Diamino-6-(ribosylamino)-4-(3H)-pyrimidinone 5'-phosphate)[cytosol]; M_h2o_c (H2O)[cytosol]; M_h_c (H+)[cytosol]	M_5apru_c (5-Amino-6-(5'-phosphoribosylamino)uracil)[cytosol]; M_nh4_c (Ammonium)[cytosol]	M_25drapp_c:-1; M_5apru_c:1; M_h2o_c:-1; M_h_c:-1; M_nh4_c:1	cytosol	G_WP_017816295_1
R_DHPR	DHPR	M_h_c + M_nadh_c + M_dhbpt_c -> M_nad_c + M_thbpt_c	M_h_c (H+)[cytosol] + M_nadh_c (Nicotinamide adenine dinucleotide - reduced)[cytosol] + M_dhbpt_c (6,7-Dihydrobiopterin)[cytosol] -> M_nad_c (Nicotinamide adenine dinucleotide)[cytosol] + M_thbpt_c (Tetrahydrobiopterin)[cytosol]	M_dhbpt_c (6,7-Dihydrobiopterin)[cytosol]; M_h_c (H+)[cytosol]; M_nadh_c (Nicotinamide adenine dinucleotide - reduced)[cytosol]	M_nad_c (Nicotinamide adenine dinucleotide)[cytosol]; M_thbpt_c (Tetrahydrobiopterin)[cytosol]	M_dhbpt_c:-1; M_h_c:-1; M_nad_c:1; M_nadh_c:-1; M_thbpt_c:1	cytosol	G_WP_000365034_1
R_DHPS	DHPS	M_4abz_c + M_2ahhmp_c -> M_dhpt_c + M_h2o_c	M_4abz_c (4-Aminobenzoate)[cytosol] + M_2ahhmp_c (2 Amino 4 hydroxy 6 hydroxymethyl 7 8 dihydropteridine C7H9N5O2)[cytosol] -> M_dhpt_c (Dihydropteroate)[cytosol] + M_h2o_c (H2O)[cytosol]	M_2ahhmp_c (2 Amino 4 hydroxy 6 hydroxymethyl 7 8 dihydropteridine C7H9N5O2)[cytosol]; M_4abz_c (4-Aminobenzoate)[cytosol]	M_dhpt_c (Dihydropteroate)[cytosol]; M_h2o_c (H2O)[cytosol]	M_2ahhmp_c:-1; M_4abz_c:-1; M_dhpt_c:1; M_h2o_c:1	cytosol	G_WP_138140465_1
R_DHPS2	Dihydropteroate synthase	M_4abz_c + M_6hmhptpp_c -> M_dhpt_c + M_ppi_c	M_4abz_c (4-Aminobenzoate)[cytosol] + M_6hmhptpp_c (6-hydroxymethyl-dihydropterin pyrophosphate)[cytosol] -> M_dhpt_c (Dihydropteroate)[cytosol] + M_ppi_c (Diphosphate)[cytosol]	M_4abz_c (4-Aminobenzoate)[cytosol]; M_6hmhptpp_c (6-hydroxymethyl-dihydropterin pyrophosphate)[cytosol]	M_dhpt_c (Dihydropteroate)[cytosol]; M_ppi_c (Diphosphate)[cytosol]	M_4abz_c:-1; M_6hmhptpp_c:-1; M_dhpt_c:1; M_ppi_c:1	cytosol	(G_WP_001043260_1 or G_WP_138140465_1)
R_DHQS	3-dehydroquinate synthase	M_2dda7p_c -> M_3dhq_c + M_pi_c	M_2dda7p_c (2-Dehydro-3-deoxy-D-arabino-heptonate 7-phosphate)[cytosol] -> M_3dhq_c (3-Dehydroquinate)[cytosol] + M_pi_c (Phosphate)[cytosol]	M_2dda7p_c (2-Dehydro-3-deoxy-D-arabino-heptonate 7-phosphate)[cytosol]	M_3dhq_c (3-Dehydroquinate)[cytosol]; M_pi_c (Phosphate)[cytosol]	M_2dda7p_c:-1; M_3dhq_c:1; M_pi_c:1	cytosol	G_WP_001193997_1
R_DHQTi	3-dehydroquinate dehydratase, irreversible	M_3dhq_c -> M_3dhsk_c + M_h2o_c	M_3dhq_c (3-Dehydroquinate)[cytosol] -> M_3dhsk_c (3-Dehydroshikimate)[cytosol] + M_h2o_c (H2O)[cytosol]	M_3dhq_c (3-Dehydroquinate)[cytosol]	M_3dhsk_c (3-Dehydroshikimate)[cytosol]; M_h2o_c (H2O)[cytosol]	M_3dhq_c:-1; M_3dhsk_c:1; M_h2o_c:1	cytosol	(G_WP_000099412_1 or G_WP_014462804_1)
R_DIPEPabc15	Dipeptide transport via ABC system cgly	M_atp_c + M_h2o_c + M_cgly_e -> M_adp_c + M_cgly_c + M_h_c + M_pi_c	M_atp_c (ATP)[cytosol] + M_h2o_c (H2O)[cytosol] + M_cgly_e (Cys-Gly)[extracellular space] -> M_adp_c (ADP)[cytosol] + M_cgly_c (Cys-Gly)[cytosol] + M_h_c (H+)[cytosol] + M_pi_c (Phosphate)[cytosol]	M_atp_c (ATP)[cytosol]; M_cgly_e (Cys-Gly)[extracellular space]; M_h2o_c (H2O)[cytosol]	M_adp_c (ADP)[cytosol]; M_cgly_c (Cys-Gly)[cytosol]; M_h_c (H+)[cytosol]; M_pi_c (Phosphate)[cytosol]	M_adp_c:1; M_atp_c:-1; M_cgly_c:1; M_cgly_e:-1; M_h2o_c:-1; M_h_c:1; M_pi_c:1	cytosol, extracellular space	(G_WP_000536107_1 and G_WP_000953840_1 and G_WP_085917004_1)
R_DKMPPD2	2 3 diketo 5 methylthio 1 phosphopentane degradation reaction	3 M_h2o_c + M_dkmpp_c -> M_for_c + 6 M_h_c + M_pi_c + M_2kmb_c	3 M_h2o_c (H2O)[cytosol] + M_dkmpp_c (2,3-diketo-5-methylthio-1-phosphopentane)[cytosol] -> M_for_c (Formate)[cytosol] + 6 M_h_c (H+)[cytosol] + M_pi_c (Phosphate)[cytosol] + M_2kmb_c (2-keto-4-methylthiobutyrate)[cytosol]	M_dkmpp_c (2,3-diketo-5-methylthio-1-phosphopentane)[cytosol]; 3 M_h2o_c (H2O)[cytosol]	M_2kmb_c (2-keto-4-methylthiobutyrate)[cytosol]; M_for_c (Formate)[cytosol]; 6 M_h_c (H+)[cytosol]; M_pi_c (Phosphate)[cytosol]	M_2kmb_c:1; M_dkmpp_c:-1; M_for_c:1; M_h2o_c:-3; M_h_c:6; M_pi_c:1	cytosol
R_DLYSOXGAT	DLYSOXGAT	M_akg_c + M_lys__D_c <=> M_glu__D_c + M_6a2ohxnt_c	M_akg_c (2-Oxoglutarate)[cytosol] + M_lys__D_c (D-Lysine)[cytosol] <=> M_glu__D_c (D-Glutamate)[cytosol] + M_6a2ohxnt_c (6-Amino-2-oxohexanoate)[cytosol]	M_akg_c (2-Oxoglutarate)[cytosol]; M_lys__D_c (D-Lysine)[cytosol]	M_6a2ohxnt_c (6-Amino-2-oxohexanoate)[cytosol]; M_glu__D_c (D-Glutamate)[cytosol]	M_6a2ohxnt_c:1; M_akg_c:-1; M_glu__D_c:1; M_lys__D_c:-1	cytosol	G_WP_000486246_1
R_DLYSPYRAT	DLYSPYRAT	M_pyr_c + M_lys__D_c <=> M_ala__D_c + M_6a2ohxnt_c	M_pyr_c (Pyruvate)[cytosol] + M_lys__D_c (D-Lysine)[cytosol] <=> M_ala__D_c (D-Alanine)[cytosol] + M_6a2ohxnt_c (6-Amino-2-oxohexanoate)[cytosol]	M_lys__D_c (D-Lysine)[cytosol]; M_pyr_c (Pyruvate)[cytosol]	M_6a2ohxnt_c (6-Amino-2-oxohexanoate)[cytosol]; M_ala__D_c (D-Alanine)[cytosol]	M_6a2ohxnt_c:1; M_ala__D_c:1; M_lys__D_c:-1; M_pyr_c:-1	cytosol	G_WP_000486246_1
R_DMALRED	(S)-Malate:(acceptor) oxidoreductase	M_fad_c + M_mal__L_c -> M_fadh2_c + M_oaa_c	M_fad_c (Flavin adenine dinucleotide oxidized)[cytosol] + M_mal__L_c (L-Malate)[cytosol] -> M_fadh2_c (Flavin adenine dinucleotide reduced)[cytosol] + M_oaa_c (Oxaloacetate)[cytosol]	M_fad_c (Flavin adenine dinucleotide oxidized)[cytosol]; M_mal__L_c (L-Malate)[cytosol]	M_fadh2_c (Flavin adenine dinucleotide reduced)[cytosol]; M_oaa_c (Oxaloacetate)[cytosol]	M_fad_c:-1; M_fadh2_c:1; M_mal__L_c:-1; M_oaa_c:1	cytosol	G_WP_000714073_1
R_DMATT	Dimethylallyltranstransferase	M_dmpp_c + M_ipdp_c -> M_grdp_c + M_ppi_c	M_dmpp_c (Dimethylallyl diphosphate)[cytosol] + M_ipdp_c (Isopentenyl diphosphate)[cytosol] -> M_grdp_c (Geranyl diphosphate)[cytosol] + M_ppi_c (Diphosphate)[cytosol]	M_dmpp_c (Dimethylallyl diphosphate)[cytosol]; M_ipdp_c (Isopentenyl diphosphate)[cytosol]	M_grdp_c (Geranyl diphosphate)[cytosol]; M_ppi_c (Diphosphate)[cytosol]	M_dmpp_c:-1; M_grdp_c:1; M_ipdp_c:-1; M_ppi_c:1	cytosol	G_WP_000097112_1
R_DMPPS	1-hydroxy-2-methyl-2-(E)-butenyl 4-diphosphate reductase (dmpp)	M_h_c + M_h2mb4p_c + M_nadh_c -> M_dmpp_c + M_h2o_c + M_nad_c	M_h_c (H+)[cytosol] + M_h2mb4p_c (1-hydroxy-2-methyl-2-(E)-butenyl 4-diphosphate)[cytosol] + M_nadh_c (Nicotinamide adenine dinucleotide - reduced)[cytosol] -> M_dmpp_c (Dimethylallyl diphosphate)[cytosol] + M_h2o_c (H2O)[cytosol] + M_nad_c (Nicotinamide adenine dinucleotide)[cytosol]	M_h2mb4p_c (1-hydroxy-2-methyl-2-(E)-butenyl 4-diphosphate)[cytosol]; M_h_c (H+)[cytosol]; M_nadh_c (Nicotinamide adenine dinucleotide - reduced)[cytosol]	M_dmpp_c (Dimethylallyl diphosphate)[cytosol]; M_h2o_c (H2O)[cytosol]; M_nad_c (Nicotinamide adenine dinucleotide)[cytosol]	M_dmpp_c:1; M_h2mb4p_c:-1; M_h2o_c:1; M_h_c:-1; M_nad_c:1; M_nadh_c:-1	cytosol	G_WP_000140309_1
R_DNMPPA	Dihydroneopterin monophosphate dephosphorylase	M_dhpmp_c + M_h2o_c -> M_dhnpt_c + M_pi_c	M_dhpmp_c (Dihydroneopterin monophosphate)[cytosol] + M_h2o_c (H2O)[cytosol] -> M_dhnpt_c (Dihydroneopterin)[cytosol] + M_pi_c (Phosphate)[cytosol]	M_dhpmp_c (Dihydroneopterin monophosphate)[cytosol]; M_h2o_c (H2O)[cytosol]	M_dhnpt_c (Dihydroneopterin)[cytosol]; M_pi_c (Phosphate)[cytosol]	M_dhnpt_c:1; M_dhpmp_c:-1; M_h2o_c:-1; M_pi_c:1	cytosol	(G_WP_000047385_1 or G_WP_000567254_1)
R_DNTPPA	Dihydroneopterin triphosphate pyrophosphatase	M_ahdt_c + M_h2o_c -> M_dhpmp_c + M_h_c + M_ppi_c	M_ahdt_c (2-Amino-4-hydroxy-6-(erythro-1,2,3-trihydroxypropyl)dihydropteridine triphosphate)[cytosol] + M_h2o_c (H2O)[cytosol] -> M_dhpmp_c (Dihydroneopterin monophosphate)[cytosol] + M_h_c (H+)[cytosol] + M_ppi_c (Diphosphate)[cytosol]	M_ahdt_c (2-Amino-4-hydroxy-6-(erythro-1,2,3-trihydroxypropyl)dihydropteridine triphosphate)[cytosol]; M_h2o_c (H2O)[cytosol]	M_dhpmp_c (Dihydroneopterin monophosphate)[cytosol]; M_h_c (H+)[cytosol]; M_ppi_c (Diphosphate)[cytosol]	M_ahdt_c:-1; M_dhpmp_c:1; M_h2o_c:-1; M_h_c:1; M_ppi_c:1	cytosol	(G_WP_000047385_1 or G_WP_000567254_1 or G_WP_000849701_1 or G_WP_001125744_1)
R_DOPAtex	Dopamine transport via diffusion (extracellular to periplasm)	M_dopa_e <=> M_dopa_p	M_dopa_e (Dopamine)[extracellular space] <=> M_dopa_p (Dopamine)[periplasm]	M_dopa_e (Dopamine)[extracellular space]	M_dopa_p (Dopamine)[periplasm]	M_dopa_e:-1; M_dopa_p:1	extracellular space, periplasm
R_DOXRBCNtex	Doxorubicin transport via diffusion (extracellular to periplasm)	M_doxrbcn_e <=> M_doxrbcn_p	M_doxrbcn_e (Doxorubicin)[extracellular space] <=> M_doxrbcn_p (Doxorubicin)[periplasm]	M_doxrbcn_e (Doxorubicin)[extracellular space]	M_doxrbcn_p (Doxorubicin)[periplasm]	M_doxrbcn_e:-1; M_doxrbcn_p:1	extracellular space, periplasm
R_DOXRBCNtpp	Doxorubicin transport via TolC system	M_doxrbcn_p + M_h_p -> M_h_c + M_doxrbcn_e	M_doxrbcn_p (Doxorubicin)[periplasm] + M_h_p (H+)[periplasm] -> M_h_c (H+)[cytosol] + M_doxrbcn_e (Doxorubicin)[extracellular space]	M_doxrbcn_p (Doxorubicin)[periplasm]; M_h_p (H+)[periplasm]	M_doxrbcn_e (Doxorubicin)[extracellular space]; M_h_c (H+)[cytosol]	M_doxrbcn_e:1; M_doxrbcn_p:-1; M_h_c:1; M_h_p:-1	cytosol, extracellular space, periplasm	((G_WP_000046678_1 and G_WP_000959179_1) or (G_WP_000959179_1 and G_WP_000986589_1) or (G_WP_000046678_1 and G_WP_000959179_1 and G_WP_000986589_1) or (G_WP_000046678_1 and G_WP_000986589_1 and G_WP_050682064_1))
R_DPCOAK	Dephospho-CoA kinase	M_atp_c + M_dpcoa_c -> M_adp_c + M_coa_c + M_h_c	M_atp_c (ATP)[cytosol] + M_dpcoa_c (Dephospho-CoA)[cytosol] -> M_adp_c (ADP)[cytosol] + M_coa_c (Coenzyme A)[cytosol] + M_h_c (H+)[cytosol]	M_atp_c (ATP)[cytosol]; M_dpcoa_c (Dephospho-CoA)[cytosol]	M_adp_c (ADP)[cytosol]; M_coa_c (Coenzyme A)[cytosol]; M_h_c (H+)[cytosol]	M_adp_c:1; M_atp_c:-1; M_coa_c:1; M_dpcoa_c:-1; M_h_c:1	cytosol	G_WP_000874125_1
R_DPR	2-dehydropantoate 2-reductase	M_2dhp_c + M_h_c + M_nadph_c -> M_nadp_c + M_pant__R_c	M_2dhp_c (2-Dehydropantoate)[cytosol] + M_h_c (H+)[cytosol] + M_nadph_c (Nicotinamide adenine dinucleotide phosphate - reduced)[cytosol] -> M_nadp_c (Nicotinamide adenine dinucleotide phosphate)[cytosol] + M_pant__R_c ((R)-Pantoate)[cytosol]	M_2dhp_c (2-Dehydropantoate)[cytosol]; M_h_c (H+)[cytosol]; M_nadph_c (Nicotinamide adenine dinucleotide phosphate - reduced)[cytosol]	M_nadp_c (Nicotinamide adenine dinucleotide phosphate)[cytosol]; M_pant__R_c ((R)-Pantoate)[cytosol]	M_2dhp_c:-1; M_h_c:-1; M_nadp_c:1; M_nadph_c:-1; M_pant__R_c:1	cytosol
R_DSERDHr	D-serine dehydrogenase	M_nadp_c + M_ser__D_c <=> M_2amsa_c + M_h_c + M_nadph_c	M_nadp_c (Nicotinamide adenine dinucleotide phosphate)[cytosol] + M_ser__D_c (D-Serine)[cytosol] <=> M_2amsa_c (2-Aminomalonate semialdehyde)[cytosol] + M_h_c (H+)[cytosol] + M_nadph_c (Nicotinamide adenine dinucleotide phosphate - reduced)[cytosol]	M_nadp_c (Nicotinamide adenine dinucleotide phosphate)[cytosol]; M_ser__D_c (D-Serine)[cytosol]	M_2amsa_c (2-Aminomalonate semialdehyde)[cytosol]; M_h_c (H+)[cytosol]; M_nadph_c (Nicotinamide adenine dinucleotide phosphate - reduced)[cytosol]	M_2amsa_c:1; M_h_c:1; M_nadp_c:-1; M_nadph_c:1; M_ser__D_c:-1	cytosol	G_WP_000880601_1
R_DSERt2	DSERt2	M_h_e + M_ser__D_e <=> M_h_c + M_ser__D_c	M_h_e (H+)[extracellular space] + M_ser__D_e (D-Serine)[extracellular space] <=> M_h_c (H+)[cytosol] + M_ser__D_c (D-Serine)[cytosol]	M_h_e (H+)[extracellular space]; M_ser__D_e (D-Serine)[extracellular space]	M_h_c (H+)[cytosol]; M_ser__D_c (D-Serine)[cytosol]	M_h_c:1; M_h_e:-1; M_ser__D_c:1; M_ser__D_e:-1	cytosol, extracellular space	G_WP_000205436_1
R_DSERt2pp	D-serine transport in via proton symport (periplasm)	M_h_p + M_ser__D_p -> M_h_c + M_ser__D_c	M_h_p (H+)[periplasm] + M_ser__D_p (D-Serine)[periplasm] -> M_h_c (H+)[cytosol] + M_ser__D_c (D-Serine)[cytosol]	M_h_p (H+)[periplasm]; M_ser__D_p (D-Serine)[periplasm]	M_h_c (H+)[cytosol]; M_ser__D_c (D-Serine)[cytosol]	M_h_c:1; M_h_p:-1; M_ser__D_c:1; M_ser__D_p:-1	cytosol, periplasm	(G_WP_000070815_1 or G_WP_000205436_1)
R_DSERtex	D-serine transport via diffusion (extracellular to periplasm)	M_ser__D_e <=> M_ser__D_p	M_ser__D_e (D-Serine)[extracellular space] <=> M_ser__D_p (D-Serine)[periplasm]	M_ser__D_e (D-Serine)[extracellular space]	M_ser__D_p (D-Serine)[periplasm]	M_ser__D_e:-1; M_ser__D_p:1	extracellular space, periplasm
R_DTMPK	DTMP kinase	M_atp_c + M_dtmp_c <=> M_adp_c + M_dtdp_c	M_atp_c (ATP)[cytosol] + M_dtmp_c (DTMP)[cytosol] <=> M_adp_c (ADP)[cytosol] + M_dtdp_c (DTDP)[cytosol]	M_atp_c (ATP)[cytosol]; M_dtmp_c (DTMP)[cytosol]	M_adp_c (ADP)[cytosol]; M_dtdp_c (DTDP)[cytosol]	M_adp_c:1; M_atp_c:-1; M_dtdp_c:1; M_dtmp_c:-1	cytosol	G_WP_000470763_1
R_DTMPtex	DTMP transport via diffusion (extracellular to periplasm)	M_dtmp_e <=> M_dtmp_p	M_dtmp_e (DTMP)[extracellular space] <=> M_dtmp_p (DTMP)[periplasm]	M_dtmp_e (DTMP)[extracellular space]	M_dtmp_p (DTMP)[periplasm]	M_dtmp_e:-1; M_dtmp_p:1	extracellular space, periplasm
R_DURIK1	Deoxyuridine kinase (ATP:Deoxyuridine)	M_atp_c + M_duri_c -> M_adp_c + M_dump_c + M_h_c	M_atp_c (ATP)[cytosol] + M_duri_c (Deoxyuridine)[cytosol] -> M_adp_c (ADP)[cytosol] + M_dump_c (DUMP)[cytosol] + M_h_c (H+)[cytosol]	M_atp_c (ATP)[cytosol]; M_duri_c (Deoxyuridine)[cytosol]	M_adp_c (ADP)[cytosol]; M_dump_c (DUMP)[cytosol]; M_h_c (H+)[cytosol]	M_adp_c:1; M_atp_c:-1; M_dump_c:1; M_duri_c:-1; M_h_c:1	cytosol
R_DUTPDP	DUTP diphosphatase	M_dutp_c + M_h2o_c -> M_dump_c + M_h_c + M_ppi_c	M_dutp_c (DUTP)[cytosol] + M_h2o_c (H2O)[cytosol] -> M_dump_c (DUMP)[cytosol] + M_h_c (H+)[cytosol] + M_ppi_c (Diphosphate)[cytosol]	M_dutp_c (DUTP)[cytosol]; M_h2o_c (H2O)[cytosol]	M_dump_c (DUMP)[cytosol]; M_h_c (H+)[cytosol]; M_ppi_c (Diphosphate)[cytosol]	M_dump_c:1; M_dutp_c:-1; M_h2o_c:-1; M_h_c:1; M_ppi_c:1	cytosol	(G_WP_000359483_1 or G_WP_000868152_1)
R_DXPRIi	1-deoxy-D-xylulose reductoisomerase	M_dxyl5p_c + M_h_c + M_nadph_c -> M_2me4p_c + M_nadp_c	M_dxyl5p_c (1-deoxy-D-xylulose 5-phosphate)[cytosol] + M_h_c (H+)[cytosol] + M_nadph_c (Nicotinamide adenine dinucleotide phosphate - reduced)[cytosol] -> M_2me4p_c (2-C-methyl-D-erythritol 4-phosphate)[cytosol] + M_nadp_c (Nicotinamide adenine dinucleotide phosphate)[cytosol]	M_dxyl5p_c (1-deoxy-D-xylulose 5-phosphate)[cytosol]; M_h_c (H+)[cytosol]; M_nadph_c (Nicotinamide adenine dinucleotide phosphate - reduced)[cytosol]	M_2me4p_c (2-C-methyl-D-erythritol 4-phosphate)[cytosol]; M_nadp_c (Nicotinamide adenine dinucleotide phosphate)[cytosol]	M_2me4p_c:1; M_dxyl5p_c:-1; M_h_c:-1; M_nadp_c:1; M_nadph_c:-1	cytosol	G_WP_000194652_1
R_DXPS	1-deoxy-D-xylulose 5-phosphate synthase	M_g3p_c + M_h_c + M_pyr_c -> M_co2_c + M_dxyl5p_c	M_g3p_c (Glyceraldehyde 3-phosphate)[cytosol] + M_h_c (H+)[cytosol] + M_pyr_c (Pyruvate)[cytosol] -> M_co2_c (CO2)[cytosol] + M_dxyl5p_c (1-deoxy-D-xylulose 5-phosphate)[cytosol]	M_g3p_c (Glyceraldehyde 3-phosphate)[cytosol]; M_h_c (H+)[cytosol]; M_pyr_c (Pyruvate)[cytosol]	M_co2_c (CO2)[cytosol]; M_dxyl5p_c (1-deoxy-D-xylulose 5-phosphate)[cytosol]	M_co2_c:1; M_dxyl5p_c:1; M_g3p_c:-1; M_h_c:-1; M_pyr_c:-1	cytosol	G_WP_000967375_1
R_D_LACt2	D lactate transport via proton symport	M_h_e + M_lac__D_e <=> M_h_c + M_lac__D_c	M_h_e (H+)[extracellular space] + M_lac__D_e (D-Lactate)[extracellular space] <=> M_h_c (H+)[cytosol] + M_lac__D_c (D-Lactate)[cytosol]	M_h_e (H+)[extracellular space]; M_lac__D_e (D-Lactate)[extracellular space]	M_h_c (H+)[cytosol]; M_lac__D_c (D-Lactate)[cytosol]	M_h_c:1; M_h_e:-1; M_lac__D_c:1; M_lac__D_e:-1	cytosol, extracellular space	G_WP_170324393_1
R_D_LACt2pp	D-lactate transport via proton symport (periplasm)	M_h_p + M_lac__D_p <=> M_h_c + M_lac__D_c	M_h_p (H+)[periplasm] + M_lac__D_p (D-Lactate)[periplasm] <=> M_h_c (H+)[cytosol] + M_lac__D_c (D-Lactate)[cytosol]	M_h_p (H+)[periplasm]; M_lac__D_p (D-Lactate)[periplasm]	M_h_c (H+)[cytosol]; M_lac__D_c (D-Lactate)[cytosol]	M_h_c:1; M_h_p:-1; M_lac__D_c:1; M_lac__D_p:-1	cytosol, periplasm	G_WP_170324393_1
R_E4PD	Erythrose 4-phosphate dehydrogenase	M_e4p_c + M_h2o_c + M_nad_c <=> M_4per_c + 2 M_h_c + M_nadh_c	M_e4p_c (D-Erythrose 4-phosphate)[cytosol] + M_h2o_c (H2O)[cytosol] + M_nad_c (Nicotinamide adenine dinucleotide)[cytosol] <=> M_4per_c (4-Phospho-D-erythronate)[cytosol] + 2 M_h_c (H+)[cytosol] + M_nadh_c (Nicotinamide adenine dinucleotide - reduced)[cytosol]	M_e4p_c (D-Erythrose 4-phosphate)[cytosol]; M_h2o_c (H2O)[cytosol]; M_nad_c (Nicotinamide adenine dinucleotide)[cytosol]	M_4per_c (4-Phospho-D-erythronate)[cytosol]; 2 M_h_c (H+)[cytosol]; M_nadh_c (Nicotinamide adenine dinucleotide - reduced)[cytosol]	M_4per_c:1; M_e4p_c:-1; M_h2o_c:-1; M_h_c:2; M_nad_c:-1; M_nadh_c:1	cytosol	G_WP_001188823_1
R_EAR100x	Enoyl-[acyl-carrier-protein] reductase (NADH) (n-C10:0)	M_h_c + M_nadh_c + M_tdec2eACP_c -> M_dcaACP_c + M_nad_c	M_h_c (H+)[cytosol] + M_nadh_c (Nicotinamide adenine dinucleotide - reduced)[cytosol] + M_tdec2eACP_c (Trans-Dec-2-enoyl-[acyl-carrier protein])[cytosol] -> M_dcaACP_c (Decanoyl-ACP (n-C10:0ACP))[cytosol] + M_nad_c (Nicotinamide adenine dinucleotide)[cytosol]	M_h_c (H+)[cytosol]; M_nadh_c (Nicotinamide adenine dinucleotide - reduced)[cytosol]; M_tdec2eACP_c (Trans-Dec-2-enoyl-[acyl-carrier protein])[cytosol]	M_dcaACP_c (Decanoyl-ACP (n-C10:0ACP))[cytosol]; M_nad_c (Nicotinamide adenine dinucleotide)[cytosol]	M_dcaACP_c:1; M_h_c:-1; M_nad_c:1; M_nadh_c:-1; M_tdec2eACP_c:-1	cytosol	(G_WP_000850353_1 or G_WP_002027450_1)
R_EAR100y	Enoyl-[acyl-carrier-protein] reductase (NADPH) (n-C10:0)	M_h_c + M_nadph_c + M_tdec2eACP_c -> M_dcaACP_c + M_nadp_c	M_h_c (H+)[cytosol] + M_nadph_c (Nicotinamide adenine dinucleotide phosphate - reduced)[cytosol] + M_tdec2eACP_c (Trans-Dec-2-enoyl-[acyl-carrier protein])[cytosol] -> M_dcaACP_c (Decanoyl-ACP (n-C10:0ACP))[cytosol] + M_nadp_c (Nicotinamide adenine dinucleotide phosphate)[cytosol]	M_h_c (H+)[cytosol]; M_nadph_c (Nicotinamide adenine dinucleotide phosphate - reduced)[cytosol]; M_tdec2eACP_c (Trans-Dec-2-enoyl-[acyl-carrier protein])[cytosol]	M_dcaACP_c (Decanoyl-ACP (n-C10:0ACP))[cytosol]; M_nadp_c (Nicotinamide adenine dinucleotide phosphate)[cytosol]	M_dcaACP_c:1; M_h_c:-1; M_nadp_c:1; M_nadph_c:-1; M_tdec2eACP_c:-1	cytosol	G_WP_002027450_1
R_EAR120x	Enoyl-[acyl-carrier-protein] reductase (NADH) (n-C12:0)	M_h_c + M_nadh_c + M_tddec2eACP_c -> M_ddcaACP_c + M_nad_c	M_h_c (H+)[cytosol] + M_nadh_c (Nicotinamide adenine dinucleotide - reduced)[cytosol] + M_tddec2eACP_c (Trans-Dodec-2-enoyl-[acyl-carrier protein])[cytosol] -> M_ddcaACP_c (Dodecanoyl-ACP (n-C12:0ACP))[cytosol] + M_nad_c (Nicotinamide adenine dinucleotide)[cytosol]	M_h_c (H+)[cytosol]; M_nadh_c (Nicotinamide adenine dinucleotide - reduced)[cytosol]; M_tddec2eACP_c (Trans-Dodec-2-enoyl-[acyl-carrier protein])[cytosol]	M_ddcaACP_c (Dodecanoyl-ACP (n-C12:0ACP))[cytosol]; M_nad_c (Nicotinamide adenine dinucleotide)[cytosol]	M_ddcaACP_c:1; M_h_c:-1; M_nad_c:1; M_nadh_c:-1; M_tddec2eACP_c:-1	cytosol	(G_WP_000850353_1 or G_WP_002027450_1)
R_EAR120y	Enoyl-[acyl-carrier-protein] reductase (NADPH) (n-C12:0)	M_h_c + M_nadph_c + M_tddec2eACP_c -> M_ddcaACP_c + M_nadp_c	M_h_c (H+)[cytosol] + M_nadph_c (Nicotinamide adenine dinucleotide phosphate - reduced)[cytosol] + M_tddec2eACP_c (Trans-Dodec-2-enoyl-[acyl-carrier protein])[cytosol] -> M_ddcaACP_c (Dodecanoyl-ACP (n-C12:0ACP))[cytosol] + M_nadp_c (Nicotinamide adenine dinucleotide phosphate)[cytosol]	M_h_c (H+)[cytosol]; M_nadph_c (Nicotinamide adenine dinucleotide phosphate - reduced)[cytosol]; M_tddec2eACP_c (Trans-Dodec-2-enoyl-[acyl-carrier protein])[cytosol]	M_ddcaACP_c (Dodecanoyl-ACP (n-C12:0ACP))[cytosol]; M_nadp_c (Nicotinamide adenine dinucleotide phosphate)[cytosol]	M_ddcaACP_c:1; M_h_c:-1; M_nadp_c:1; M_nadph_c:-1; M_tddec2eACP_c:-1	cytosol	G_WP_002027450_1
R_EAR121x	Enoyl-[acyl-carrier-protein] reductase (NADH) (n-C12:1)	M_h_c + M_nadh_c + M_t3c5ddeceACP_c -> M_cddec5eACP_c + M_nad_c	M_h_c (H+)[cytosol] + M_nadh_c (Nicotinamide adenine dinucleotide - reduced)[cytosol] + M_t3c5ddeceACP_c (Trans-3-cis-5-dodecenoyl-[acyl-carrier protein])[cytosol] -> M_cddec5eACP_c (Cis-dodec-5-enoyl-[acyl-carrier protein] (n-C12:1))[cytosol] + M_nad_c (Nicotinamide adenine dinucleotide)[cytosol]	M_h_c (H+)[cytosol]; M_nadh_c (Nicotinamide adenine dinucleotide - reduced)[cytosol]; M_t3c5ddeceACP_c (Trans-3-cis-5-dodecenoyl-[acyl-carrier protein])[cytosol]	M_cddec5eACP_c (Cis-dodec-5-enoyl-[acyl-carrier protein] (n-C12:1))[cytosol]; M_nad_c (Nicotinamide adenine dinucleotide)[cytosol]	M_cddec5eACP_c:1; M_h_c:-1; M_nad_c:1; M_nadh_c:-1; M_t3c5ddeceACP_c:-1	cytosol	(G_WP_000850353_1 or G_WP_002027450_1)
R_EAR121y	Enoyl-[acyl-carrier-protein] reductase (NADPH) (n-C12:1)	M_h_c + M_nadph_c + M_t3c5ddeceACP_c -> M_cddec5eACP_c + M_nadp_c	M_h_c (H+)[cytosol] + M_nadph_c (Nicotinamide adenine dinucleotide phosphate - reduced)[cytosol] + M_t3c5ddeceACP_c (Trans-3-cis-5-dodecenoyl-[acyl-carrier protein])[cytosol] -> M_cddec5eACP_c (Cis-dodec-5-enoyl-[acyl-carrier protein] (n-C12:1))[cytosol] + M_nadp_c (Nicotinamide adenine dinucleotide phosphate)[cytosol]	M_h_c (H+)[cytosol]; M_nadph_c (Nicotinamide adenine dinucleotide phosphate - reduced)[cytosol]; M_t3c5ddeceACP_c (Trans-3-cis-5-dodecenoyl-[acyl-carrier protein])[cytosol]	M_cddec5eACP_c (Cis-dodec-5-enoyl-[acyl-carrier protein] (n-C12:1))[cytosol]; M_nadp_c (Nicotinamide adenine dinucleotide phosphate)[cytosol]	M_cddec5eACP_c:1; M_h_c:-1; M_nadp_c:1; M_nadph_c:-1; M_t3c5ddeceACP_c:-1	cytosol	G_WP_002027450_1
R_EAR140x	Enoyl-[acyl-carrier-protein] reductase (NADH) (n-C14:0)	M_h_c + M_nadh_c + M_tmrs2eACP_c -> M_myrsACP_c + M_nad_c	M_h_c (H+)[cytosol] + M_nadh_c (Nicotinamide adenine dinucleotide - reduced)[cytosol] + M_tmrs2eACP_c (Trans-Tetradec-2-enoyl-[acyl-carrier protein])[cytosol] -> M_myrsACP_c (Myristoyl-ACP (n-C14:0ACP))[cytosol] + M_nad_c (Nicotinamide adenine dinucleotide)[cytosol]	M_h_c (H+)[cytosol]; M_nadh_c (Nicotinamide adenine dinucleotide - reduced)[cytosol]; M_tmrs2eACP_c (Trans-Tetradec-2-enoyl-[acyl-carrier protein])[cytosol]	M_myrsACP_c (Myristoyl-ACP (n-C14:0ACP))[cytosol]; M_nad_c (Nicotinamide adenine dinucleotide)[cytosol]	M_h_c:-1; M_myrsACP_c:1; M_nad_c:1; M_nadh_c:-1; M_tmrs2eACP_c:-1	cytosol	(G_WP_000850353_1 or G_WP_002027450_1)
R_EAR140y	Enoyl-[acyl-carrier-protein] reductase (NADPH) (n-C14:0)	M_h_c + M_nadph_c + M_tmrs2eACP_c -> M_myrsACP_c + M_nadp_c	M_h_c (H+)[cytosol] + M_nadph_c (Nicotinamide adenine dinucleotide phosphate - reduced)[cytosol] + M_tmrs2eACP_c (Trans-Tetradec-2-enoyl-[acyl-carrier protein])[cytosol] -> M_myrsACP_c (Myristoyl-ACP (n-C14:0ACP))[cytosol] + M_nadp_c (Nicotinamide adenine dinucleotide phosphate)[cytosol]	M_h_c (H+)[cytosol]; M_nadph_c (Nicotinamide adenine dinucleotide phosphate - reduced)[cytosol]; M_tmrs2eACP_c (Trans-Tetradec-2-enoyl-[acyl-carrier protein])[cytosol]	M_myrsACP_c (Myristoyl-ACP (n-C14:0ACP))[cytosol]; M_nadp_c (Nicotinamide adenine dinucleotide phosphate)[cytosol]	M_h_c:-1; M_myrsACP_c:1; M_nadp_c:1; M_nadph_c:-1; M_tmrs2eACP_c:-1	cytosol	G_WP_002027450_1
R_EAR141x	Enoyl-[acyl-carrier-protein] reductase (NADH) (n-C14:1)	M_h_c + M_nadh_c + M_t3c7mrseACP_c -> M_nad_c + M_tdeACP_c	M_h_c (H+)[cytosol] + M_nadh_c (Nicotinamide adenine dinucleotide - reduced)[cytosol] + M_t3c7mrseACP_c (Trans-3-cis-7-myristoleoyl-[acyl-carrier protein])[cytosol] -> M_nad_c (Nicotinamide adenine dinucleotide)[cytosol] + M_tdeACP_c (Cis-tetradec-7-enoyl-[acyl-carrier protein] (n-C14:1))[cytosol]	M_h_c (H+)[cytosol]; M_nadh_c (Nicotinamide adenine dinucleotide - reduced)[cytosol]; M_t3c7mrseACP_c (Trans-3-cis-7-myristoleoyl-[acyl-carrier protein])[cytosol]	M_nad_c (Nicotinamide adenine dinucleotide)[cytosol]; M_tdeACP_c (Cis-tetradec-7-enoyl-[acyl-carrier protein] (n-C14:1))[cytosol]	M_h_c:-1; M_nad_c:1; M_nadh_c:-1; M_t3c7mrseACP_c:-1; M_tdeACP_c:1	cytosol	(G_WP_000850353_1 or G_WP_002027450_1)
R_EAR141y	Enoyl-[acyl-carrier-protein] reductase (NADPH) (n-C14:1)	M_h_c + M_nadph_c + M_t3c7mrseACP_c -> M_nadp_c + M_tdeACP_c	M_h_c (H+)[cytosol] + M_nadph_c (Nicotinamide adenine dinucleotide phosphate - reduced)[cytosol] + M_t3c7mrseACP_c (Trans-3-cis-7-myristoleoyl-[acyl-carrier protein])[cytosol] -> M_nadp_c (Nicotinamide adenine dinucleotide phosphate)[cytosol] + M_tdeACP_c (Cis-tetradec-7-enoyl-[acyl-carrier protein] (n-C14:1))[cytosol]	M_h_c (H+)[cytosol]; M_nadph_c (Nicotinamide adenine dinucleotide phosphate - reduced)[cytosol]; M_t3c7mrseACP_c (Trans-3-cis-7-myristoleoyl-[acyl-carrier protein])[cytosol]	M_nadp_c (Nicotinamide adenine dinucleotide phosphate)[cytosol]; M_tdeACP_c (Cis-tetradec-7-enoyl-[acyl-carrier protein] (n-C14:1))[cytosol]	M_h_c:-1; M_nadp_c:1; M_nadph_c:-1; M_t3c7mrseACP_c:-1; M_tdeACP_c:1	cytosol	G_WP_002027450_1
R_EAR160x	Enoyl-[acyl-carrier-protein] reductase (NADH) (n-C16:0)	M_h_c + M_nadh_c + M_tpalm2eACP_c -> M_nad_c + M_palmACP_c	M_h_c (H+)[cytosol] + M_nadh_c (Nicotinamide adenine dinucleotide - reduced)[cytosol] + M_tpalm2eACP_c (Trans-Hexadec-2-enoyl-[acyl-carrier protein])[cytosol] -> M_nad_c (Nicotinamide adenine dinucleotide)[cytosol] + M_palmACP_c (Palmitoyl-ACP (n-C16:0ACP))[cytosol]	M_h_c (H+)[cytosol]; M_nadh_c (Nicotinamide adenine dinucleotide - reduced)[cytosol]; M_tpalm2eACP_c (Trans-Hexadec-2-enoyl-[acyl-carrier protein])[cytosol]	M_nad_c (Nicotinamide adenine dinucleotide)[cytosol]; M_palmACP_c (Palmitoyl-ACP (n-C16:0ACP))[cytosol]	M_h_c:-1; M_nad_c:1; M_nadh_c:-1; M_palmACP_c:1; M_tpalm2eACP_c:-1	cytosol	(G_WP_000850353_1 or G_WP_002027450_1)
R_EAR160y	Enoyl-[acyl-carrier-protein] reductase (NADPH) (n-C16:0)	M_h_c + M_nadph_c + M_tpalm2eACP_c -> M_nadp_c + M_palmACP_c	M_h_c (H+)[cytosol] + M_nadph_c (Nicotinamide adenine dinucleotide phosphate - reduced)[cytosol] + M_tpalm2eACP_c (Trans-Hexadec-2-enoyl-[acyl-carrier protein])[cytosol] -> M_nadp_c (Nicotinamide adenine dinucleotide phosphate)[cytosol] + M_palmACP_c (Palmitoyl-ACP (n-C16:0ACP))[cytosol]	M_h_c (H+)[cytosol]; M_nadph_c (Nicotinamide adenine dinucleotide phosphate - reduced)[cytosol]; M_tpalm2eACP_c (Trans-Hexadec-2-enoyl-[acyl-carrier protein])[cytosol]	M_nadp_c (Nicotinamide adenine dinucleotide phosphate)[cytosol]; M_palmACP_c (Palmitoyl-ACP (n-C16:0ACP))[cytosol]	M_h_c:-1; M_nadp_c:1; M_nadph_c:-1; M_palmACP_c:1; M_tpalm2eACP_c:-1	cytosol	G_WP_002027450_1
R_EAR161x	Enoyl-[acyl-carrier-protein] reductase (NADH) (n-C16:1)	M_h_c + M_nadh_c + M_t3c9palmeACP_c -> M_hdeACP_c + M_nad_c	M_h_c (H+)[cytosol] + M_nadh_c (Nicotinamide adenine dinucleotide - reduced)[cytosol] + M_t3c9palmeACP_c (Trans-3-cis-9-palmitoleoyl-[acyl-carrier protein])[cytosol] -> M_hdeACP_c (Cis-hexadec-9-enoyl-[acyl-carrier protein] (n-C16:1))[cytosol] + M_nad_c (Nicotinamide adenine dinucleotide)[cytosol]	M_h_c (H+)[cytosol]; M_nadh_c (Nicotinamide adenine dinucleotide - reduced)[cytosol]; M_t3c9palmeACP_c (Trans-3-cis-9-palmitoleoyl-[acyl-carrier protein])[cytosol]	M_hdeACP_c (Cis-hexadec-9-enoyl-[acyl-carrier protein] (n-C16:1))[cytosol]; M_nad_c (Nicotinamide adenine dinucleotide)[cytosol]	M_h_c:-1; M_hdeACP_c:1; M_nad_c:1; M_nadh_c:-1; M_t3c9palmeACP_c:-1	cytosol	(G_WP_000850353_1 or G_WP_002027450_1)
R_EAR161y	Enoyl-[acyl-carrier-protein] reductase (NADPH) (n-C16:1)	M_h_c + M_nadph_c + M_t3c9palmeACP_c -> M_hdeACP_c + M_nadp_c	M_h_c (H+)[cytosol] + M_nadph_c (Nicotinamide adenine dinucleotide phosphate - reduced)[cytosol] + M_t3c9palmeACP_c (Trans-3-cis-9-palmitoleoyl-[acyl-carrier protein])[cytosol] -> M_hdeACP_c (Cis-hexadec-9-enoyl-[acyl-carrier protein] (n-C16:1))[cytosol] + M_nadp_c (Nicotinamide adenine dinucleotide phosphate)[cytosol]	M_h_c (H+)[cytosol]; M_nadph_c (Nicotinamide adenine dinucleotide phosphate - reduced)[cytosol]; M_t3c9palmeACP_c (Trans-3-cis-9-palmitoleoyl-[acyl-carrier protein])[cytosol]	M_hdeACP_c (Cis-hexadec-9-enoyl-[acyl-carrier protein] (n-C16:1))[cytosol]; M_nadp_c (Nicotinamide adenine dinucleotide phosphate)[cytosol]	M_h_c:-1; M_hdeACP_c:1; M_nadp_c:1; M_nadph_c:-1; M_t3c9palmeACP_c:-1	cytosol	G_WP_002027450_1
R_EAR180x	Enoyl-[acyl-carrier-protein] reductase (NADH) (n-C18:0)	M_h_c + M_nadh_c + M_toctd2eACP_c -> M_nad_c + M_ocdcaACP_c	M_h_c (H+)[cytosol] + M_nadh_c (Nicotinamide adenine dinucleotide - reduced)[cytosol] + M_toctd2eACP_c (Trans-octadec-2-enoyl-[acyl-carrier protein])[cytosol] -> M_nad_c (Nicotinamide adenine dinucleotide)[cytosol] + M_ocdcaACP_c (Octadecanoyl-ACP (n-C18:0ACP))[cytosol]	M_h_c (H+)[cytosol]; M_nadh_c (Nicotinamide adenine dinucleotide - reduced)[cytosol]; M_toctd2eACP_c (Trans-octadec-2-enoyl-[acyl-carrier protein])[cytosol]	M_nad_c (Nicotinamide adenine dinucleotide)[cytosol]; M_ocdcaACP_c (Octadecanoyl-ACP (n-C18:0ACP))[cytosol]	M_h_c:-1; M_nad_c:1; M_nadh_c:-1; M_ocdcaACP_c:1; M_toctd2eACP_c:-1	cytosol	(G_WP_000850353_1 or G_WP_002027450_1)
R_EAR180y	Enoyl-[acyl-carrier-protein] reductase (NADPH) (n-C18:0)	M_h_c + M_nadph_c + M_toctd2eACP_c -> M_nadp_c + M_ocdcaACP_c	M_h_c (H+)[cytosol] + M_nadph_c (Nicotinamide adenine dinucleotide phosphate - reduced)[cytosol] + M_toctd2eACP_c (Trans-octadec-2-enoyl-[acyl-carrier protein])[cytosol] -> M_nadp_c (Nicotinamide adenine dinucleotide phosphate)[cytosol] + M_ocdcaACP_c (Octadecanoyl-ACP (n-C18:0ACP))[cytosol]	M_h_c (H+)[cytosol]; M_nadph_c (Nicotinamide adenine dinucleotide phosphate - reduced)[cytosol]; M_toctd2eACP_c (Trans-octadec-2-enoyl-[acyl-carrier protein])[cytosol]	M_nadp_c (Nicotinamide adenine dinucleotide phosphate)[cytosol]; M_ocdcaACP_c (Octadecanoyl-ACP (n-C18:0ACP))[cytosol]	M_h_c:-1; M_nadp_c:1; M_nadph_c:-1; M_ocdcaACP_c:1; M_toctd2eACP_c:-1	cytosol	G_WP_002027450_1
R_EAR181x	Enoyl-[acyl-carrier-protein] reductase (NADH) (n-C18:1)	M_h_c + M_nadh_c + M_t3c11vaceACP_c -> M_nad_c + M_octeACP_c	M_h_c (H+)[cytosol] + M_nadh_c (Nicotinamide adenine dinucleotide - reduced)[cytosol] + M_t3c11vaceACP_c (Trans-3-cis-11-vacceoyl-[acyl-carrier protein])[cytosol] -> M_nad_c (Nicotinamide adenine dinucleotide)[cytosol] + M_octeACP_c (Cis-octadec-11-enoyl-[acyl-carrier protein] (n-C18:1))[cytosol]	M_h_c (H+)[cytosol]; M_nadh_c (Nicotinamide adenine dinucleotide - reduced)[cytosol]; M_t3c11vaceACP_c (Trans-3-cis-11-vacceoyl-[acyl-carrier protein])[cytosol]	M_nad_c (Nicotinamide adenine dinucleotide)[cytosol]; M_octeACP_c (Cis-octadec-11-enoyl-[acyl-carrier protein] (n-C18:1))[cytosol]	M_h_c:-1; M_nad_c:1; M_nadh_c:-1; M_octeACP_c:1; M_t3c11vaceACP_c:-1	cytosol	(G_WP_000850353_1 or G_WP_002027450_1)
R_EAR181y	Enoyl-[acyl-carrier-protein] reductase (NADPH) (n-C18:1)	M_h_c + M_nadph_c + M_t3c11vaceACP_c -> M_nadp_c + M_octeACP_c	M_h_c (H+)[cytosol] + M_nadph_c (Nicotinamide adenine dinucleotide phosphate - reduced)[cytosol] + M_t3c11vaceACP_c (Trans-3-cis-11-vacceoyl-[acyl-carrier protein])[cytosol] -> M_nadp_c (Nicotinamide adenine dinucleotide phosphate)[cytosol] + M_octeACP_c (Cis-octadec-11-enoyl-[acyl-carrier protein] (n-C18:1))[cytosol]	M_h_c (H+)[cytosol]; M_nadph_c (Nicotinamide adenine dinucleotide phosphate - reduced)[cytosol]; M_t3c11vaceACP_c (Trans-3-cis-11-vacceoyl-[acyl-carrier protein])[cytosol]	M_nadp_c (Nicotinamide adenine dinucleotide phosphate)[cytosol]; M_octeACP_c (Cis-octadec-11-enoyl-[acyl-carrier protein] (n-C18:1))[cytosol]	M_h_c:-1; M_nadp_c:1; M_nadph_c:-1; M_octeACP_c:1; M_t3c11vaceACP_c:-1	cytosol	G_WP_002027450_1
R_EAR40x	Enoyl-[acyl-carrier-protein] reductase (NADH) (n-C4:0)	M_but2eACP_c + M_h_c + M_nadh_c -> M_butACP_c + M_nad_c	M_but2eACP_c (But-2-enoyl-[acyl-carrier protein])[cytosol] + M_h_c (H+)[cytosol] + M_nadh_c (Nicotinamide adenine dinucleotide - reduced)[cytosol] -> M_butACP_c (Butyryl-ACP (n-C4:0ACP))[cytosol] + M_nad_c (Nicotinamide adenine dinucleotide)[cytosol]	M_but2eACP_c (But-2-enoyl-[acyl-carrier protein])[cytosol]; M_h_c (H+)[cytosol]; M_nadh_c (Nicotinamide adenine dinucleotide - reduced)[cytosol]	M_butACP_c (Butyryl-ACP (n-C4:0ACP))[cytosol]; M_nad_c (Nicotinamide adenine dinucleotide)[cytosol]	M_but2eACP_c:-1; M_butACP_c:1; M_h_c:-1; M_nad_c:1; M_nadh_c:-1	cytosol	(G_WP_000850353_1 or G_WP_002027450_1)
R_EAR40y	Enoyl-[acyl-carrier-protein] reductase (NADPH) (n-C4:0)	M_but2eACP_c + M_h_c + M_nadph_c -> M_butACP_c + M_nadp_c	M_but2eACP_c (But-2-enoyl-[acyl-carrier protein])[cytosol] + M_h_c (H+)[cytosol] + M_nadph_c (Nicotinamide adenine dinucleotide phosphate - reduced)[cytosol] -> M_butACP_c (Butyryl-ACP (n-C4:0ACP))[cytosol] + M_nadp_c (Nicotinamide adenine dinucleotide phosphate)[cytosol]	M_but2eACP_c (But-2-enoyl-[acyl-carrier protein])[cytosol]; M_h_c (H+)[cytosol]; M_nadph_c (Nicotinamide adenine dinucleotide phosphate - reduced)[cytosol]	M_butACP_c (Butyryl-ACP (n-C4:0ACP))[cytosol]; M_nadp_c (Nicotinamide adenine dinucleotide phosphate)[cytosol]	M_but2eACP_c:-1; M_butACP_c:1; M_h_c:-1; M_nadp_c:1; M_nadph_c:-1	cytosol	G_WP_002027450_1
R_EAR60x	Enoyl-[acyl-carrier-protein] reductase (NADH) (n-C6:0)	M_h_c + M_nadh_c + M_thex2eACP_c -> M_hexACP_c + M_nad_c	M_h_c (H+)[cytosol] + M_nadh_c (Nicotinamide adenine dinucleotide - reduced)[cytosol] + M_thex2eACP_c (Trans-Hex-2-enoyl-[acyl-carrier protein])[cytosol] -> M_hexACP_c (Hexanoyl-ACP (n-C6:0ACP))[cytosol] + M_nad_c (Nicotinamide adenine dinucleotide)[cytosol]	M_h_c (H+)[cytosol]; M_nadh_c (Nicotinamide adenine dinucleotide - reduced)[cytosol]; M_thex2eACP_c (Trans-Hex-2-enoyl-[acyl-carrier protein])[cytosol]	M_hexACP_c (Hexanoyl-ACP (n-C6:0ACP))[cytosol]; M_nad_c (Nicotinamide adenine dinucleotide)[cytosol]	M_h_c:-1; M_hexACP_c:1; M_nad_c:1; M_nadh_c:-1; M_thex2eACP_c:-1	cytosol	(G_WP_000850353_1 or G_WP_002027450_1)
R_EAR60y	Enoyl-[acyl-carrier-protein] reductase (NADPH) (n-C6:0)	M_h_c + M_nadph_c + M_thex2eACP_c -> M_hexACP_c + M_nadp_c	M_h_c (H+)[cytosol] + M_nadph_c (Nicotinamide adenine dinucleotide phosphate - reduced)[cytosol] + M_thex2eACP_c (Trans-Hex-2-enoyl-[acyl-carrier protein])[cytosol] -> M_hexACP_c (Hexanoyl-ACP (n-C6:0ACP))[cytosol] + M_nadp_c (Nicotinamide adenine dinucleotide phosphate)[cytosol]	M_h_c (H+)[cytosol]; M_nadph_c (Nicotinamide adenine dinucleotide phosphate - reduced)[cytosol]; M_thex2eACP_c (Trans-Hex-2-enoyl-[acyl-carrier protein])[cytosol]	M_hexACP_c (Hexanoyl-ACP (n-C6:0ACP))[cytosol]; M_nadp_c (Nicotinamide adenine dinucleotide phosphate)[cytosol]	M_h_c:-1; M_hexACP_c:1; M_nadp_c:1; M_nadph_c:-1; M_thex2eACP_c:-1	cytosol	G_WP_002027450_1
R_EAR80x	Enoyl-[acyl-carrier-protein] reductase (NADH) (n-C8:0)	M_h_c + M_nadh_c + M_toct2eACP_c -> M_nad_c + M_ocACP_c	M_h_c (H+)[cytosol] + M_nadh_c (Nicotinamide adenine dinucleotide - reduced)[cytosol] + M_toct2eACP_c (Trans-Oct-2-enoyl-[acyl-carrier protein])[cytosol] -> M_nad_c (Nicotinamide adenine dinucleotide)[cytosol] + M_ocACP_c (Octanoyl-ACP (n-C8:0ACP))[cytosol]	M_h_c (H+)[cytosol]; M_nadh_c (Nicotinamide adenine dinucleotide - reduced)[cytosol]; M_toct2eACP_c (Trans-Oct-2-enoyl-[acyl-carrier protein])[cytosol]	M_nad_c (Nicotinamide adenine dinucleotide)[cytosol]; M_ocACP_c (Octanoyl-ACP (n-C8:0ACP))[cytosol]	M_h_c:-1; M_nad_c:1; M_nadh_c:-1; M_ocACP_c:1; M_toct2eACP_c:-1	cytosol	(G_WP_000850353_1 or G_WP_002027450_1)
R_EAR80y	Enoyl-[acyl-carrier-protein] reductase (NADPH) (n-C8:0)	M_h_c + M_nadph_c + M_toct2eACP_c -> M_nadp_c + M_ocACP_c	M_h_c (H+)[cytosol] + M_nadph_c (Nicotinamide adenine dinucleotide phosphate - reduced)[cytosol] + M_toct2eACP_c (Trans-Oct-2-enoyl-[acyl-carrier protein])[cytosol] -> M_nadp_c (Nicotinamide adenine dinucleotide phosphate)[cytosol] + M_ocACP_c (Octanoyl-ACP (n-C8:0ACP))[cytosol]	M_h_c (H+)[cytosol]; M_nadph_c (Nicotinamide adenine dinucleotide phosphate - reduced)[cytosol]; M_toct2eACP_c (Trans-Oct-2-enoyl-[acyl-carrier protein])[cytosol]	M_nadp_c (Nicotinamide adenine dinucleotide phosphate)[cytosol]; M_ocACP_c (Octanoyl-ACP (n-C8:0ACP))[cytosol]	M_h_c:-1; M_nadp_c:1; M_nadph_c:-1; M_ocACP_c:1; M_toct2eACP_c:-1	cytosol	G_WP_002027450_1
R_ECOAH1	3-hydroxyacyl-CoA dehydratase (3-hydroxybutanoyl-CoA)	M_3hbcoa_c <=> M_b2coa_c + M_h2o_c	M_3hbcoa_c ((S)-3-Hydroxybutanoyl-CoA)[cytosol] <=> M_b2coa_c (Crotonoyl-CoA)[cytosol] + M_h2o_c (H2O)[cytosol]	M_3hbcoa_c ((S)-3-Hydroxybutanoyl-CoA)[cytosol]	M_b2coa_c (Crotonoyl-CoA)[cytosol]; M_h2o_c (H2O)[cytosol]	M_3hbcoa_c:-1; M_b2coa_c:1; M_h2o_c:1	cytosol	(G_WP_000175513_1 or G_WP_000580938_1 or G_WP_001196725_1 or G_WP_001198690_1)
R_ECOAH12	ECOAH12	M_h2o_c + M_2mp2coa_c -> M_3hibutcoa_c	M_h2o_c (H2O)[cytosol] + M_2mp2coa_c (2-Methylprop-2-enoyl-CoA)[cytosol] -> M_3hibutcoa_c ((S)-3-Hydroxyisobutyryl-CoA)[cytosol]	M_2mp2coa_c (2-Methylprop-2-enoyl-CoA)[cytosol]; M_h2o_c (H2O)[cytosol]	M_3hibutcoa_c ((S)-3-Hydroxyisobutyryl-CoA)[cytosol]	M_2mp2coa_c:-1; M_3hibutcoa_c:1; M_h2o_c:-1	cytosol
R_ECOAH1_2	3 hydroxyacyl CoA dehydratase 3 hydroxybutanoyl CoA	M_3hbycoa_c <=> M_b2coa_c + M_h2o_c	M_3hbycoa_c (S 3 Hydroxybutyryl CoA C25H38N7O18P3S)[cytosol] <=> M_b2coa_c (Crotonoyl-CoA)[cytosol] + M_h2o_c (H2O)[cytosol]	M_3hbycoa_c (S 3 Hydroxybutyryl CoA C25H38N7O18P3S)[cytosol]	M_b2coa_c (Crotonoyl-CoA)[cytosol]; M_h2o_c (H2O)[cytosol]	M_3hbycoa_c:-1; M_b2coa_c:1; M_h2o_c:1	cytosol	(G_WP_000175513_1 or G_WP_001196725_1)
R_ECOAH2	3-hydroxyacyl-CoA dehydratase (3-hydroxyhexanoyl-CoA)	M_3hhcoa_c <=> M_h2o_c + M_hx2coa_c	M_3hhcoa_c ((S)-3-Hydroxyhexanoyl-CoA)[cytosol] <=> M_h2o_c (H2O)[cytosol] + M_hx2coa_c (Trans-Hex-2-enoyl-CoA)[cytosol]	M_3hhcoa_c ((S)-3-Hydroxyhexanoyl-CoA)[cytosol]	M_h2o_c (H2O)[cytosol]; M_hx2coa_c (Trans-Hex-2-enoyl-CoA)[cytosol]	M_3hhcoa_c:-1; M_h2o_c:1; M_hx2coa_c:1	cytosol	(G_WP_000175513_1 or G_WP_000580938_1 or G_WP_001196725_1 or G_WP_001198690_1)
R_ECOAH3	3-hydroxyacyl-CoA dehydratase (3-hydroxyoctanoyl-CoA)	M_3hocoa_c <=> M_h2o_c + M_oc2coa_c	M_3hocoa_c ((S)-3-Hydroxyoctanoyl-CoA)[cytosol] <=> M_h2o_c (H2O)[cytosol] + M_oc2coa_c (Trans-Oct-2-enoyl-CoA)[cytosol]	M_3hocoa_c ((S)-3-Hydroxyoctanoyl-CoA)[cytosol]	M_h2o_c (H2O)[cytosol]; M_oc2coa_c (Trans-Oct-2-enoyl-CoA)[cytosol]	M_3hocoa_c:-1; M_h2o_c:1; M_oc2coa_c:1	cytosol	(G_WP_000175513_1 or G_WP_000580938_1 or G_WP_001196725_1 or G_WP_001198690_1)
R_ECOAH4	3-hydroxyacyl-CoA dehydratase (3-hydroxydecanoyl-CoA)	M_3hdcoa_c <=> M_dc2coa_c + M_h2o_c	M_3hdcoa_c ((S)-3-Hydroxydecanoyl-CoA)[cytosol] <=> M_dc2coa_c (Trans-Dec-2-enoyl-CoA)[cytosol] + M_h2o_c (H2O)[cytosol]	M_3hdcoa_c ((S)-3-Hydroxydecanoyl-CoA)[cytosol]	M_dc2coa_c (Trans-Dec-2-enoyl-CoA)[cytosol]; M_h2o_c (H2O)[cytosol]	M_3hdcoa_c:-1; M_dc2coa_c:1; M_h2o_c:1	cytosol	(G_WP_000175513_1 or G_WP_000580938_1 or G_WP_001196725_1 or G_WP_001198690_1)
R_ECOAH5	3-hydroxyacyl-CoA dehydratase (3-hydroxydodecanoyl-CoA)	M_3hddcoa_c <=> M_dd2coa_c + M_h2o_c	M_3hddcoa_c ((S)-3-Hydroxydodecanoyl-CoA)[cytosol] <=> M_dd2coa_c (Trans-Dodec-2-enoyl-CoA)[cytosol] + M_h2o_c (H2O)[cytosol]	M_3hddcoa_c ((S)-3-Hydroxydodecanoyl-CoA)[cytosol]	M_dd2coa_c (Trans-Dodec-2-enoyl-CoA)[cytosol]; M_h2o_c (H2O)[cytosol]	M_3hddcoa_c:-1; M_dd2coa_c:1; M_h2o_c:1	cytosol	(G_WP_000175513_1 or G_WP_000580938_1 or G_WP_001198690_1)
R_ECOAH5_2	3 hydroxyacyl CoA dehydratase 3 hydroxydodecanoyl CoA	M_3hddcoa_c <=> M_h2o_c + M_trans_dd2coa_c	M_3hddcoa_c ((S)-3-Hydroxydodecanoyl-CoA)[cytosol] <=> M_h2o_c (H2O)[cytosol] + M_trans_dd2coa_c (Trans Dodec 2 enoyl CoA C33H52N7O17P3S)[cytosol]	M_3hddcoa_c ((S)-3-Hydroxydodecanoyl-CoA)[cytosol]	M_h2o_c (H2O)[cytosol]; M_trans_dd2coa_c (Trans Dodec 2 enoyl CoA C33H52N7O17P3S)[cytosol]	M_3hddcoa_c:-1; M_h2o_c:1; M_trans_dd2coa_c:1	cytosol	(G_WP_000175513_1 or G_WP_001196725_1)
R_ECOAH6	3-hydroxyacyl-CoA dehydratase (3-hydroxytetradecanoyl-CoA)	M_3htdcoa_c <=> M_h2o_c + M_td2coa_c	M_3htdcoa_c ((S)-3-Hydroxytetradecanoyl-CoA)[cytosol] <=> M_h2o_c (H2O)[cytosol] + M_td2coa_c (Trans-Tetradec-2-enoyl-CoA)[cytosol]	M_3htdcoa_c ((S)-3-Hydroxytetradecanoyl-CoA)[cytosol]	M_h2o_c (H2O)[cytosol]; M_td2coa_c (Trans-Tetradec-2-enoyl-CoA)[cytosol]	M_3htdcoa_c:-1; M_h2o_c:1; M_td2coa_c:1	cytosol	(G_WP_000175513_1 or G_WP_000580938_1 or G_WP_001196725_1 or G_WP_001198690_1)
R_ECOAH7	3-hydroxyacyl-CoA dehydratase (3-hydroxyhexadecanoyl-CoA)	M_3hhdcoa_c <=> M_h2o_c + M_hdd2coa_c	M_3hhdcoa_c ((S)-3-Hydroxyhexadecanoyl-CoA)[cytosol] <=> M_h2o_c (H2O)[cytosol] + M_hdd2coa_c (Trans-Hexadec-2-enoyl-CoA)[cytosol]	M_3hhdcoa_c ((S)-3-Hydroxyhexadecanoyl-CoA)[cytosol]	M_h2o_c (H2O)[cytosol]; M_hdd2coa_c (Trans-Hexadec-2-enoyl-CoA)[cytosol]	M_3hhdcoa_c:-1; M_h2o_c:1; M_hdd2coa_c:1	cytosol	(G_WP_000175513_1 or G_WP_000580938_1 or G_WP_001196725_1 or G_WP_001198690_1)
R_ECOAH8	3-hydroxyacyl-CoA dehydratase (3-hydroxyoctadecanoyl-CoA)	M_3hodcoa_c <=> M_h2o_c + M_od2coa_c	M_3hodcoa_c ((S)-3-Hydroxyoctadecanoyl-CoA)[cytosol] <=> M_h2o_c (H2O)[cytosol] + M_od2coa_c (Trans-Octadec-2-enoyl-CoA)[cytosol]	M_3hodcoa_c ((S)-3-Hydroxyoctadecanoyl-CoA)[cytosol]	M_h2o_c (H2O)[cytosol]; M_od2coa_c (Trans-Octadec-2-enoyl-CoA)[cytosol]	M_3hodcoa_c:-1; M_h2o_c:1; M_od2coa_c:1	cytosol	G_WP_000175513_1
R_ECOAH9ir	ECOAH9ir	M_h2o_c + M_2mb2coa_c <=> M_3hmbcoa_c	M_h2o_c (H2O)[cytosol] + M_2mb2coa_c (Trans-2-Methylbut-2-enoyl-CoA)[cytosol] <=> M_3hmbcoa_c ((S)-3-Hydroxy-2-methylbutyryl-CoA)[cytosol]	M_2mb2coa_c (Trans-2-Methylbut-2-enoyl-CoA)[cytosol]; M_h2o_c (H2O)[cytosol]	M_3hmbcoa_c ((S)-3-Hydroxy-2-methylbutyryl-CoA)[cytosol]	M_2mb2coa_c:-1; M_3hmbcoa_c:1; M_h2o_c:-1	cytosol	(G_WP_000175513_1 or G_WP_001196725_1)
R_EDA	2-dehydro-3-deoxy-phosphogluconate aldolase	M_2ddg6p_c -> M_g3p_c + M_pyr_c	M_2ddg6p_c (2-Dehydro-3-deoxy-D-gluconate 6-phosphate)[cytosol] -> M_g3p_c (Glyceraldehyde 3-phosphate)[cytosol] + M_pyr_c (Pyruvate)[cytosol]	M_2ddg6p_c (2-Dehydro-3-deoxy-D-gluconate 6-phosphate)[cytosol]	M_g3p_c (Glyceraldehyde 3-phosphate)[cytosol]; M_pyr_c (Pyruvate)[cytosol]	M_2ddg6p_c:-1; M_g3p_c:1; M_pyr_c:1	cytosol	G_WP_000034283_1
R_EDD	6-phosphogluconate dehydratase	M_6pgc_c -> M_2ddg6p_c + M_h2o_c	M_6pgc_c (6-Phospho-D-gluconate)[cytosol] -> M_2ddg6p_c (2-Dehydro-3-deoxy-D-gluconate 6-phosphate)[cytosol] + M_h2o_c (H2O)[cytosol]	M_6pgc_c (6-Phospho-D-gluconate)[cytosol]	M_2ddg6p_c (2-Dehydro-3-deoxy-D-gluconate 6-phosphate)[cytosol]; M_h2o_c (H2O)[cytosol]	M_2ddg6p_c:1; M_6pgc_c:-1; M_h2o_c:1	cytosol	G_WP_000365484_1
R_EDTXS1	Endotoxin Synthesis (lauroyl transferase)	M_ddcaACP_c + M_kdo2lipid4_c -> M_ACP_c + M_kdo2lipid4L_c	M_ddcaACP_c (Dodecanoyl-ACP (n-C12:0ACP))[cytosol] + M_kdo2lipid4_c (KDO(2)-lipid IV(A))[cytosol] -> M_ACP_c (Acyl carrier protein)[cytosol] + M_kdo2lipid4L_c (KDO(2)-lipid IV(A) with laurate)[cytosol]	M_ddcaACP_c (Dodecanoyl-ACP (n-C12:0ACP))[cytosol]; M_kdo2lipid4_c (KDO(2)-lipid IV(A))[cytosol]	M_ACP_c (Acyl carrier protein)[cytosol]; M_kdo2lipid4L_c (KDO(2)-lipid IV(A) with laurate)[cytosol]	M_ACP_c:1; M_ddcaACP_c:-1; M_kdo2lipid4L_c:1; M_kdo2lipid4_c:-1	cytosol	G_WP_000078878_1
R_EDTXS2	Endotoxin Synthesis (myristoyl transferase)	M_kdo2lipid4L_c + M_myrsACP_c -> M_ACP_c + M_lipa_c	M_kdo2lipid4L_c (KDO(2)-lipid IV(A) with laurate)[cytosol] + M_myrsACP_c (Myristoyl-ACP (n-C14:0ACP))[cytosol] -> M_ACP_c (Acyl carrier protein)[cytosol] + M_lipa_c (KDO(2)-lipid (A))[cytosol]	M_kdo2lipid4L_c (KDO(2)-lipid IV(A) with laurate)[cytosol]; M_myrsACP_c (Myristoyl-ACP (n-C14:0ACP))[cytosol]	M_ACP_c (Acyl carrier protein)[cytosol]; M_lipa_c (KDO(2)-lipid (A))[cytosol]	M_ACP_c:1; M_kdo2lipid4L_c:-1; M_lipa_c:1; M_myrsACP_c:-1	cytosol
R_EDTXS3	Endotoxin Synthesis (palmitoleoyl ACP)	M_hdeACP_c + M_kdo2lipid4_c -> M_ACP_c + M_kdo2lipid4p_c	M_hdeACP_c (Cis-hexadec-9-enoyl-[acyl-carrier protein] (n-C16:1))[cytosol] + M_kdo2lipid4_c (KDO(2)-lipid IV(A))[cytosol] -> M_ACP_c (Acyl carrier protein)[cytosol] + M_kdo2lipid4p_c (KDO(2)-lipid IV(A) with palmitoleoyl)[cytosol]	M_hdeACP_c (Cis-hexadec-9-enoyl-[acyl-carrier protein] (n-C16:1))[cytosol]; M_kdo2lipid4_c (KDO(2)-lipid IV(A))[cytosol]	M_ACP_c (Acyl carrier protein)[cytosol]; M_kdo2lipid4p_c (KDO(2)-lipid IV(A) with palmitoleoyl)[cytosol]	M_ACP_c:1; M_hdeACP_c:-1; M_kdo2lipid4_c:-1; M_kdo2lipid4p_c:1	cytosol	(G_WP_000078878_1 or G_WP_000165398_1)
R_EDTXS4	Endotoxin Synthesis (myristoyl transferase)	M_kdo2lipid4p_c + M_myrsACP_c -> M_ACP_c + M_lipa_cold_c	M_kdo2lipid4p_c (KDO(2)-lipid IV(A) with palmitoleoyl)[cytosol] + M_myrsACP_c (Myristoyl-ACP (n-C14:0ACP))[cytosol] -> M_ACP_c (Acyl carrier protein)[cytosol] + M_lipa_cold_c (Cold adapted KDO(2)-lipid (A))[cytosol]	M_kdo2lipid4p_c (KDO(2)-lipid IV(A) with palmitoleoyl)[cytosol]; M_myrsACP_c (Myristoyl-ACP (n-C14:0ACP))[cytosol]	M_ACP_c (Acyl carrier protein)[cytosol]; M_lipa_cold_c (Cold adapted KDO(2)-lipid (A))[cytosol]	M_ACP_c:1; M_kdo2lipid4p_c:-1; M_lipa_cold_c:1; M_myrsACP_c:-1	cytosol
R_ENLIPAabctex	Phosphoethanolamine lipid A transport via ABC system (periplasm to extracellular)	M_atp_c + M_h2o_c + M_enlipa_p -> M_adp_c + M_h_c + M_pi_c + M_enlipa_e	M_atp_c (ATP)[cytosol] + M_h2o_c (H2O)[cytosol] + M_enlipa_p (Phosphoethanolamine KDO(2)-lipid (A))[periplasm] -> M_adp_c (ADP)[cytosol] + M_h_c (H+)[cytosol] + M_pi_c (Phosphate)[cytosol] + M_enlipa_e (Phosphoethanolamine KDO(2)-lipid (A))[extracellular space]	M_atp_c (ATP)[cytosol]; M_enlipa_p (Phosphoethanolamine KDO(2)-lipid (A))[periplasm]; M_h2o_c (H2O)[cytosol]	M_adp_c (ADP)[cytosol]; M_enlipa_e (Phosphoethanolamine KDO(2)-lipid (A))[extracellular space]; M_h_c (H+)[cytosol]; M_pi_c (Phosphate)[cytosol]	M_adp_c:1; M_atp_c:-1; M_enlipa_e:1; M_enlipa_p:-1; M_h2o_c:-1; M_h_c:1; M_pi_c:1	cytosol, extracellular space, periplasm	((G_WP_000554244_1 and G_WP_001183458_1 and G_WP_002062387_1) or (G_WP_000554244_1 and G_WP_000586912_1 and G_WP_001183458_1 and G_WP_002062387_1))
R_ENO	Enolase	M_2pg_c <=> M_h2o_c + M_pep_c	M_2pg_c (D-Glycerate 2-phosphate)[cytosol] <=> M_h2o_c (H2O)[cytosol] + M_pep_c (Phosphoenolpyruvate)[cytosol]	M_2pg_c (D-Glycerate 2-phosphate)[cytosol]	M_h2o_c (H2O)[cytosol]; M_pep_c (Phosphoenolpyruvate)[cytosol]	M_2pg_c:-1; M_h2o_c:1; M_pep_c:1	cytosol	G_WP_000078452_1
R_ENTCS	Enterochelin synthase	3 M_23dhba_c + 3 M_seramp_c -> 6 M_amp_c + M_enter_c + 9 M_h_c	3 M_23dhba_c ((2,3-Dihydroxybenzoyl)adenylate)[cytosol] + 3 M_seramp_c (L-seryl-AMP)[cytosol] -> 6 M_amp_c (AMP)[cytosol] + M_enter_c (Enterochelin)[cytosol] + 9 M_h_c (H+)[cytosol]	3 M_23dhba_c ((2,3-Dihydroxybenzoyl)adenylate)[cytosol]; 3 M_seramp_c (L-seryl-AMP)[cytosol]	6 M_amp_c (AMP)[cytosol]; M_enter_c (Enterochelin)[cytosol]; 9 M_h_c (H+)[cytosol]	M_23dhba_c:-3; M_amp_c:6; M_enter_c:1; M_h_c:9; M_seramp_c:-3	cytosol	G_WP_071226560_1
R_ENTCS_1	Enterochelin synthase	3 M_23dhba_c + 3 M_seramp_c -> 6 M_amp_c + M_enter_c + 6 M_h_c	3 M_23dhba_c ((2,3-Dihydroxybenzoyl)adenylate)[cytosol] + 3 M_seramp_c (L-seryl-AMP)[cytosol] -> 6 M_amp_c (AMP)[cytosol] + M_enter_c (Enterochelin)[cytosol] + 6 M_h_c (H+)[cytosol]	3 M_23dhba_c ((2,3-Dihydroxybenzoyl)adenylate)[cytosol]; 3 M_seramp_c (L-seryl-AMP)[cytosol]	6 M_amp_c (AMP)[cytosol]; M_enter_c (Enterochelin)[cytosol]; 6 M_h_c (H+)[cytosol]	M_23dhba_c:-3; M_amp_c:6; M_enter_c:1; M_h_c:6; M_seramp_c:-3	cytosol	G_WP_071226560_1
R_ETHAAL	Ethanolamine ammonia-lyase	M_etha_c -> M_acald_c + M_nh4_c	M_etha_c (Ethanolamine)[cytosol] -> M_acald_c (Acetaldehyde)[cytosol] + M_nh4_c (Ammonium)[cytosol]	M_etha_c (Ethanolamine)[cytosol]	M_acald_c (Acetaldehyde)[cytosol]; M_nh4_c (Ammonium)[cytosol]	M_acald_c:1; M_etha_c:-1; M_nh4_c:1	cytosol	(G_WP_000122161_1 or G_WP_000774020_1 or (G_WP_000122161_1 and G_WP_000774020_1))
R_ETHAt6	ETHAt6	M_etha_e + M_h_e -> M_etha_c + M_h_c	M_etha_e (Ethanolamine)[extracellular space] + M_h_e (H+)[extracellular space] -> M_etha_c (Ethanolamine)[cytosol] + M_h_c (H+)[cytosol]	M_etha_e (Ethanolamine)[extracellular space]; M_h_e (H+)[extracellular space]	M_etha_c (Ethanolamine)[cytosol]; M_h_c (H+)[cytosol]	M_etha_c:1; M_etha_e:-1; M_h_c:1; M_h_e:-1	cytosol, extracellular space	G_WP_001075435_1
R_ETHSO3abcpp	Ethanesulfonate transport via ABC system (periplasm)	M_atp_c + M_h2o_c + M_ethso3_p -> M_adp_c + M_ethso3_c + M_h_c + M_pi_c	M_atp_c (ATP)[cytosol] + M_h2o_c (H2O)[cytosol] + M_ethso3_p (Ethanesulfonate)[periplasm] -> M_adp_c (ADP)[cytosol] + M_ethso3_c (Ethanesulfonate)[cytosol] + M_h_c (H+)[cytosol] + M_pi_c (Phosphate)[cytosol]	M_atp_c (ATP)[cytosol]; M_ethso3_p (Ethanesulfonate)[periplasm]; M_h2o_c (H2O)[cytosol]	M_adp_c (ADP)[cytosol]; M_ethso3_c (Ethanesulfonate)[cytosol]; M_h_c (H+)[cytosol]; M_pi_c (Phosphate)[cytosol]	M_adp_c:1; M_atp_c:-1; M_ethso3_c:1; M_ethso3_p:-1; M_h2o_c:-1; M_h_c:1; M_pi_c:1	cytosol, periplasm	(G_WP_001164666_1 or (G_WP_000031022_1 and G_WP_000183286_1) or (G_WP_000031022_1 and G_WP_001164666_1) or (G_WP_000096311_1 and G_WP_001000091_1) or (G_WP_000183286_1 and G_WP_001164666_1) or (G_WP_000031022_1 and G_WP_000054103_1 and G_WP_000183286_1) or (G_WP_000031022_1 and G_WP_000183286_1 and G_WP_001164666_1) or (G_WP_000031022_1 and G_WP_000183286_1 and G_WP_001173275_1) or (G_WP_00011446…
R_ETHSO3tex	Ethanesulfonate transport via diffusion (extracellular to periplasm)	M_ethso3_e <=> M_ethso3_p	M_ethso3_e (Ethanesulfonate)[extracellular space] <=> M_ethso3_p (Ethanesulfonate)[periplasm]	M_ethso3_e (Ethanesulfonate)[extracellular space]	M_ethso3_p (Ethanesulfonate)[periplasm]	M_ethso3_e:-1; M_ethso3_p:1	extracellular space, periplasm	(G_WP_000026482_1 or G_WP_001044116_1)
R_ETHSabc	Ethanesulfonate transport via ABC system	M_atp_c + M_h2o_c + M_eths_e -> M_adp_c + M_h_c + M_pi_c + M_eths_c	M_atp_c (ATP)[cytosol] + M_h2o_c (H2O)[cytosol] + M_eths_e (Ethanesulfonate C2H5O3S)[extracellular space] -> M_adp_c (ADP)[cytosol] + M_h_c (H+)[cytosol] + M_pi_c (Phosphate)[cytosol] + M_eths_c (Ethanesulfonate C2H5O3S)[cytosol]	M_atp_c (ATP)[cytosol]; M_eths_e (Ethanesulfonate C2H5O3S)[extracellular space]; M_h2o_c (H2O)[cytosol]	M_adp_c (ADP)[cytosol]; M_eths_c (Ethanesulfonate C2H5O3S)[cytosol]; M_h_c (H+)[cytosol]; M_pi_c (Phosphate)[cytosol]	M_adp_c:1; M_atp_c:-1; M_eths_c:1; M_eths_e:-1; M_h2o_c:-1; M_h_c:1; M_pi_c:1	cytosol, extracellular space	G_WP_001285156_1
R_ETOHtex	Ethanol transport via diffusion (extracellular to periplasm)	M_etoh_e <=> M_etoh_p	M_etoh_e (Ethanol)[extracellular space] <=> M_etoh_p (Ethanol)[periplasm]	M_etoh_e (Ethanol)[extracellular space]	M_etoh_p (Ethanol)[periplasm]	M_etoh_e:-1; M_etoh_p:1	extracellular space, periplasm	(G_WP_000026482_1 or G_WP_001044116_1)
R_ETOHtrpp	Ethanol reversible transport via diffusion (periplasm)	M_etoh_p <=> M_etoh_c	M_etoh_p (Ethanol)[periplasm] <=> M_etoh_c (Ethanol)[cytosol]	M_etoh_p (Ethanol)[periplasm]	M_etoh_c (Ethanol)[cytosol]	M_etoh_c:1; M_etoh_p:-1	cytosol, periplasm	G_spontaneous
R_EX_2dhglcn_e	R_EX_2dhglcn_e	M_2dhglcn_e -> ∅	M_2dhglcn_e (2-Dehydro-D-gluconate)[extracellular space] -> ∅	M_2dhglcn_e (2-Dehydro-D-gluconate)[extracellular space]		M_2dhglcn_e:-1	extracellular space
R_EX_2hxmp_e	R_EX_2hxmp_e	M_2hxmp_e -> ∅	M_2hxmp_e (2 Hydroxymethyl phenol C7H8O2)[extracellular space] -> ∅	M_2hxmp_e (2 Hydroxymethyl phenol C7H8O2)[extracellular space]		M_2hxmp_e:-1	extracellular space
R_EX_2pglyc_e	R_EX_2pglyc_e	M_2pglyc_e -> ∅	M_2pglyc_e (2-Phosphoglycolate)[extracellular space] -> ∅	M_2pglyc_e (2-Phosphoglycolate)[extracellular space]		M_2pglyc_e:-1	extracellular space
R_EX_34dhbz_e	R_EX_34dhbz_e	M_34dhbz_e -> ∅	M_34dhbz_e (3,4-Dihydroxybenzoate)[extracellular space] -> ∅	M_34dhbz_e (3,4-Dihydroxybenzoate)[extracellular space]		M_34dhbz_e:-1	extracellular space
R_EX_34dhpac_e	R_EX_34dhpac_e	M_34dhpac_e -> ∅	M_34dhpac_e (3,4-Dihydroxyphenylacetaldehyde)[extracellular space] -> ∅	M_34dhpac_e (3,4-Dihydroxyphenylacetaldehyde)[extracellular space]		M_34dhpac_e:-1	extracellular space
R_EX_3hpp_e	R_EX_3hpp_e	M_3hpp_e -> ∅	M_3hpp_e (3-Hydroxypropanoate)[extracellular space] -> ∅	M_3hpp_e (3-Hydroxypropanoate)[extracellular space]		M_3hpp_e:-1	extracellular space
R_EX_3mb_e	R_EX_3mb_e	M_3mb_e -> ∅	M_3mb_e (3-Methylbutanoic acid)[extracellular space] -> ∅	M_3mb_e (3-Methylbutanoic acid)[extracellular space]		M_3mb_e:-1	extracellular space
R_EX_4abut_e	R_EX_4abut_e	M_4abut_e -> ∅	M_4abut_e (4-Aminobutanoate)[extracellular space] -> ∅	M_4abut_e (4-Aminobutanoate)[extracellular space]		M_4abut_e:-1	extracellular space
R_EX_4crsol_e	R_EX_4crsol_e	M_4crsol_e -> ∅	M_4crsol_e (P-Cresol)[extracellular space] -> ∅	M_4crsol_e (P-Cresol)[extracellular space]		M_4crsol_e:-1	extracellular space
R_EX_4hba_e	R_EX_4hba_e	M_4hba_e -> ∅	M_4hba_e (4-Hydroxy-benzyl alcohol)[extracellular space] -> ∅	M_4hba_e (4-Hydroxy-benzyl alcohol)[extracellular space]		M_4hba_e:-1	extracellular space
R_EX_4hbald_e	R_EX_4hbald_e	M_4hbald_e -> ∅	M_4hbald_e (4-Hydroxybenzaldehyde)[extracellular space] -> ∅	M_4hbald_e (4-Hydroxybenzaldehyde)[extracellular space]		M_4hbald_e:-1	extracellular space
R_EX_4hbz_e	R_EX_4hbz_e	M_4hbz_e -> ∅	M_4hbz_e (4-Hydroxybenzoate)[extracellular space] -> ∅	M_4hbz_e (4-Hydroxybenzoate)[extracellular space]		M_4hbz_e:-1	extracellular space
R_EX_4hoxpacd_e	R_EX_4hoxpacd_e	M_4hoxpacd_e -> ∅	M_4hoxpacd_e (4-Hydroxyphenylacetaldehyde)[extracellular space] -> ∅	M_4hoxpacd_e (4-Hydroxyphenylacetaldehyde)[extracellular space]		M_4hoxpacd_e:-1	extracellular space
R_EX_4hphac_e	R_EX_4hphac_e	M_4hphac_e -> ∅	M_4hphac_e (4-Hydroxyphenylacetate)[extracellular space] -> ∅	M_4hphac_e (4-Hydroxyphenylacetate)[extracellular space]		M_4hphac_e:-1	extracellular space
R_EX_LalaLglu_e	R_EX_LalaLglu_e	M_LalaLglu_e -> ∅	M_LalaLglu_e (L-alanine-L-glutamate)[extracellular space] -> ∅	M_LalaLglu_e (L-alanine-L-glutamate)[extracellular space]		M_LalaLglu_e:-1	extracellular space
R_EX_Lcyst_e	R_EX_Lcyst_e	M_Lcyst_e -> ∅	M_Lcyst_e (L-Cysteate)[extracellular space] -> ∅	M_Lcyst_e (L-Cysteate)[extracellular space]		M_Lcyst_e:-1	extracellular space
R_EX_ac_e	R_EX_ac_e	M_ac_e -> ∅	M_ac_e (Acetate)[extracellular space] -> ∅	M_ac_e (Acetate)[extracellular space]		M_ac_e:-1	extracellular space
R_EX_acald_e	R_EX_acald_e	M_acald_e -> ∅	M_acald_e (Acetaldehyde)[extracellular space] -> ∅	M_acald_e (Acetaldehyde)[extracellular space]		M_acald_e:-1	extracellular space
R_EX_acgam_e	R_EX_acgam_e	M_acgam_e -> ∅	M_acgam_e (N-Acetyl-D-glucosamine)[extracellular space] -> ∅	M_acgam_e (N-Acetyl-D-glucosamine)[extracellular space]		M_acgam_e:-1	extracellular space
R_EX_acmana_e	R_EX_acmana_e	M_acmana_e -> ∅	M_acmana_e (N-Acetyl-D-mannosamine)[extracellular space] -> ∅	M_acmana_e (N-Acetyl-D-mannosamine)[extracellular space]		M_acmana_e:-1	extracellular space
R_EX_acnam_e	R_EX_acnam_e	M_acnam_e -> ∅	M_acnam_e (N-Acetylneuraminate)[extracellular space] -> ∅	M_acnam_e (N-Acetylneuraminate)[extracellular space]		M_acnam_e:-1	extracellular space
R_EX_actn__R_e	R_EX_actn__R_e	M_actn__R_e -> ∅	M_actn__R_e (R Acetoin C4H8O2)[extracellular space] -> ∅	M_actn__R_e (R Acetoin C4H8O2)[extracellular space]		M_actn__R_e:-1	extracellular space
R_EX_ade_e	R_EX_ade_e	M_ade_e -> ∅	M_ade_e (Adenine)[extracellular space] -> ∅	M_ade_e (Adenine)[extracellular space]		M_ade_e:-1	extracellular space
R_EX_akg_e	R_EX_akg_e	M_akg_e -> ∅	M_akg_e (2-Oxoglutarate)[extracellular space] -> ∅	M_akg_e (2-Oxoglutarate)[extracellular space]		M_akg_e:-1	extracellular space
R_EX_ala_B_e	R_EX_ala_B_e	M_ala_B_e -> ∅	M_ala_B_e (Beta-Alanine)[extracellular space] -> ∅	M_ala_B_e (Beta-Alanine)[extracellular space]		M_ala_B_e:-1	extracellular space
R_EX_ala__D_e	R_EX_ala__D_e	M_ala__D_e -> ∅	M_ala__D_e (D-Alanine)[extracellular space] -> ∅	M_ala__D_e (D-Alanine)[extracellular space]		M_ala__D_e:-1	extracellular space
R_EX_ala__L_e	R_EX_ala__L_e	M_ala__L_e <=> ∅	M_ala__L_e (L-Alanine)[extracellular space] <=> ∅	M_ala__L_e (L-Alanine)[extracellular space]		M_ala__L_e:-1	extracellular space
R_EX_amp_e	R_EX_amp_e	M_amp_e <=> ∅	M_amp_e (AMP)[extracellular space] <=> ∅	M_amp_e (AMP)[extracellular space]		M_amp_e:-1	extracellular space
R_EX_anhgm_e	R_EX_anhgm_e	M_anhgm_e -> ∅	M_anhgm_e (N-Acetyl-D-glucosamine(anhydrous)N-Acetylmuramic acid)[extracellular space] -> ∅	M_anhgm_e (N-Acetyl-D-glucosamine(anhydrous)N-Acetylmuramic acid)[extracellular space]		M_anhgm_e:-1	extracellular space
R_EX_arab__L_e	R_EX_arab__L_e	M_arab__L_e -> ∅	M_arab__L_e (L-Arabinose)[extracellular space] -> ∅	M_arab__L_e (L-Arabinose)[extracellular space]		M_arab__L_e:-1	extracellular space
R_EX_arg__L_e	R_EX_arg__L_e	M_arg__L_e <=> ∅	M_arg__L_e (L-Arginine)[extracellular space] <=> ∅	M_arg__L_e (L-Arginine)[extracellular space]		M_arg__L_e:-1	extracellular space
R_EX_asn__L_e	R_EX_asn__L_e	M_asn__L_e <=> ∅	M_asn__L_e (L-Asparagine)[extracellular space] <=> ∅	M_asn__L_e (L-Asparagine)[extracellular space]		M_asn__L_e:-1	extracellular space
R_EX_aso3_e	R_EX_aso3_e	M_aso3_e <=> ∅	M_aso3_e (Arsenite)[extracellular space] <=> ∅	M_aso3_e (Arsenite)[extracellular space]		M_aso3_e:-1	extracellular space
R_EX_aso4_e	R_EX_aso4_e	M_aso4_e -> ∅	M_aso4_e (Arsenate)[extracellular space] -> ∅	M_aso4_e (Arsenate)[extracellular space]		M_aso4_e:-1	extracellular space
R_EX_asp__L_e	R_EX_asp__L_e	M_asp__L_e <=> ∅	M_asp__L_e (L-Aspartate)[extracellular space] <=> ∅	M_asp__L_e (L-Aspartate)[extracellular space]		M_asp__L_e:-1	extracellular space
R_EX_btoh_e	R_EX_btoh_e	M_btoh_e -> ∅	M_btoh_e (Butanol)[extracellular space] -> ∅	M_btoh_e (Butanol)[extracellular space]		M_btoh_e:-1	extracellular space
R_EX_but_e	R_EX_but_e	M_but_e -> ∅	M_but_e (Butyrate (n-C4:0))[extracellular space] -> ∅	M_but_e (Butyrate (n-C4:0))[extracellular space]		M_but_e:-1	extracellular space
R_EX_buts_e	R_EX_buts_e	M_buts_e -> ∅	M_buts_e (Butanesulfonate C4H9O3S)[extracellular space] -> ∅	M_buts_e (Butanesulfonate C4H9O3S)[extracellular space]		M_buts_e:-1	extracellular space
R_EX_butso3_e	R_EX_butso3_e	M_butso3_e -> ∅	M_butso3_e (Butanesulfonate)[extracellular space] -> ∅	M_butso3_e (Butanesulfonate)[extracellular space]		M_butso3_e:-1	extracellular space
R_EX_bz_e	R_EX_bz_e	M_bz_e -> ∅	M_bz_e (Benzoate)[extracellular space] -> ∅	M_bz_e (Benzoate)[extracellular space]		M_bz_e:-1	extracellular space
R_EX_ca2_e	R_EX_ca2_e	M_ca2_e <=> ∅	M_ca2_e (Calcium)[extracellular space] <=> ∅	M_ca2_e (Calcium)[extracellular space]		M_ca2_e:-1	extracellular space
R_EX_cellb_e	R_EX_cellb_e	M_cellb_e -> ∅	M_cellb_e (Cellobiose)[extracellular space] -> ∅	M_cellb_e (Cellobiose)[extracellular space]		M_cellb_e:-1	extracellular space
R_EX_cgly_e	R_EX_cgly_e	M_cgly_e -> ∅	M_cgly_e (Cys-Gly)[extracellular space] -> ∅	M_cgly_e (Cys-Gly)[extracellular space]		M_cgly_e:-1	extracellular space
R_EX_chol_e	R_EX_chol_e	M_chol_e -> ∅	M_chol_e (Choline)[extracellular space] -> ∅	M_chol_e (Choline)[extracellular space]		M_chol_e:-1	extracellular space
R_EX_chols_e	R_EX_chols_e	M_chols_e -> ∅	M_chols_e (Choline sulfate)[extracellular space] -> ∅	M_chols_e (Choline sulfate)[extracellular space]		M_chols_e:-1	extracellular space
R_EX_cit_e	R_EX_cit_e	M_cit_e -> ∅	M_cit_e (Citrate)[extracellular space] -> ∅	M_cit_e (Citrate)[extracellular space]		M_cit_e:-1	extracellular space
R_EX_cl_e	R_EX_cl_e	M_cl_e <=> ∅	M_cl_e (Chloride)[extracellular space] <=> ∅	M_cl_e (Chloride)[extracellular space]		M_cl_e:-1	extracellular space
R_EX_cmp_e	R_EX_cmp_e	M_cmp_e <=> ∅	M_cmp_e (CMP)[extracellular space] <=> ∅	M_cmp_e (CMP)[extracellular space]		M_cmp_e:-1	extracellular space
R_EX_co2_e	R_EX_co2_e	M_co2_e -> ∅	M_co2_e (CO2)[extracellular space] -> ∅	M_co2_e (CO2)[extracellular space]		M_co2_e:-1	extracellular space
R_EX_cobalt2_e	R_EX_cobalt2_e	M_cobalt2_e <=> ∅	M_cobalt2_e (Co2+)[extracellular space] <=> ∅	M_cobalt2_e (Co2+)[extracellular space]		M_cobalt2_e:-1	extracellular space
R_EX_crn_e	R_EX_crn_e	M_crn_e -> ∅	M_crn_e (L-Carnitine)[extracellular space] -> ∅	M_crn_e (L-Carnitine)[extracellular space]		M_crn_e:-1	extracellular space
R_EX_csn_e	R_EX_csn_e	M_csn_e -> ∅	M_csn_e (Cytosine)[extracellular space] -> ∅	M_csn_e (Cytosine)[extracellular space]		M_csn_e:-1	extracellular space
R_EX_cu2_e	R_EX_cu2_e	M_cu2_e <=> ∅	M_cu2_e (Cu2+)[extracellular space] <=> ∅	M_cu2_e (Cu2+)[extracellular space]		M_cu2_e:-1	extracellular space
R_EX_cu_e	R_EX_cu_e	M_cu_e -> ∅	M_cu_e (Cu+)[extracellular space] -> ∅	M_cu_e (Cu+)[extracellular space]		M_cu_e:-1	extracellular space
R_EX_cys__L_e	R_EX_cys__L_e	M_cys__L_e <=> ∅	M_cys__L_e (L-Cysteine)[extracellular space] <=> ∅	M_cys__L_e (L-Cysteine)[extracellular space]		M_cys__L_e:-1	extracellular space
R_EX_cytd_e	R_EX_cytd_e	M_cytd_e -> ∅	M_cytd_e (Cytidine)[extracellular space] -> ∅	M_cytd_e (Cytidine)[extracellular space]		M_cytd_e:-1	extracellular space
R_EX_dad_2_e	R_EX_dad_2_e	M_dad_2_e <=> ∅	M_dad_2_e (Deoxyadenosine)[extracellular space] <=> ∅	M_dad_2_e (Deoxyadenosine)[extracellular space]		M_dad_2_e:-1	extracellular space
R_EX_damp_e	R_EX_damp_e	M_damp_e -> ∅	M_damp_e (DAMP)[extracellular space] -> ∅	M_damp_e (DAMP)[extracellular space]		M_damp_e:-1	extracellular space
R_EX_dca_e	R_EX_dca_e	M_dca_e -> ∅	M_dca_e (Decanoate (n-C10:0))[extracellular space] -> ∅	M_dca_e (Decanoate (n-C10:0))[extracellular space]		M_dca_e:-1	extracellular space
R_EX_dcmp_e	R_EX_dcmp_e	M_dcmp_e -> ∅	M_dcmp_e (DCMP)[extracellular space] -> ∅	M_dcmp_e (DCMP)[extracellular space]		M_dcmp_e:-1	extracellular space
R_EX_dcyt_e	R_EX_dcyt_e	M_dcyt_e <=> ∅	M_dcyt_e (Deoxycytidine)[extracellular space] <=> ∅	M_dcyt_e (Deoxycytidine)[extracellular space]		M_dcyt_e:-1	extracellular space
R_EX_ddca_e	R_EX_ddca_e	M_ddca_e -> ∅	M_ddca_e (Dodecanoate (n-C12:0))[extracellular space] -> ∅	M_ddca_e (Dodecanoate (n-C12:0))[extracellular space]		M_ddca_e:-1	extracellular space
R_EX_dgmp_e	R_EX_dgmp_e	M_dgmp_e -> ∅	M_dgmp_e (DGMP)[extracellular space] -> ∅	M_dgmp_e (DGMP)[extracellular space]		M_dgmp_e:-1	extracellular space
R_EX_dgsn_e	R_EX_dgsn_e	M_dgsn_e -> ∅	M_dgsn_e (Deoxyguanosine)[extracellular space] -> ∅	M_dgsn_e (Deoxyguanosine)[extracellular space]		M_dgsn_e:-1	extracellular space
R_EX_dha_e	R_EX_dha_e	M_dha_e -> ∅	M_dha_e (Dihydroxyacetone)[extracellular space] -> ∅	M_dha_e (Dihydroxyacetone)[extracellular space]		M_dha_e:-1	extracellular space
R_EX_diact_e	R_EX_diact_e	M_diact_e -> ∅	M_diact_e (Diacetyl)[extracellular space] -> ∅	M_diact_e (Diacetyl)[extracellular space]		M_diact_e:-1	extracellular space
R_EX_dopa_e	R_EX_dopa_e	M_dopa_e -> ∅	M_dopa_e (Dopamine)[extracellular space] -> ∅	M_dopa_e (Dopamine)[extracellular space]		M_dopa_e:-1	extracellular space
R_EX_dtmp_e	R_EX_dtmp_e	M_dtmp_e -> ∅	M_dtmp_e (DTMP)[extracellular space] -> ∅	M_dtmp_e (DTMP)[extracellular space]		M_dtmp_e:-1	extracellular space
R_EX_enlipa_e	R_EX_enlipa_e	M_enlipa_e -> ∅	M_enlipa_e (Phosphoethanolamine KDO(2)-lipid (A))[extracellular space] -> ∅	M_enlipa_e (Phosphoethanolamine KDO(2)-lipid (A))[extracellular space]		M_enlipa_e:-1	extracellular space
R_EX_enter_e	R_EX_enter_e	M_enter_e -> ∅	M_enter_e (Enterochelin)[extracellular space] -> ∅	M_enter_e (Enterochelin)[extracellular space]		M_enter_e:-1	extracellular space
R_EX_eths_e	R_EX_eths_e	M_eths_e -> ∅	M_eths_e (Ethanesulfonate C2H5O3S)[extracellular space] -> ∅	M_eths_e (Ethanesulfonate C2H5O3S)[extracellular space]		M_eths_e:-1	extracellular space
R_EX_ethso3_e	R_EX_ethso3_e	M_ethso3_e -> ∅	M_ethso3_e (Ethanesulfonate)[extracellular space] -> ∅	M_ethso3_e (Ethanesulfonate)[extracellular space]		M_ethso3_e:-1	extracellular space
R_EX_etoh_e	R_EX_etoh_e	M_etoh_e -> ∅	M_etoh_e (Ethanol)[extracellular space] -> ∅	M_etoh_e (Ethanol)[extracellular space]		M_etoh_e:-1	extracellular space
R_EX_fe2_e	R_EX_fe2_e	M_fe2_e <=> ∅	M_fe2_e (Fe2+)[extracellular space] <=> ∅	M_fe2_e (Fe2+)[extracellular space]		M_fe2_e:-1	extracellular space
R_EX_fe3_e	R_EX_fe3_e	M_fe3_e <=> ∅	M_fe3_e (Fe3+)[extracellular space] <=> ∅	M_fe3_e (Fe3+)[extracellular space]		M_fe3_e:-1	extracellular space
R_EX_fe3dcit_e	R_EX_fe3dcit_e	M_fe3dcit_e -> ∅	M_fe3dcit_e (Fe(III)dicitrate)[extracellular space] -> ∅	M_fe3dcit_e (Fe(III)dicitrate)[extracellular space]		M_fe3dcit_e:-1	extracellular space
R_EX_feenter_e	R_EX_feenter_e	M_feenter_e -> ∅	M_feenter_e (Fe-enterobactin)[extracellular space] -> ∅	M_feenter_e (Fe-enterobactin)[extracellular space]		M_feenter_e:-1	extracellular space
R_EX_for_e	R_EX_for_e	M_for_e -> ∅	M_for_e (Formate)[extracellular space] -> ∅	M_for_e (Formate)[extracellular space]		M_for_e:-1	extracellular space
R_EX_fum_e	R_EX_fum_e	M_fum_e -> ∅	M_fum_e (Fumarate)[extracellular space] -> ∅	M_fum_e (Fumarate)[extracellular space]		M_fum_e:-1	extracellular space
R_EX_g3pe_e	R_EX_g3pe_e	M_g3pe_e -> ∅	M_g3pe_e (Sn-Glycero-3-phosphoethanolamine)[extracellular space] -> ∅	M_g3pe_e (Sn-Glycero-3-phosphoethanolamine)[extracellular space]		M_g3pe_e:-1	extracellular space
R_EX_gal_bD_e	R_EX_gal_bD_e	M_gal_bD_e -> ∅	M_gal_bD_e (Beta D-Galactose)[extracellular space] -> ∅	M_gal_bD_e (Beta D-Galactose)[extracellular space]		M_gal_bD_e:-1	extracellular space
R_EX_galct__D_e	R_EX_galct__D_e	M_galct__D_e -> ∅	M_galct__D_e (D-Galactarate)[extracellular space] -> ∅	M_galct__D_e (D-Galactarate)[extracellular space]		M_galct__D_e:-1	extracellular space
R_EX_galctn__D_e	R_EX_galctn__D_e	M_galctn__D_e -> ∅	M_galctn__D_e (D-Galactonate)[extracellular space] -> ∅	M_galctn__D_e (D-Galactonate)[extracellular space]		M_galctn__D_e:-1	extracellular space
R_EX_galt_e	R_EX_galt_e	M_galt_e -> ∅	M_galt_e (Galactitol)[extracellular space] -> ∅	M_galt_e (Galactitol)[extracellular space]		M_galt_e:-1	extracellular space
R_EX_galur_e	R_EX_galur_e	M_galur_e -> ∅	M_galur_e (D-Galacturonate)[extracellular space] -> ∅	M_galur_e (D-Galacturonate)[extracellular space]		M_galur_e:-1	extracellular space
R_EX_gam_e	R_EX_gam_e	M_gam_e -> ∅	M_gam_e (D-Glucosamine)[extracellular space] -> ∅	M_gam_e (D-Glucosamine)[extracellular space]		M_gam_e:-1	extracellular space
R_EX_glc__D_e	R_EX_glc__D_e	M_glc__D_e <=> ∅	M_glc__D_e (D-Glucose)[extracellular space] <=> ∅	M_glc__D_e (D-Glucose)[extracellular space]		M_glc__D_e:-1	extracellular space
R_EX_glcn_e	R_EX_glcn_e	M_glcn_e -> ∅	M_glcn_e (D-Gluconate)[extracellular space] -> ∅	M_glcn_e (D-Gluconate)[extracellular space]		M_glcn_e:-1	extracellular space
R_EX_glcr_e	R_EX_glcr_e	M_glcr_e -> ∅	M_glcr_e (D-Glucarate)[extracellular space] -> ∅	M_glcr_e (D-Glucarate)[extracellular space]		M_glcr_e:-1	extracellular space
R_EX_glcur_e	R_EX_glcur_e	M_glcur_e -> ∅	M_glcur_e (D-Glucuronate)[extracellular space] -> ∅	M_glcur_e (D-Glucuronate)[extracellular space]		M_glcur_e:-1	extracellular space
R_EX_gln__L_e	R_EX_gln__L_e	M_gln__L_e -> ∅	M_gln__L_e (L-Glutamine)[extracellular space] -> ∅	M_gln__L_e (L-Glutamine)[extracellular space]		M_gln__L_e:-1	extracellular space
R_EX_glu__L_e	R_EX_glu__L_e	M_glu__L_e <=> ∅	M_glu__L_e (L-Glutamate)[extracellular space] <=> ∅	M_glu__L_e (L-Glutamate)[extracellular space]		M_glu__L_e:-1	extracellular space
R_EX_glyb_e	R_EX_glyb_e	M_glyb_e -> ∅	M_glyb_e (Glycine betaine)[extracellular space] -> ∅	M_glyb_e (Glycine betaine)[extracellular space]		M_glyb_e:-1	extracellular space
R_EX_glyc2p_e	R_EX_glyc2p_e	M_glyc2p_e -> ∅	M_glyc2p_e (Glycerol 2-phosphate)[extracellular space] -> ∅	M_glyc2p_e (Glycerol 2-phosphate)[extracellular space]		M_glyc2p_e:-1	extracellular space
R_EX_glyclt_e	R_EX_glyclt_e	M_glyclt_e -> ∅	M_glyclt_e (Glycolate)[extracellular space] -> ∅	M_glyclt_e (Glycolate)[extracellular space]		M_glyclt_e:-1	extracellular space
R_EX_gm1lipa_e	R_EX_gm1lipa_e	M_gm1lipa_e -> ∅	M_gm1lipa_e (4-Amino-4-deoxy-L-arabinose modified core oligosaccharide lipid A (G. metallireducens, variant 1))[extracellular space] -> ∅	M_gm1lipa_e (4-Amino-4-deoxy-L-arabinose modified core oligosaccharide lipid A (G. metallireducens, variant 1))[extracellular space]		M_gm1lipa_e:-1	extracellular space
R_EX_gmp_e	R_EX_gmp_e	M_gmp_e <=> ∅	M_gmp_e (GMP)[extracellular space] <=> ∅	M_gmp_e (GMP)[extracellular space]		M_gmp_e:-1	extracellular space
R_EX_gsn_e	R_EX_gsn_e	M_gsn_e <=> ∅	M_gsn_e (Guanosine)[extracellular space] <=> ∅	M_gsn_e (Guanosine)[extracellular space]		M_gsn_e:-1	extracellular space
R_EX_gthox_e	R_EX_gthox_e	M_gthox_e -> ∅	M_gthox_e (Oxidized glutathione)[extracellular space] -> ∅	M_gthox_e (Oxidized glutathione)[extracellular space]		M_gthox_e:-1	extracellular space
R_EX_gthrd_e	R_EX_gthrd_e	M_gthrd_e -> ∅	M_gthrd_e (Reduced glutathione)[extracellular space] -> ∅	M_gthrd_e (Reduced glutathione)[extracellular space]		M_gthrd_e:-1	extracellular space
R_EX_gua_e	R_EX_gua_e	M_gua_e -> ∅	M_gua_e (Guanine)[extracellular space] -> ∅	M_gua_e (Guanine)[extracellular space]		M_gua_e:-1	extracellular space
R_EX_h2_e	R_EX_h2_e	M_h2_e -> ∅	M_h2_e (H2)[extracellular space] -> ∅	M_h2_e (H2)[extracellular space]		M_h2_e:-1	extracellular space
R_EX_h2o2_e	R_EX_h2o2_e	M_h2o2_e -> ∅	M_h2o2_e (Hydrogen peroxide)[extracellular space] -> ∅	M_h2o2_e (Hydrogen peroxide)[extracellular space]		M_h2o2_e:-1	extracellular space
R_EX_h2o_e	R_EX_h2o_e	M_h2o_e <=> ∅	M_h2o_e (H2O)[extracellular space] <=> ∅	M_h2o_e (H2O)[extracellular space]		M_h2o_e:-1	extracellular space
R_EX_h2s_e	R_EX_h2s_e	M_h2s_e <=> ∅	M_h2s_e (Hydrogen sulfide)[extracellular space] <=> ∅	M_h2s_e (Hydrogen sulfide)[extracellular space]		M_h2s_e:-1	extracellular space
R_EX_h_e	R_EX_h_e	M_h_e <=> ∅	M_h_e (H+)[extracellular space] <=> ∅	M_h_e (H+)[extracellular space]		M_h_e:-1	extracellular space
R_EX_hco3_e	R_EX_hco3_e	M_hco3_e -> ∅	M_hco3_e (Bicarbonate)[extracellular space] -> ∅	M_hco3_e (Bicarbonate)[extracellular space]		M_hco3_e:-1	extracellular space
R_EX_hdca_e	R_EX_hdca_e	M_hdca_e -> ∅	M_hdca_e (Hexadecanoate (n-C16:0))[extracellular space] -> ∅	M_hdca_e (Hexadecanoate (n-C16:0))[extracellular space]		M_hdca_e:-1	extracellular space
R_EX_hdcea_e	R_EX_hdcea_e	M_hdcea_e -> ∅	M_hdcea_e (Hexadecenoate (n-C16:1))[extracellular space] -> ∅	M_hdcea_e (Hexadecenoate (n-C16:1))[extracellular space]		M_hdcea_e:-1	extracellular space
R_EX_hexs_e	R_EX_hexs_e	M_hexs_e -> ∅	M_hexs_e (Hexanesulfonate C6H13O3S)[extracellular space] -> ∅	M_hexs_e (Hexanesulfonate C6H13O3S)[extracellular space]		M_hexs_e:-1	extracellular space
R_EX_his__L_e	R_EX_his__L_e	M_his__L_e <=> ∅	M_his__L_e (L-Histidine)[extracellular space] <=> ∅	M_his__L_e (L-Histidine)[extracellular space]		M_his__L_e:-1	extracellular space
R_EX_hom__L_e	R_EX_hom__L_e	M_hom__L_e -> ∅	M_hom__L_e (L-Homoserine)[extracellular space] -> ∅	M_hom__L_e (L-Homoserine)[extracellular space]		M_hom__L_e:-1	extracellular space
R_EX_hqn_e	R_EX_hqn_e	M_hqn_e -> ∅	M_hqn_e (Hydroquinone)[extracellular space] -> ∅	M_hqn_e (Hydroquinone)[extracellular space]		M_hqn_e:-1	extracellular space
R_EX_hxan_e	R_EX_hxan_e	M_hxan_e <=> ∅	M_hxan_e (Hypoxanthine)[extracellular space] <=> ∅	M_hxan_e (Hypoxanthine)[extracellular space]		M_hxan_e:-1	extracellular space
R_EX_icit_e	R_EX_icit_e	M_icit_e -> ∅	M_icit_e (Isocitrate)[extracellular space] -> ∅	M_icit_e (Isocitrate)[extracellular space]		M_icit_e:-1	extracellular space
R_EX_imp_e	R_EX_imp_e	M_imp_e -> ∅	M_imp_e (IMP)[extracellular space] -> ∅	M_imp_e (IMP)[extracellular space]		M_imp_e:-1	extracellular space
R_EX_inost_e	R_EX_inost_e	M_inost_e -> ∅	M_inost_e (Myo-Inositol)[extracellular space] -> ∅	M_inost_e (Myo-Inositol)[extracellular space]		M_inost_e:-1	extracellular space
R_EX_isetac_e	R_EX_isetac_e	M_isetac_e -> ∅	M_isetac_e (Isethionic acid)[extracellular space] -> ∅	M_isetac_e (Isethionic acid)[extracellular space]		M_isetac_e:-1	extracellular space
R_EX_istnt_e	R_EX_istnt_e	M_istnt_e -> ∅	M_istnt_e (Isethionate C2H5O4S)[extracellular space] -> ∅	M_istnt_e (Isethionate C2H5O4S)[extracellular space]		M_istnt_e:-1	extracellular space
R_EX_k_e	R_EX_k_e	M_k_e <=> ∅	M_k_e (Potassium)[extracellular space] <=> ∅	M_k_e (Potassium)[extracellular space]		M_k_e:-1	extracellular space
R_EX_kdo2lipid4_e	R_EX_kdo2lipid4_e	M_kdo2lipid4_e -> ∅	M_kdo2lipid4_e (KDO(2)-lipid IV(A))[extracellular space] -> ∅	M_kdo2lipid4_e (KDO(2)-lipid IV(A))[extracellular space]		M_kdo2lipid4_e:-1	extracellular space
R_EX_lac__D_e	R_EX_lac__D_e	M_lac__D_e -> ∅	M_lac__D_e (D-Lactate)[extracellular space] -> ∅	M_lac__D_e (D-Lactate)[extracellular space]		M_lac__D_e:-1	extracellular space
R_EX_lac__L_e	R_EX_lac__L_e	M_lac__L_e -> ∅	M_lac__L_e (L-Lactate)[extracellular space] -> ∅	M_lac__L_e (L-Lactate)[extracellular space]		M_lac__L_e:-1	extracellular space
R_EX_leu__L_e	R_EX_leu__L_e	M_leu__L_e <=> ∅	M_leu__L_e (L-Leucine)[extracellular space] <=> ∅	M_leu__L_e (L-Leucine)[extracellular space]		M_leu__L_e:-1	extracellular space
R_EX_lipa_cold_e	R_EX_lipa_cold_e	M_lipa_cold_e -> ∅	M_lipa_cold_e (Cold adapted KDO(2)-lipid (A))[extracellular space] -> ∅	M_lipa_cold_e (Cold adapted KDO(2)-lipid (A))[extracellular space]		M_lipa_cold_e:-1	extracellular space
R_EX_lipa_e	R_EX_lipa_e	M_lipa_e -> ∅	M_lipa_e (KDO(2)-lipid (A))[extracellular space] -> ∅	M_lipa_e (KDO(2)-lipid (A))[extracellular space]		M_lipa_e:-1	extracellular space
R_EX_mal__D_e	R_EX_mal__D_e	M_mal__D_e -> ∅	M_mal__D_e (D-Malate)[extracellular space] -> ∅	M_mal__D_e (D-Malate)[extracellular space]		M_mal__D_e:-1	extracellular space
R_EX_mal__L_e	R_EX_mal__L_e	M_mal__L_e -> ∅	M_mal__L_e (L-Malate)[extracellular space] -> ∅	M_mal__L_e (L-Malate)[extracellular space]		M_mal__L_e:-1	extracellular space
R_EX_man1p_e	R_EX_man1p_e	M_man1p_e -> ∅	M_man1p_e (D-Mannose 1-phosphate)[extracellular space] -> ∅	M_man1p_e (D-Mannose 1-phosphate)[extracellular space]		M_man1p_e:-1	extracellular space
R_EX_man6p_e	R_EX_man6p_e	M_man6p_e -> ∅	M_man6p_e (D-Mannose 6-phosphate)[extracellular space] -> ∅	M_man6p_e (D-Mannose 6-phosphate)[extracellular space]		M_man6p_e:-1	extracellular space
R_EX_man_e	R_EX_man_e	M_man_e -> ∅	M_man_e (D-Mannose)[extracellular space] -> ∅	M_man_e (D-Mannose)[extracellular space]		M_man_e:-1	extracellular space
R_EX_manb_e	R_EX_manb_e	M_manb_e -> ∅	M_manb_e (Mannobiose (beta-1,4))[extracellular space] -> ∅	M_manb_e (Mannobiose (beta-1,4))[extracellular space]		M_manb_e:-1	extracellular space
R_EX_meoh_e	R_EX_meoh_e	M_meoh_e -> ∅	M_meoh_e (Methanol)[extracellular space] -> ∅	M_meoh_e (Methanol)[extracellular space]		M_meoh_e:-1	extracellular space
R_EX_metox__R_e	R_EX_metox__R_e	M_metox__R_e -> ∅	M_metox__R_e (L methionine R oxide C5H11NO3S)[extracellular space] -> ∅	M_metox__R_e (L methionine R oxide C5H11NO3S)[extracellular space]		M_metox__R_e:-1	extracellular space
[truncated: 1,407 more rows]
