# Supplementary material for: Transcriptome-constrained genome-scale metabolic modeling reveals central carbon and amino acid metabolic reprogramming underlying colistin-sulbactam synergy in Acinetobacter baumannii
Source: Antimicrob Agents Chemother. 2026 May 5;70(6):e01848-25. doi: 10.1128/aac.01848-25 (PMC13231871; doi:10.1128/aac.01848-25)
Supplement: Table S2 — Model-predicted and Biolog-measured utilization of single carbon sources of A. baumannii 163560. [file aac.01848-25-s0003.xlsx]

## Sheet: Sheet1
Table S2 Model-predicted and Biolog-measured utilization of single carbon sources of A. baumannii 163560
Nutrient	Growth_observation	Growth_prediction
L-Arabinose	TRUE	TRUE
N-Acetyl-D-Glucosamine	FALSE	FALSE
D-Saccharic Acid	FALSE	FALSE
Succinic Acid	TRUE	TRUE
D-Galactose	FALSE	TRUE
L-Aspartic Acid	TRUE	TRUE
L-Proline	TRUE	TRUE
D-Alanine	TRUE	TRUE
D-Trehalose	FALSE	TRUE
D-Mannose	FALSE	FALSE
Dulcitol	FALSE	FALSE
D-Serine	FALSE	TRUE
D-Sorbitol	FALSE	TRUE
Glycerol	FALSE	TRUE
L-Fucose	FALSE	FALSE
D-Glucuronic Acid	FALSE	FALSE
D-Gluconic Acid	FALSE	FALSE
D,L-a-Glycerol Phosphate	FALSE	FALSE
D-Xylose	TRUE	TRUE
L-Lactic Acid	TRUE	TRUE
Formic Acid	TRUE	FALSE
D-Mannitol	FALSE	TRUE
L-Glutamic Acid	TRUE	TRUE
D-Glucose-6-Phosphate	FALSE	FALSE
D-Galactonic Acid-g-Lactone	FALSE	FALSE
D,L-Malic Acid	TRUE	TRUE
D-Ribose	TRUE	TRUE
Tween 20	TRUE	FALSE
L-Rhamnose	FALSE	TRUE
D-Fructose	FALSE	TRUE
Acetic Acid	TRUE	TRUE
D-(+)-Glucose	TRUE	TRUE
Maltose	FALSE	TRUE
D-Melibiose	FALSE	FALSE
Thymidine	FALSE	FALSE
L-Asparagine	TRUE	FALSE
D-Aspartic Acid	FALSE	FALSE
D-Glucosaminic Acid	FALSE	FALSE
1,2-Propanediol	FALSE	FALSE
Tween 40	TRUE	FALSE
a-Keto-Gutaric Acid	TRUE	FALSE
a-Ketobutyric Acid	TRUE	FALSE
a-Methyl-D-Galactoside	FALSE	FALSE
a-D-Lactose	FALSE	FALSE
Lactulose	FALSE	FALSE
Sucrose	FALSE	TRUE
Uridine	FALSE	FALSE
L-Glutamine	TRUE	TRUE
m-Tartaric Acid	FALSE	FALSE
D-Glucose-1-Phosphate	FALSE	FALSE
D-Fructose-6-Phosphate	FALSE	FALSE
Tween 80	TRUE	FALSE
a-Hydroxy Glutaric Acid-g-Lactone	FALSE	FALSE
D,L-a-Hydroxy-Butyric Acid	TRUE	FALSE
b-Methyl-D-Glucoside	FALSE	FALSE
Adonitol	FALSE	FALSE
Maltotriose	FALSE	FALSE
2'-Deoxy Adenosine	FALSE	FALSE
Adenosine	FALSE	TRUE
Glycyl-L-Aspartic Acid	FALSE	FALSE
Citric Acid	TRUE	TRUE
m-Inositol	FALSE	FALSE
D-Threonine	FALSE	FALSE
Fumaric Acid	TRUE	TRUE
Bromo Succinic Acid	TRUE	FALSE
Propionic Acid	TRUE	FALSE
Mucic Acid	FALSE	FALSE
Glycolic Acid	FALSE	FALSE
Glyoxylic Acid	FALSE	FALSE
D-Cellobiose	FALSE	FALSE
Inosine	FALSE	TRUE
Glycyl-L-Glutamic Acid	FALSE	FALSE
Tricarballylic Acid	TRUE	FALSE
L-Serine	FALSE	TRUE
L-Threonine	TRUE	TRUE
L-Alanine	TRUE	TRUE
Ala-Gly	TRUE	FALSE
Acetoacetic Acid	FALSE	TRUE
N-Acetyl-D-Mannosamine	FALSE	FALSE
Mono Methyl Succinate	TRUE	FALSE
Methyl Pyruvate	TRUE	FALSE
D-Malic Acid	TRUE	TRUE
L-Malic Acid	TRUE	TRUE
Glycyl-L-Proline	TRUE	FALSE
p-Hydroxy Phenyl Acetic Acid	FALSE	TRUE
M-Hydroxy Phenyl Acetic Acid	FALSE	FALSE
Tyramine	FALSE	FALSE
D-Psicose	FALSE	FALSE
L-Lyxose	FALSE	FALSE
Glucuronamide	FALSE	FALSE
Pyruvic Acid	TRUE	FALSE
L-Galactonic Acid-g-Lactone	FALSE	FALSE
D-Galacturonic Acid	FALSE	FALSE
b-Phenylethylamine	FALSE	FALSE
2-Aminoethanol	FALSE	TRUE
Chondroitin Sulfate C	FALSE	FALSE
a-Cyclodextrin	TRUE	FALSE
b-Cyclodextrin	FALSE	FALSE
g-Cyclodextrin	TRUE	FALSE
Dextrin	FALSE	FALSE
Gelatin	FALSE	FALSE
Glycogen	FALSE	FALSE
Inulin	FALSE	FALSE
Laminarin	TRUE	FALSE
Mannan	FALSE	FALSE
Pectin	FALSE	FALSE
N-Acetyl-D-Galactosamine	FALSE	FALSE
N-Acetyl-Neuraminic Acid	FALSE	FALSE
b-D-Allose	FALSE	FALSE
D-Amygdalin	FALSE	FALSE
D-Arabinose	FALSE	FALSE
D-Arabitol	FALSE	FALSE
L-Arabitol	FALSE	FALSE
Arbutin	FALSE	TRUE
2-Deoxy-D-Ribose	FALSE	FALSE
i-Erythritol	FALSE	FALSE
D-Fucose	TRUE	FALSE
3-0-b-D-Galacto-pyranosyl-D-Arabinose	FALSE	FALSE
Gentiobiose	FALSE	FALSE
L-Glucose	FALSE	FALSE
Lactitol	FALSE	FALSE
D-Melezitose	FALSE	FALSE
Maltitol	FALSE	FALSE
a-Methyl-D-Galactoside	FALSE	FALSE
b-Methyl-D-Galactoside	FALSE	FALSE
3-Methyl Glucose	FALSE	FALSE
b-Methyl-D-Glucuronic Acid	FALSE	FALSE
a-Methyl-D-Mannoside	FALSE	FALSE
b-Methyl-D-Xyloside	FALSE	FALSE
Palatinose	FALSE	FALSE
D-Raffinose	FALSE	FALSE
Salicin	FALSE	TRUE
Sedoheptulosan	FALSE	FALSE
L-Sorbose	FALSE	FALSE
Stachyose	FALSE	FALSE
D-Tagatose	FALSE	FALSE
Turanose	FALSE	FALSE
Xylitol	FALSE	FALSE
N-Acetyl-D-glucosaminitol	FALSE	FALSE
g-Amino Butyric Acid	TRUE	FALSE
d-Amino Valeric Acid	FALSE	FALSE
Butyric Acid	TRUE	TRUE
Capric Acid	TRUE	FALSE
Caproic Acid	TRUE	FALSE
Citraconic Acid	FALSE	FALSE
Citramalic Acid	FALSE	FALSE
D-Glucosamine	FALSE	FALSE
2-Hydroxybenzoic acid	FALSE	FALSE
4-Hydroxy Benzoic Acid Sodium	TRUE	FALSE
b-Hydroxy Butyric Acid	TRUE	FALSE
g-Hydroxy Butyric Acid	FALSE	FALSE
2-Oxovaleric acid	TRUE	FALSE
Itaconic Acid	FALSE	FALSE
5-Keto-D-Gluconic Acid	FALSE	FALSE
D-Lactic Acid Methyl Ester	TRUE	FALSE
Malonic Acid	TRUE	FALSE
Melibionic Acid	FALSE	FALSE
Oxolic Acid	FALSE	FALSE
Oxalomalic Acid	TRUE	FALSE
Quinic Acid	TRUE	FALSE
D-Ribono-1,4-Lactone	TRUE	FALSE
Sebacic Acid	TRUE	FALSE
Sorbic acid	TRUE	FALSE
Succinamic Acid	TRUE	FALSE
D-Tartaric Acid	FALSE	FALSE
L-Tartaric Acid	FALSE	FALSE
Acetamide	FALSE	FALSE
L-Alaninamide	FALSE	FALSE
N-Acetyl-L-Glutamic Acid	FALSE	FALSE
L-Arginine	TRUE	TRUE
Glycine	FALSE	TRUE
L-Histidine	TRUE	TRUE
L-Homoserine	FALSE	FALSE
Hydroxy-L-Proline	TRUE	FALSE
L-Isoleucine	FALSE	TRUE
L-Leucine	TRUE	FALSE
L-Lysine	FALSE	TRUE
L-Methionine	FALSE	TRUE
L-Ornithine	FALSE	FALSE
L-Phenylalanine	TRUE	TRUE
L-Pyroglutamic Acid	TRUE	FALSE
L-Valine	TRUE	TRUE
D,L-Carnitine	TRUE	FALSE
Sec-Butylamine	TRUE	FALSE
D.L-Octopamine	FALSE	FALSE
Putrescine	TRUE	TRUE
Dihydroxy Acetone	FALSE	FALSE
2,3-Butanediol	FALSE	FALSE
Diacetyl	FALSE	FALSE
3-Hydroxy 2-Butanone	FALSE	FALSE
